# Supplementary material for: Transcriptome Dynamics of Pseudomonas aeruginosa during Transition from Overlapping To Non-Overlapping Cell Cycles
Source: mSystems. 2023 Feb 14;8(2):e01130-22. doi: 10.1128/msystems.01130-22 (PMC10134858; doi:10.1128/msystems.01130-22)
Supplement: TABLE S1 [file msystems.01130-22-s0005.xlsx]

## Sheet: table_combined
Locus_Tag	Start	End	length	Strand	gene_name	Product	type	Feature_Type	PAO1_ID	Cluster	logCPM	lfc_2 - 1	lfc_3 - 2	lfc_4 - 3	lfc_5 - 4	lfc_6 - 5	lfc_7 - 6	lfc_8 - 7	lfc_9 - 8	lfc_10 - 9	fdr_2 - 1	fdr_3 - 2	fdr_4 - 3	fdr_5 - 4	fdr_6 - 5	fdr_7 - 6	fdr_8 - 7	fdr_9 - 8	fdr_10 - 9
PA14_00140	15621	16274	654	+	-	hypothetical_protein	core	CDS	PA0013	1	4.18304	-0.527457	-1.46121	-1.41636	0.363092	0.120126	-0.102861	-0.133433	0.331712	-0.0236727	1	0.0316359	0.0322531	1	1	1	1	1	1
PA14_01860	168754	169749	996	+	-	putative_transmembrane_sensor	core	CDS	PA0150	1	5.16573	0.271987	-2.07857	-1.97768	-0.092882	1.34579	0.946511	0.153788	-0.016867	0.0398173	1	2.41937e-06	9.40723e-06	1	0.680928	1	1	1	1
PA14_02060	187980	188816	837	+	-	hypothetical_protein	core	CDS	PA0165	1	5.023	-0.0275103	-2.44154	-3.46854	-0.420879	0.0242653	0.242533	-0.882465	1.09719	0.425867	1	0.00020492	1.65868e-07	1	1	1	1	1	1
PA14_02070	189058	190464	1407	+	-	putative_transporter	core	CDS	PA0166	1	1.78202	-0.0246661	-2.51265	-1.05463	-0.24607	-0.696878	0.803272	-0.584241	0.633125	-0.235621	1	0.00275904	0.728491	1	1	1	1	1	1
PA14_04680	416181	416759	579	+	-	hypothetical_protein	core	CDS	PA0358	1	5.56037	-0.630414	-0.828463	-1.44333	-0.28221	0.13771	-0.199275	-0.21291	0.229	-0.119161	1	1	0.026484	1	1	1	1	1	1
PA14_05010	440240	441586	1347	+	-	hypothetical_protein	core	CDS	PA0383	1	5.70338	0.0157134	-2.07899	-1.04979	0.509291	-0.179214	0.776696	-0.273711	-0.0851794	-0.0429011	1	8.63269e-08	0.580869	1	1	1	1	1	1
PA14_05700	505399	506649	1251	-	codB	cytosine_permease	core	CDS	PA0438	1	4.7908	-0.10852	-1.46545	-1.50559	-0.191829	-0.334495	0.492688	-0.419863	0.15339	0.434758	1	0.0299566	0.0107012	1	1	1	1	1	1
PA14_07280	626346	627524	1179	-	yhiN	hypothetical_protein	core	CDS	PA0559	1	5.36747	-0.299414	-1.44325	-1.10476	0.14792	0.00603495	0.384144	-0.208593	0.066888	0.133715	1	0.000822124	0.274352	1	1	1	1	1	1
PA14_07460	640117	640278	162	-	-	hypothetical_protein	other	CDS	-	1	4.22459	-0.0609857	-1.83723	-1.41553	0.207189	0.242854	0.557399	-0.276174	0.363076	-0.254943	1	0.00246133	0.076742	1	1	1	1	1	1
PA14_07470	640410	640483	74	-	-	tRNA-Met	tRNA	tRNA	-	1	4.71571	-0.30127	-1.73486	-1.61965	-0.0262787	0.315003	0.436784	-0.122211	-0.0141317	-0.228504	1	0.00829733	0.014989	1	1	1	1	1	1
PA14_07530	649124	651118	1995	-	dnaG	DNA_primase	core	CDS	PA0577	1	8.15921	-0.162741	-1.22395	-1.36647	-0.191292	-0.00961051	0.121073	-0.104424	0.0473654	0.00330214	1	0.0224092	0.000129197	1	1	1	1	1	1
PA14_07550	651201	651650	450	-	-	hypothetical_protein	core	CDS	PA0578	1	7.72955	-0.0701147	-1.7354	-2.87426	-0.324467	0.356419	-0.17028	0.616827	-0.22022	0.283303	1	0.000819254	1.35516e-11	1	1	1	1	1	1
PA14_07570	652136	653161	1026	+	gcp	putative_DNA-binding/iron_metalloprotein/AP_endonuclease	core	CDS	PA0580	1	6.99825	-0.17247	-1.48611	-1.50161	0.512341	0.0355909	0.190209	0.10488	-0.20213	0.173304	1	5.66445e-06	9.72969e-07	1	1	1	1	1	1
PA14_07590	653893	654246	354	+	folB	dihydroneopterin_aldolase	core	CDS	PA0582	1	6.01041	-0.270831	-1.56496	-1.00995	0.609758	0.0884497	0.15498	-0.0705526	-0.200881	0.0859096	1	6.74057e-05	0.748235	1	1	1	1	1	1
PA14_07600	654237	654779	543	+	folk	putative_2-amino-4-hydroxy-6-hydroxymethyldihydropteridine_pyrophosphokinase	core	CDS	PA0583	1	5.96629	-0.0969194	-1.47546	-0.967045	0.492061	-0.0058668	0.249815	-0.087333	-0.122531	0.0825678	1	0.000481942	1	1	1	1	1	1	1
PA14_07730	663396	664202	807	-	ksgA	dimethyladenosine_transferase	core	CDS	PA0592	1	5.46877	-0.0792989	-1.40296	-1.00989	0.271079	-0.332526	0.312807	-0.291647	0.279835	-0.199228	1	0.00707391	0.755653	1	1	1	1	1	1
PA14_07860	677604	678713	1110	+	-	putative_ATP-binding_component_of_ABC_transporter	core	CDS	PA0603	1	5.65875	-1.94447	-1.47947	0.00664443	0.442596	-0.51169	0.470387	0.27837	0.250146	0.779747	7.23917e-05	0.00886514	1	1	1	1	1	1	1
PA14_07890	679930	681177	1248	+	-	putative_permease_of_ABC_transporter	core	CDS	PA0605	1	5.28545	-1.6561	-0.871558	0.377718	0.392288	-0.488577	0.648547	0.0599563	0.482867	0.639698	0.0253121	1	1	1	1	1	1	1	1
PA14_08560	731347	732546	1200	+	tyrZ	tyrosyl-tRNA_synthetase	core	CDS	PA0668	1	7.95285	-0.447451	-0.598298	-1.29814	0.623247	0.00682279	0.00866929	0.0333751	-0.103065	0.0375887	1	1	0.00145078	1	1	1	1	1	1
PA14_08590	734791	734863	73	+	-	tRNA-Ala	tRNA	tRNA	-	1	6.39037	-0.112779	-1.50317	-3.10159	-0.435081	0.287121	1.01349	-0.559398	0.194041	-0.315831	1	0.066748	2.13323e-09	1	1	1	1	1	1
PA14_08620	738405	739343	939	+	birA	biotin--protein_ligase	core	CDS	PA4280	1	7.12094	-0.131375	-1.61638	-0.959349	0.114084	0.210415	-0.209443	0.159938	-0.154661	0.298997	1	1.70936e-06	1	1	1	1	1	1	1
PA14_08650	740947	741028	82	+	tRNA-Tyr	tRNA-Tyr	tRNA	tRNA	-	1	8.44578	-0.455413	-2.07018	-1.50316	0.192939	0.372588	0.737112	-0.191681	-0.277162	0.0098723	1	0.000582905	0.0444484	1	1	1	1	1	1
PA14_08660	741058	741128	71	+	-	tRNA-Gly	tRNA	tRNA	-	1	8.20372	-0.50212	-2.19839	-1.50647	0.520715	0.273363	0.849512	-0.280199	-0.284442	-0.152459	1	0.000668387	0.0684508	1	1	1	1	1	1
PA14_08670	741151	741223	73	+	-	tRNA-Thr	tRNA	tRNA	-	1	7.86068	-0.284558	-2.0401	-1.62283	0.110091	0.61659	0.2008	-0.0564398	-0.118691	0.0701668	1	0.000428952	0.0119726	1	1	1	1	1	1
PA14_08695	742681	743049	369	+	secE	preprotein_translocase_subunit_SecE	core	CDS	PA4276	1	9.42069	-0.228136	-1.21427	-2.30593	-0.60689	0.333941	0.185737	0.0620488	-0.246064	0.345502	1	0.174169	3.1082e-11	1	1	1	1	1	1
PA14_08710	743059	743592	534	+	nusG	transcription_antitermination_protein_NusG	core	CDS	PA4275	1	9.93741	-0.219368	-1.24581	-2.14181	-0.420769	0.348517	0.0948595	0.149439	-0.286569	0.348057	1	0.0661277	1.74766e-11	1	1	1	1	1	1
PA14_10670	919472	920275	804	+	aph	aminoglycoside_3'-phosphotransferase_type_IIb	core	CDS	PA4119	1	4.80452	-0.0020801	-1.18613	-1.35284	0.317307	0.233671	0.365686	0.347214	-0.201196	0.220628	1	0.250123	0.0149668	1	1	1	1	1	1
PA14_10750	926433	927623	1191	+	sotB	sugar_efflux_transporter	core	CDS	PA4113	1	5.05952	0.104898	-2.05118	-0.662851	-0.140428	0.0264415	-0.204419	0.19836	-0.227103	0.0355862	1	7.16831e-08	1	1	1	1	1	1	1
PA14_11410	989984	990643	660	+	ribC	riboflavin_synthase_subunit_alpha	core	CDS	PA4055	1	5.90905	-0.552461	-1.87376	-1.2121	-0.68859	0.060121	-0.00919057	0.0793951	0.663667	0.294615	1	5.45824e-06	0.132614	1	1	1	1	1	1
PA14_11420	990670	991767	1098	+	ribB	bifunctional_3,4-dihydroxy-2-butanone_4-phosphate_synthase/GTP_cyclohydrolase_II-like_protein""	core	CDS	PA4054	1	5.95938	-0.404191	-1.37384	-1.0649	-0.798843	0.411553	-0.0649725	0.216803	0.482382	0.220727	1	0.00522655	0.447658	1	1	1	1	1	1
PA14_11460	992856	993824	969	+	thiL	thiamine_monophosphate_kinase	core	CDS	PA4051	1	7.32011	-0.0142037	-1.41669	-1.55609	-0.439734	0.090722	0.360752	0.00908864	0.0738875	0.170175	1	0.000724335	5.05721e-06	1	1	1	1	1	1
PA14_12350	1063737	1065077	1341	-	orf2	(dimethylallyl)adenosine_tRNA_methylthiotransferase	core	CDS	PA3980	1	6.75396	-0.20765	-0.890836	-1.52176	0.0639859	0.494995	-0.244385	0.345482	0.10225	0.100754	1	1	2.47453e-05	1	1	1	1	1	1
PA14_12360	1065206	1065538	333	+	-	hypothetical_protein	core	CDS	PA3979	1	6.32153	0.00639254	-1.40776	-1.22125	0.165316	0.0354444	-0.386419	0.255767	-0.27832	0.078008	1	0.0172834	0.114863	1	1	1	1	1	1
PA14_14560	1244524	1244649	126	-	-	hypothetical_protein	other	CDS	-	1	3.76016	-0.512106	-4.22176	-2.24785	0.786692	-1.05551	-1.67007	2.56653	-1.16055	1.4968	1	1.21445e-06	0.0520156	1	1	1	1	1	1
PA14_14570	1244743	1244826	84	-	tRNA-Leu	tRNA-Leu	tRNA	tRNA	-	1	3.26051	-0.519208	-3.22812	-1.13986	0.506067	-0.663182	-0.16468	0.553686	-0.338071	0.164873	1	6.30352e-07	0.553448	1	1	1	1	1	1
PA14_14590	1244929	1245972	1044	+	queA	S-adenosylmethionine:tRNA_ribosyltransferase-isomerase	core	CDS	PA3824	1	6.09157	-0.305872	-1.31016	-1.66665	0.0490876	0.0130331	0.234227	0.00317527	0.0138589	0.076333	1	0.0106434	4.46437e-07	1	1	1	1	1	1
PA14_14680	1251175	1251990	816	-	suhB	extragenic_suppressor_protein_SuhB	core	CDS	PA3818	1	6.96532	-0.136455	-1.73251	-1.43815	0.781856	0.0300752	0.437564	-0.214752	0.120272	-0.290499	1	5.51858e-06	0.00132268	1	1	1	1	1	1
PA14_14690	1252142	1252915	774	+	-	putative_methyltransferase	core	CDS	PA3817	1	6.3164	-0.190309	-1.14604	-1.25339	0.322244	0.245733	0.292169	-0.106895	-0.0901023	0.20931	1	0.352644	0.0494988	1	1	1	1	1	1
PA14_14730	1254357	1255571	1215	+	iscS	cysteine_desulfurase	core	CDS	PA3814	1	8.70339	-0.604325	-0.840488	-1.06908	1.70465	0.489492	-0.543478	0.351228	0.0784074	0.113624	1	1	0.473381	7.19117e-05	1	1	1	1	1
PA14_14770	1256352	1256873	522	+	hscB	co-chaperone_HscB	core	CDS	PA3811	1	7.95396	-0.479419	-0.615779	-1.17863	1.60431	0.432861	-0.40302	0.102779	0.17511	-0.0571608	1	1	0.0766745	1.85539e-05	1	1	1	1	1
PA14_14780	1256916	1258775	1860	+	hscA	chaperone_protein_HscA	core	CDS	PA3810	1	8.69653	-0.540176	-1.08313	-1.70266	1.46857	0.470549	-0.31184	0.102669	-0.103643	0.00646481	1	0.547867	1.86397e-07	0.00100277	1	1	1	1	1
PA14_15920	1355439	1356752	1314	-	yhjE	major_facilitator_transporter	core	CDS	PA3749	1	3.42689	-0.333113	-1.41241	-0.106162	0.546106	-0.453132	0.979376	-0.755969	0.119519	-0.0134787	1	0.0467459	1	1	1	1	1	1	1
PA14_15970	1361045	1361296	252	+	rpsP	30S_ribosomal_protein_S16	core	CDS	PA3745	1	7.39075	-0.173977	-1.3982	-2.18293	-0.476602	0.782841	0.415815	-0.191422	0.354814	-0.297581	1	0.0077121	1.04668e-10	1	1	1	1	1	1
PA14_15980	1361312	1361839	528	+	rimM	16S_rRNA-processing_protein_RimM	core	CDS	PA3744	1	9.33484	-0.272414	-1.41812	-2.38498	0.094345	0.724798	0.0838004	0.155474	0.0521396	-0.0615855	1	0.00172501	2.74503e-14	1	1	1	1	1	1
PA14_15990	1361846	1362604	759	+	trmD	tRNA_(guanine-N(1)-)-methyltransferase	core	CDS	PA3743	1	9.90058	-0.371319	-1.45233	-2.35891	-0.00152768	0.607927	0.0212767	0.121372	-0.0667762	0.12279	1	0.000447761	8.43934e-15	1	1	1	1	1	1
PA14_16010	1363148	1363573	426	+	-	hypothetical_protein	core	CDS	PA3741	1	4.8676	-0.208918	-2.24865	-3.2917	-0.623332	0.189254	-0.393265	-0.634876	0.211966	1.31227	1	0.000616181	1.72126e-07	1	1	1	1	1	1
PA14_16710	1431174	1431854	681	+	yeaZ	hypothetical_protein	core	CDS	PA3685	1	6.97602	-0.041325	-1.73633	-2.02241	-0.159228	0.0511571	0.280213	0.0837043	-0.112949	0.148312	1	2.14196e-05	1.67347e-08	1	1	1	1	1	1
PA14_17080	1465051	1465788	738	+	pyrH	uridylate_kinase	core	CDS	PA3654	1	7.86125	-0.30948	-1.38614	-1.51844	-0.224397	0.036574	-0.0989789	0.184025	-0.170405	0.417446	1	0.000982538	7.4575e-06	1	1	1	1	1	1
PA14_17120	1467113	1467928	816	+	cdsA	phosphatidate_cytidylyltransferase	core	CDS	PA3651	1	7.79411	-0.117674	-1.24437	-1.5746	-0.541891	0.407633	-0.190238	0.0387991	0.0752913	0.243601	1	0.0400685	3.72332e-06	1	1	1	1	1	1
PA14_17220	1475829	1476965	1137	+	lpxB	lipid-A-disaccharide_synthase	core	CDS	PA3643	1	8.06848	-0.41547	-1.05174	-1.30078	-0.433317	0.220774	-0.299996	-0.150013	0.0566647	0.0798707	1	0.73443	0.00375504	1	1	1	1	1	1
PA14_17270	1483003	1483953	951	+	accA	acetyl-CoA_carboxylase_carboxyltransferase_subunit_alpha	core	CDS	PA3639	1	8.58727	-0.466624	-0.935932	-1.20558	-0.290463	0.410223	-0.203771	0.0927263	-0.0892693	0.191904	1	1	0.0328315	1	1	1	1	1	1
PA14_17280	1484023	1485351	1329	+	mesJ	hypothetical_protein	core	CDS	PA3638	1	8.09039	-0.624891	-1.51942	-1.22626	0.165881	0.231759	-0.120724	0.178781	-0.0669529	0.208503	1	6.99609e-06	0.0139924	1	1	1	1	1	1
PA14_18090	1551985	1553163	1179	+	-	major_facilitator_subfamily_transporter_protein	core	CDS	PA3573	1	4.99286	-0.0208074	-1.6471	-1.72077	0.0729643	0.153399	0.21949	0.155775	-0.168754	0.114549	1	0.000508807	7.26339e-05	1	1	1	1	1	1
PA14_18340	1573236	1574123	888	-	-	hypothetical_protein	core	CDS	PA3555	1	3.81306	-0.277718	-1.47436	-0.500862	-0.903498	0.0465717	-0.0298219	-0.111592	0.370462	0.183198	1	0.0323368	1	1	1	1	1	1	1
PA14_18670	1607376	1607852	477	-	bfrB	bacterioferritin	core	CDS	PA3531	1	6.34067	-2.97092	0.440397	-0.907277	-1.10841	-0.944232	-0.290747	0.166257	0.233537	0.678361	0.000208522	1	1	1	1	1	1	1	1
PA14_19690	1698901	1699587	687	+	-	hypothetical_protein	core	CDS	PA3431	1	4.34931	-0.32529	-1.5059	0.0977021	0.921464	-0.168238	-0.70565	-0.818773	0.0106176	-0.0525991	1	0.0167996	1	1	1	1	1	1	1
PA14_19970	1719866	1720084	219	+	-	hypothetical_protein	core	CDS	PA3411	1	1.4656	-0.270374	-2.08611	-0.729401	-0.0682379	0.911324	-0.162026	-0.113175	-0.301262	0.477266	1	0.0184966	1	1	1	1	1	1	1
PA14_20070	1730458	1730943	486	+	-	hypothetical_protein	core	CDS	PA3403	1	4.03598	-0.504235	-2.24992	-1.10414	0.702496	-0.236079	0.822965	-0.451815	0.171399	0.307257	1	3.79589e-06	0.495999	1	1	1	1	1	1
PA14_20260	1745467	1746162	696	-	-	hypothetical_protein	core	CDS	PA3388	1	3.77839	0.168618	-1.58728	-1.53281	0.0079898	0.466221	0.116309	0.37638	-0.113259	0.308964	1	0.00512013	0.00678375	1	1	1	1	1	1
PA14_20500	1760535	1760608	74	+	-	tRNA-Arg	tRNA	tRNA	-	1	5.85028	-0.470585	-2.48695	-0.99054	0.405163	0.0786038	1.93268	-0.978639	0.809954	-0.794931	1	8.22929e-05	0.830206	1	1	0.123753	1	1	1
PA14_21230	1837281	1840133	2853	-	hepA	ATP-dependent_helicase_HepA	core	CDS	PA3308	1	7.79828	-0.21423	-0.916963	-1.37323	0.0305585	0.231766	0.0992058	0.122211	-0.111027	0.157147	1	1	9.97771e-05	1	1	1	1	1	1
PA14_21650	1877635	1878057	423	+	-	hypothetical_protein	core	CDS	PA3276	1	4.8155	-0.156271	-1.49495	-1.10101	0.129019	0.0467618	1.01872	-0.448318	0.0475337	-0.319882	1	0.00667352	0.409325	1	1	1	1	1	1
PA14_21660	1878054	1878383	330	+	-	hypothetical_protein	core	CDS	PA3275	1	4.95598	0.0436862	-1.50735	-0.783934	-0.15906	0.180557	0.869101	-0.35346	-0.0777941	-0.120889	1	0.00302479	1	1	1	1	1	1	1
PA14_21800	1896332	1896404	73	+	-	tRNA-Val	tRNA	tRNA	-	1	6.15788	-0.476958	-2.13509	-2.0731	0.537252	-0.0442258	0.886253	-0.390778	0.0149861	-0.24626	1	0.00214861	0.00201428	1	1	1	1	1	1
PA14_21810	1896424	1896497	74	+	-	tRNA-Asp	tRNA	tRNA	-	1	5.32726	-0.260204	-1.9629	-1.763	0.418283	0.113608	0.963646	-0.830986	0.201715	-0.507923	1	0.00657168	0.0175381	1	1	1	1	1	1
PA14_22700	1975171	1975542	372	+	ykgJ	putative_ferredoxin	core	CDS	PA3209	1	3.54106	-0.453944	-1.85543	0.159326	0.336488	-0.554675	0.784177	-0.0471652	-0.339786	0.0843284	1	0.00112369	1	1	1	1	1	1	1
PA14_23110	2003686	2004846	1161	+	yciL	hypothetical_protein	core	CDS	PA3179	1	6.90949	-0.172842	-2.12164	-0.824659	0.7306	0.103798	0.418634	0.0782797	-0.0231177	0.0812042	1	4.06894e-14	1	1	1	1	1	1	1
PA3133.1	2053074	2053149	76	+	tRNA-Glu	tRNA-Glu	tRNA	tRNA	-	1	8.5027	-0.595861	-1.6115	-1.12872	0.640631	0.295244	0.648369	-0.432176	0.137259	-0.510861	1	0.0327323	0.472988	1	1	1	1	1	1
PA3133.2	2053198	2053273	135	+	tRNA-Ala	tRNA-Ala	tRNA	tRNA	-	1	8.1177	-0.507929	-1.68254	-1.31717	0.344427	0.311777	0.673458	-0.489201	0.132648	-0.501313	1	0.0214966	0.172577	1	1	1	1	1	1
PA14_23570	2053367	2053439	73	+	-	tRNA-Ala	tRNA	tRNA	-	1	6.89863	-0.270354	-1.90411	-1.64201	-0.216618	0.135291	0.615162	-0.110628	-0.566426	0.391303	1	0.0151788	0.0444484	1	1	1	1	1	1
PA14_23580	2053489	2053561	73	+	-	tRNA-Glu	tRNA	tRNA	-	1	6.77649	-0.570636	-1.59215	-1.08218	0.950359	0.326201	0.652911	-0.516538	0.3696	-0.67746	1	0.0262543	0.57002	1	1	1	1	1	1
PA14_23640	2056424	2057383	960	+	-	hypothetical_protein	core	CDS	PA3129	1	6.55263	-0.462115	-1.19358	-1.27501	-0.25227	0.322807	0.0158627	0.21869	-0.186541	0.100863	1	0.122378	0.0138003	1	1	1	1	1	1
PA14_24110	2092473	2092545	73	+	-	tRNA-Val	tRNA	tRNA	-	1	6.59714	-0.359059	-2.11816	-0.568546	0.29138	0.0680765	0.205226	-0.0590755	-0.353416	-0.139882	1	1.0583e-05	1	1	1	1	1	1	1
PA14_24120	2092565	2092638	74	+	-	tRNA-Asp	tRNA	tRNA	-	1	7.6998	-0.180707	-2.43375	-0.745599	-0.0648299	0.495269	0.572491	-0.635748	-0.0496422	-0.384255	1	4.94776e-05	1	1	1	1	1	1	1
PA14_24130	2092756	2092829	74	+	-	tRNA-Asp	tRNA	tRNA	-	1	7.60018	-0.267459	-2.41179	-0.772652	-0.0213746	0.561034	0.588846	-0.687737	0.00170709	-0.444679	1	6.12633e-05	1	1	1	1	1	1	1
PA14_24665	2155414	2156517	1104	+	-	hypothetical_protein	other	CDS	-	1	6.37034	-0.0413293	-1.70581	-0.21588	0.14226	0.244512	0.162834	0.120506	-0.24031	0.429794	1	6.9347e-05	1	1	1	1	1	1	1
PA14_24675	2156561	2157592	1032	+	-	hypothetical_protein	core	CDS	PA3048	1	5.96536	-0.20311	-1.31384	-0.284728	-0.00141469	0.329718	-0.142103	-0.0312734	-0.0886267	0.337945	1	0.0141023	1	1	1	1	1	1	1
PA14_25020	2187619	2189541	1923	+	uup	ABC_transporter_ATP-binding_protein	core	CDS	PA3019	1	7.17396	-0.24551	-0.936802	-1.2612	-0.234213	0.380845	0.218769	-0.0305853	-0.100203	0.0747575	1	1	0.00434586	1	1	1	1	1	1
PA14_25140	2200088	2200321	234	+	-	hypothetical_protein	core	CDS	PA3009	1	5.58103	-0.541609	-0.976384	-1.43962	0.278402	0.285654	0.777692	-0.18073	-0.406506	-0.267413	1	1	0.0315653	1	1	1	1	1	1
PA14_25650	2242261	2243199	939	+	fabD	malonyl-CoA-[acyl-carrier-protein]_transacylase	core	CDS	PA2968	1	8.1647	-0.534963	-1.25774	-1.75142	-0.0322009	0.33804	-0.39603	0.059329	-0.244818	0.415299	1	0.0605079	4.16108e-07	1	1	1	1	1	1
PA14_25690	2244526	2245770	1245	+	fabF1	3-oxoacyl-(acyl_carrier_protein)_synthase_II	core	CDS	PA2965	1	8.7904	-0.216048	-1.24654	-0.763476	-0.268612	0.175943	-0.168078	-0.158718	0.205875	-0.0443563	1	0.00948212	1	1	1	1	1	1	1
PA14_25710	2245770	2246585	816	+	pabC	4-amino-4-deoxychorismate_lyase	core	CDS	PA2964	1	8.75778	-0.195694	-1.38424	-0.949147	-0.304394	0.138856	0.126197	-0.420602	0.388589	-0.299492	1	0.000894157	1	1	1	1	1	1	1
PA14_25730	2246591	2247640	1050	+	-	hypothetical_protein	core	CDS	PA2963	1	7.32102	-0.396541	-1.46764	-0.95942	0.0129516	0.0763848	0.110816	-0.163168	0.0988577	-0.159304	1	0.000957891	1	1	1	1	1	1	1
PA14_25900	2258754	2259950	1197	+	-	trans-2-enoyl-CoA_reductase	core	CDS	PA2950	1	7.74932	-0.671849	-1.02894	-1.64849	-0.270777	0.379479	-0.297347	0.0922898	0.16681	0.120325	1	0.989888	2.54776e-05	1	1	1	1	1	1
PA14_27190	2362888	2362974	87	-	tRNA-Ser	tRNA-Ser	tRNA	tRNA	-	1	3.86342	-0.678176	-2.63185	-2.30022	0.591229	0.472972	0.913697	-0.6967	0.184243	-0.189794	1	0.000121873	0.00223573	1	1	1	1	1	1
PA14_27370	2373795	2375498	1704	+	deaD	ATP-dependent_RNA_helicase	core	CDS	PA2840	1	7.84279	-0.574002	-4.21621	-3.33262	0.22914	0.0792524	0.26274	-0.215896	0.175403	0.238685	1	3.84187e-12	5.77913e-09	1	1	1	1	1	1
PA14_27600	2395469	2395541	73	+	-	tRNA-Glu	tRNA	tRNA	-	1	6.71189	-0.358088	-1.83913	-1.40166	0.416715	0.645924	0.434153	-0.123271	-0.767217	0.430491	1	0.0276666	0.183126	1	1	1	1	1	1
PA14_27610	2395547	2395619	73	+	-	tRNA-Gly	tRNA	tRNA	-	1	6.88676	-0.349889	-2.04245	-1.72442	0.267822	0.659544	0.64579	0.00592441	-0.814104	0.560822	1	0.0116071	0.0421642	1	1	1	1	1	1
PA14_27620	2395707	2395779	73	+	-	tRNA-Gly	tRNA	tRNA	-	1	6.70854	-0.345653	-1.99224	-1.85083	0.320059	0.640501	0.648003	-0.148441	-0.619693	0.395512	1	0.00986269	0.0137008	1	1	1	1	1	1
PA14_27700	2401738	2402463	726	-	-	putative_transcriptional_regulator	RGP29	CDS	-	1	1.54849	-0.576608	-2.00776	0.0235807	0.648089	0.291106	0.706582	-0.44345	0.374056	-1.1251	1	0.0258143	1	1	1	1	1	1	1
PA14_27980	2420753	2421751	999	-	yjbN	tRNA-dihydrouridine_synthase_A	core	CDS	PA2795	1	5.00626	-0.187784	-1.17173	-1.54006	-0.342456	0.427696	-0.0512954	0.0193091	-0.057199	0.0974868	1	0.227875	0.000125189	1	1	1	1	1	1
PA14_28130	2436076	2436420	345	-	-	hypothetical_protein	core	CDS	PA2780	1	3.60119	-2.30512	-0.531143	0.922665	0.46166	-0.172854	0.272116	0.0700963	-0.246068	-0.150392	1.6579e-05	1	1	1	1	1	1	1	1
PA14_28240	2443112	2443336	225	+	-	hypothetical_protein	RGP43	CDS	-	1	5.46858	-0.551022	-1.48209	-0.535236	0.852168	0.287304	0.233907	0.230507	-0.530034	0.209134	1	0.0161023	1	1	1	1	1	1	1
PA14_28630	2466106	2466969	864	+	-	putative_hydrolase	core	CDS	PA2745	1	4.94741	-1.07971	-1.13996	-1.30773	0.632312	0.350593	0.247089	-0.383439	0.12752	-0.0500258	1	0.449633	0.0423254	1	1	1	1	1	1
PA14_28690	2470426	2471442	1017	+	pheS	phenylalanyl-tRNA_synthetase_subunit_alpha	core	CDS	PA2740	1	6.71597	-0.127903	-1.46511	-0.966696	-0.491432	0.255041	-0.226013	0.178288	-0.0750503	0.28404	1	0.000211566	1	1	1	1	1	1	1
PA14_29600	2565968	2566324	357	-	ptpS	putative_6-pyruvoyl-tetrahydropterin_synthase	core	CDS	PA2666	1	3.35188	-0.159314	-1.44229	-1.54678	-0.436147	0.44812	-0.312885	0.151923	-0.206876	0.548544	1	0.150534	0.0483536	1	1	1	1	1	1
PA14_29770	2578707	2580032	1326	+	-	putative_transporter	core	CDS	PA2653	1	6.11964	-0.0011496	-1.75465	-3.25691	-0.190431	-0.0379468	0.316116	-0.298367	0.118824	0.384316	1	0.000806846	6.17201e-13	1	1	1	1	1	1
PA14_30110	2607840	2609210	1371	-	purB	adenylosuccinate_lyase	core	CDS	PA2629	1	6.353	-0.237686	-1.07762	-1.90263	-0.1187	0.795403	-0.311689	0.0169913	0.025019	0.21931	1	0.705844	3.02923e-07	1	1	1	1	1	1
PA14_30420	2634238	2634324	87	+	tRNA-Ser	tRNA-Ser	tRNA	tRNA	-	1	2.95281	-0.381638	-1.68308	0.147197	0.42443	0.161711	0.695323	-0.257919	-0.00377097	-0.382594	1	0.00790035	1	1	1	1	1	1	1
PA14_32300	2806858	2808357	1500	+	-	putative_kinase	core	CDS	PA2502	1	4.64463	0.130834	-0.866809	-1.33338	0.381166	0.0150123	0.495817	0.110465	-0.0645276	-0.149939	1	1	0.0176052	1	1	1	1	1	1
PA14_35440	3151011	3151997	987	-	ansA	L-asparaginase_I	core	CDS	PA2253	1	5.1877	-0.176594	-2.52569	-0.591198	-0.253823	0.416445	0.250215	0.389392	-0.174963	0.147451	1	1.29849e-10	1	1	1	1	1	1	1
PA14_35460	3152097	3153542	1446	-	-	putative_AGCS_sodium/alanine/glycine_symporter	core	CDS	PA2252	1	6.6961	-0.584701	-3.29491	0.385034	1.40872	-0.213544	0.425914	0.115559	-0.120643	-0.00641684	1	5.97323e-13	1	0.159138	1	1	1	1	1
PA14_38110	3398891	3400120	1230	-	ygjU	serine/threonine_transporter_SstT	RGP20	CDS	PA2042	1	6.69428	-0.394628	-0.741192	-1.27266	0.352759	0.351992	-0.169461	0.00357169	-0.446417	0.122879	1	1	0.00751551	1	1	1	1	1	1
PA14_38395	3421686	3422876	1191	+	-	periplasmic_multidrug_efflux_lipoprotein_precursor	core	CDS	PA2019	1	3.03047	0.0566842	-1.81347	-1.01164	-0.710729	-0.221573	1.71189	-0.466011	0.146019	0.414319	1	0.017665	0.778106	1	1	0.690454	1	1	1
PA14_38730	3453132	3454340	1209	+	yhhS	major_facilitator_superfamily_transporter	core	CDS	PA1993	1	4.88954	-0.148091	-0.998964	-1.31447	0.199999	0.187554	1.54125	-1.19297	0.926929	-0.813096	1	1	0.019232	1	1	0.014975	1	1	1
PA14_39050	3481126	3482439	1314	+	braZ	branched-chain_amino_acid_transport_carrier	core	CDS	PA1971	1	4.05269	-0.113185	-2.98258	-2.07492	-0.344113	0.463401	0.924109	-1.40131	0.840835	-1.01828	1	6.32808e-09	0.000345565	1	1	1	1	1	1
PA14_39060	3482675	3482914	240	+	-	putative_lipoprotein	core	CDS	PA1970	1	1.62794	0.0411548	-3.41067	-1.73785	-1.10951	2.45889	-0.027203	-0.408921	0.471937	-1.28035	1	1.03472e-05	0.147561	1	0.533707	1	1	1	1
PA14_39130	3485688	3487253	1566	+	ybiT	putative_ATP-binding_component_of_ABC_transporter	core	CDS	PA1964	1	5.70848	0.0180124	-1.54476	-1.41147	-0.0426396	0.0390626	0.116688	0.224014	-0.125997	0.113913	1	0.000508912	0.0031979	1	1	1	1	1	1
PA14_39190	3490204	3491037	834	-	bacA	undecaprenyl_pyrophosphate_phosphatase	core	CDS	PA1959	1	4.93271	-0.274671	-1.55781	-1.72051	0.168729	0.227243	-0.202199	0.346345	-0.237445	0.317713	1	0.003076	0.00011924	1	1	1	1	1	1
PA14_39610	3525885	3527735	1851	-	-	hypothetical_protein	core	CDS	PA1926	1	5.956	-0.0502302	-0.823083	-1.39767	0.372305	0.668882	0.196937	0.170836	-0.450636	0.101563	1	1	0.00460788	1	1	1	1	1	1
PA14_40330	3604188	3604715	528	-	-	hypothetical_protein	core	CDS	PA1867	1	3.05323	-0.0444657	-1.41613	-2.05897	-0.388375	0.755422	-0.0860282	0.536263	0.246435	-0.118662	1	0.235818	0.0026983	1	1	1	1	1	1
PA14_40340	3604857	3605066	210	-	-	hypothetical_protein	other	CDS	-	1	4.0641	-0.140455	-1.22706	-1.65115	0.282656	0.838046	-0.0695652	0.616427	-0.00469944	0.0923632	1	0.37231	0.00508608	1	1	1	1	1	1
PA14_40730	3636128	3637168	1041	+	-	ribosomal_RNA_large_subunit_methyltransferase_N	core	CDS	PA1839	1	5.62008	-0.352169	-1.41499	-1.96567	0.347749	0.78238	0.302872	0.218508	-0.0764451	0.0718451	1	0.00778362	5.7654e-08	1	1	1	1	1	1
PA14_40940	3650390	3651169	780	+	-	hypothetical_protein	core	CDS	PA1824	1	4.08838	-0.0647272	-1.808	-1.70735	0.37948	0.106016	0.665443	-0.243664	-0.369574	0.622546	1	0.0039549	0.00722026	1	1	1	1	1	1
PA14_41300	3686462	3686683	222	-	-	hypothetical_protein	core	CDS	PA1796.5	1	4.30679	-0.516272	-2.79649	-0.86443	0.614142	0.775452	-0.34056	0.0267093	-0.231681	-0.0324061	1	1.0888e-07	1	1	1	1	1	1	1
PA1796.2	3686871	3686946	76	-	tRNA-His	tRNA-His	tRNA	tRNA	-	1	7.2625	-0.402059	-2.28468	-1.88192	0.296644	0.47427	0.149735	-0.134936	-0.211435	0.112217	1	1.67245e-05	0.000649814	1	1	1	1	1	1
PA14_41320	3687017	3687098	82	-	tRNA-Leu	tRNA-Leu	tRNA	tRNA	-	1	7.02064	-0.34347	-2.31324	-2.31256	-0.0937553	0.0429522	1.00579	-0.526432	-0.186072	-0.0040391	1	0.000109601	4.91349e-05	1	1	1	1	1	1
PA14_41330	3687156	3687228	73	-	-	tRNA-His	tRNA	tRNA	-	1	7.37007	-0.347554	-1.81882	-1.42062	0.183244	0.443565	0.466194	-0.239475	-0.194294	0.0554288	1	0.00420045	0.0725457	1	1	1	1	1	1
PA14_41340	3687283	3687356	74	-	-	tRNA-Arg	tRNA	tRNA	-	1	6.69231	-0.313988	-1.75067	-1.34586	0.0160188	0.323485	0.752472	-0.504596	0.188685	-0.331372	1	0.00618698	0.117381	1	1	1	1	1	1
PA14_42400	3777824	3778237	414	-	exsB	exoenzyme_S_synthesis_protein_B	core	CDS	PA1712	1	8.65786	0.114554	-1.57958	-0.243273	0.40043	0.363357	0.0236466	0.108338	-0.516378	0.0975664	1	0.000704748	1	1	1	1	1	1	1
PA14_42410	3778246	3778491	246	-	-	hypothetical_protein	core	CDS	PA1711	1	7.96175	0.218648	-1.56476	-0.156467	0.344171	0.422414	0.204429	0.0202131	-0.477115	0.133947	1	0.0012369	1	1	1	1	1	1	1
PA14_42690	3797585	3798445	861	-	speE	spermidine_synthase	core	CDS	PA1687	1	6.25424	-0.437945	-0.859177	-1.29185	-0.160334	0.185167	-0.191767	0.249922	-0.202	0.390802	1	1	0.00867602	1	1	1	1	1	1
PA14_43480	3872515	3873162	648	+	-	GntR_family_transcriptional_regulator	core	CDS	PA1627	1	3.63513	-0.318698	-1.48566	-0.0616142	-0.396794	0.272271	-0.144081	-0.0663319	-0.0823455	0.00318578	1	0.0299566	1	1	1	1	1	1	1
PA14_43490	3873178	3874452	1275	+	-	putative_cyanate_MFS_transporter	core	CDS	PA1626	1	4.36249	0.00863636	-1.37513	-0.387109	-0.448661	0.384184	-0.25853	-0.246129	0.275625	-0.0558918	1	0.0270789	1	1	1	1	1	1	1
PA14_43680	3890090	3890605	516	+	fabA	3-hydroxydecanoyl-(acyl_carrier_protein)_dehydratase	core	CDS	PA1610	1	7.69286	-0.906545	-0.894104	-1.38311	-0.171937	0.375109	-0.169744	-0.200799	-0.166046	0.192255	1	1	0.00501944	1	1	1	1	1	1
PA14_43890	3907799	3908272	474	-	-	hypothetical_protein	core	CDS	PA1593	1	3.97548	-0.52391	-1.48219	-0.852953	-0.00281418	0.515275	0.00572707	-0.372169	0.698003	-0.00968643	1	0.0316525	1	1	1	1	1	1	1
PA14_43910	3908740	3909504	765	-	-	hypothetical_protein	core	CDS	PA1591	1	5.0051	-0.803002	-1.80849	-2.94655	0.732561	0.725086	-0.507444	-0.0181954	0.0243908	0.160972	1	0.000423269	9.89369e-11	1	1	1	1	1	1
PA14_44090	3925257	3925511	255	-	-	putative_Fe-S-cluster_oxidoreductase	other	CDS	-	1	3.73565	-0.841095	-1.68273	-0.836227	0.134925	0.15267	0.30582	-0.375778	0.112417	-0.0485748	1	0.00388654	1	1	1	1	1	1	1
PA14_44240	3935985	3937349	1365	+	-	putative_glutamine_synthetase	core	CDS	PA1566	1	2.77575	-2.1389	-0.964095	2.28269	-0.900069	-0.728349	-0.69743	0.483953	-0.0222092	0.414119	0.00064704	1	3.15103e-06	1	1	1	1	1	1
PA14_44590	3969171	3970319	1149	-	-	putative_acyl-CoA_dehydrogenase	core	CDS	PA1535	1	5.64116	-0.158863	-1.38474	-0.478162	0.230451	0.0738913	0.20457	-0.112265	-0.00136324	-0.036084	1	0.0103023	1	1	1	1	1	1	1
PA14_45380	4041935	4042636	702	-	ccmA	cytochrome_c_biogenesis_protein_CcmA	core	CDS	PA1475	1	6.22521	-0.356614	-1.34543	-1.03285	0.0877432	0.78389	0.230331	0.240905	0.0261712	0.0875467	1	0.00523923	0.596135	1	1	1	1	1	1
PA14_46010	4091629	4093245	1617	-	-	putative_ATP-binding_component_of_ABC_transporter	core	CDS	PA1425	1	4.51621	0.036932	-1.57052	-0.560232	0.0665831	0.0304385	0.524346	-0.0402664	0.137624	-0.320108	1	0.00418373	1	1	1	1	1	1	1
PA14_46250	4113679	4114620	942	+	-	hypothetical_protein	core	CDS	PA1407	1	4.66516	0.0403446	-1.38705	1.00454	0.100987	-0.210799	-0.0792441	-0.597015	0.381286	-0.39116	1	0.0399743	0.787877	1	1	1	1	1	1
PA14_46700	4162085	4162978	894	-	ybiF	hypothetical_protein	core	CDS	PA1360	1	3.96362	-0.168249	-1.28071	-1.46756	-0.621793	0.120671	0.0317837	-0.0520794	-0.00944904	0.458316	1	0.272886	0.0365471	1	1	1	1	1	1
PA14_47150	4201706	4202596	891	-	cyoE	protoheme_IX_farnesyltransferase	core	CDS	PA1321	1	5.05665	-0.699942	-2.40526	-1.38232	1.28813	0.257004	-0.457376	-0.817269	-0.0749581	-0.09369	1	4.44007e-07	0.0700873	0.700842	1	1	1	1	1
PA14_47160	4202607	4202942	336	-	cyoD	cytochrome_o_ubiquinol_oxidase_subunit_IV	core	CDS	PA1320	1	3.57719	-0.584119	-2.38495	-1.41942	1.56301	0.332088	-0.389479	-0.771148	0.199225	-0.205745	1	0.000159718	0.16032	0.379683	1	1	1	1	1
PA14_47180	4202942	4203571	630	-	cyoC	cytochrome_o_ubiquinol_oxidase_subunit_III	core	CDS	PA1319	1	3.46648	-0.520506	-2.56743	-1.69202	1.64583	0.510172	-1.03959	-0.444729	0.34322	-0.489757	1	1.37536e-05	0.0307011	0.244495	1	1	1	1	1
PA14_47190	4203575	4205551	1977	-	cyoB	cytochrome_o_ubiquinol_oxidase_subunit_I	core	CDS	PA1318	1	5.51972	-0.588482	-2.43077	-2.15928	1.87382	0.271134	-1.23765	-0.017112	-0.232073	-0.467225	1	1.59597e-07	6.46749e-06	0.00277827	1	1	1	1	1
PA14_47210	4205558	4206553	996	-	cyoA	cytochrome_o_ubiquinol_oxidase_subunit_II	core	CDS	PA1317	1	4.89232	-0.735873	-2.85593	-3.17565	2.53915	0.306456	-0.93934	-0.624693	-0.320165	-0.000169232	1	1.99841e-05	1.10285e-05	0.00797492	1	1	1	1	1
PA14_48400	4304129	4304479	351	+	-	hypothetical_protein	core	CDS	PA1228	1	4.46996	0.0788342	-2.1786	-3.26521	-0.767781	0.620775	-0.869788	0.66001	-0.817247	2.43157	1	0.000235488	1.35689e-08	1	1	1	1	1	0.225539
PA14_49130	4363190	4364500	1311	-	dctA	C4-dicarboxylate_transporter_DctA	core	CDS	PA1183	1	5.94786	0.127273	-6.45206	0.426793	1.28532	3.03139	-2.52762	-0.124995	0.136042	-1.23912	1	4.46371e-11	1	1	0.000823518	0.0391755	1	1	1
PA14_49290	4378497	4379231	735	+	-	hypothetical_protein	core	CDS	PA1170	1	4.61645	-0.673264	-1.72306	-1.37761	-0.0442043	-0.0209452	0.0577614	-0.515642	0.527525	-0.227107	1	0.00228617	0.061389	1	1	1	1	1	1
PA14_49930	4438536	4439375	840	-	-	hypothetical_protein	core	CDS	PA1116	1	5.03533	-0.616819	-1.27392	-1.39106	-0.0953692	0.50654	0.20072	0.376751	-0.04293	-0.12999	1	0.0887671	0.00870464	1	1	1	1	1	1
PA14_51220	4551643	4552635	993	-	-	glycosyl_transferase	core	CDS	PA1014	1	7.62579	-0.420815	-1.41232	-0.61148	-0.0675154	0.254251	-0.197124	0.265583	-0.035694	0.244856	1	0.00244638	1	1	1	1	1	1	1
PA14_51300	4557967	4559040	1074	-	perM	hypothetical_protein	core	CDS	PA1007	1	6.19366	-0.379014	-0.994444	-1.35781	-0.357216	0.511978	-0.107871	0.264527	0.179147	-0.0765968	1	1	0.000516654	1	1	1	1	1	1
PA14_51660	4591106	4591178	73	-	-	tRNA-Lys	tRNA	tRNA	-	1	4.88145	-0.504855	-1.72012	-1.74278	0.0494108	0.0608207	0.811443	-0.598268	0.161641	-0.362126	1	0.00652761	0.00311865	1	1	1	1	1	1
PA14_51670	4591238	4591912	675	-	-	hypothetical_protein	core	CDS	PA0976	1	5.48931	-1.33613	-1.02953	-1.38214	0.267462	0.0296138	0.0578278	0.058422	-0.303564	0.204331	0.228835	0.988767	0.00761938	1	1	1	1	1	1
PA14_51680	4591928	4592722	795	-	-	radical_activating_enzyme	core	CDS	PA0975	1	5.17669	-0.753142	-1.73363	-1.63315	0.411704	0.350076	0.637588	-0.865103	0.395774	-0.4715	1	0.000894157	0.00211676	1	1	1	1	1	1
PA14_52010	4615576	4616280	705	-	-	DNA_replication_initiation_factor	core	CDS	PA0947	1	6.2956	-0.176829	-1.37817	-1.73221	-0.312522	0.138871	0.167911	0.121493	-0.0979973	0.192074	1	0.0640714	0.000275466	1	1	1	1	1	1
PA14_52330	4644009	4644323	315	+	-	hypothetical_protein	core	CDS	PA0922	1	5.11996	-0.165554	-1.51391	-0.516728	0.273283	-0.108796	0.0666584	0.352249	-0.163965	0.111939	1	0.00155377	1	1	1	1	1	1	1
PA14_52420	4651789	4653111	1323	+	rimO	ribosomal_protein_S12_methylthiotransferase	core	CDS	PA0916	1	5.8858	-0.420317	-1.7474	-0.540413	0.852143	-0.477811	-0.26536	0.300522	-0.231779	0.172634	1	2.23144e-07	1	1	1	1	1	1	1
PA14_52430	4653174	4653635	462	+	yehS	hypothetical_protein	core	CDS	PA0915	1	3.51893	-0.261379	-1.54982	-1.99079	0.334413	-0.203324	-0.958641	0.389575	0.346479	0.2093	1	0.0690127	0.00139113	1	1	1	1	1	1
PA14_52440	4653628	4654020	393	+	-	hypothetical_protein	core	CDS	PA0914	1	3.70811	-0.0301879	-1.89416	-2.24658	-0.115764	0.398574	-1.19684	0.365575	0.15849	0.490231	1	0.00166487	4.03932e-05	1	1	1	1	1	1
PA14_52540	4659862	4659935	74	-	-	tRNA-Arg	tRNA	tRNA	-	1	7.95227	-0.586754	-2.17	-0.834951	0.395598	0.291107	0.712839	-0.220496	-0.21147	0.0291845	1	0.00182035	1	1	1	1	1	1	1
PA14_52550	4660050	4660123	74	-	-	tRNA-Arg	tRNA	tRNA	-	1	7.82949	-0.58618	-2.12867	-0.729277	0.451151	0.116147	0.902368	-0.229996	-0.323604	0.118188	1	0.00335119	1	1	1	1	1	1	1
PA14_52600	4662149	4664773	2625	-	alaS	alanyl-tRNA_synthetase	core	CDS	PA0903	1	7.89022	-0.274932	-0.894453	-1.18773	-0.257913	0.42908	-0.0695391	0.173915	-0.165245	0.131001	1	1	0.0221764	1	1	1	1	1	1
PA14_54260	4814332	4815072	741	+	yecO	hypothetical_protein	core	CDS	PA0775	1	4.67312	-0.329401	-1.4007	-1.46703	0.771101	-0.0471672	0.231198	-0.117086	-0.135757	0.0586231	1	0.0153326	0.0029922	1	1	1	1	1	1
PA14_54270	4815069	4816037	969	+	yecP	hypothetical_protein	core	CDS	PA0774	1	5.37822	-0.229816	-1.1818	-2.08728	-0.0864066	0.686923	-0.253563	0.235575	-0.215208	0.221033	1	0.324255	9.13934e-08	1	1	1	1	1	1
PA14_54330	4818539	4819228	690	-	rnc	ribonuclease_III	core	CDS	PA0770	1	7.29729	-0.137154	-1.23296	-0.459689	0.173331	-0.339908	0.390299	-0.238059	0.0254438	0.0247863	1	0.00974397	1	1	1	1	1	1	1
PA14_54840	4860143	4860213	71	+	-	tRNA-Gly	tRNA	tRNA	-	1	4.47046	-0.872356	-1.55936	-2.08601	-0.362088	0.617823	1.03201	-0.545779	0.355988	-0.739682	1	0.0442414	0.000200958	1	1	1	1	1	1
PA14_54850	4860413	4860634	222	+	-	hypothetical_protein	RGP5	CDS	-	1	5.56043	-0.653184	-1.60094	-2.1494	-0.189751	0.111907	0.514201	-0.402888	0.153412	-0.293814	1	0.0153173	1.4125e-05	1	1	1	1	1	1
PA14_55634	4955401	4955473	73	-	-	tRNA-Ala	tRNA	tRNA	-	1	6.64666	-0.275445	-1.44048	-3.10806	-0.662379	0.567809	1.16837	-0.793823	0.365044	-0.373215	1	0.0934211	5.33844e-10	1	1	1	1	1	1
PA14_55770	4978489	4979958	1470	+	pitA	putative_phosphate_transporter	core	CDS	PA4292	1	6.37827	-0.247057	-1.17819	-1.83025	-0.242989	0.252679	0.0871963	-0.106671	0.25567	-0.0477401	1	0.179058	2.86621e-08	1	1	1	1	1	1
PA14_56640	5045954	5047120	1167	+	-	putative_MFS_transporter	core	CDS	PA4355	1	3.64193	-0.900341	-1.02819	-1.72732	-0.267485	0.628309	0.0878395	-0.0583157	-0.0696609	0.435355	1	1	0.000152923	1	1	1	1	1	1
PA14_57580	5128667	5129059	393	-	rpsI	30S_ribosomal_protein_S9	core	CDS	PA4432	1	8.50201	-0.203992	-1.22443	-2.3111	-0.149028	0.439744	0.0391891	-0.0180381	0.145859	0.394369	1	0.156258	3.66318e-11	1	1	1	1	1	1
PA14_57590	5129074	5129502	429	-	rplM	50S_ribosomal_protein_L13	core	CDS	PA4433	1	8.79899	-0.384809	-1.58467	-2.40728	-0.154929	0.452105	-0.1403	0.182688	-0.11656	0.58236	1	0.000894157	3.79927e-11	1	1	1	1	1	1
PA14_58620	5223280	5223705	426	-	-	hypothetical_protein	core	CDS	PA4518	1	4.39386	-0.12337	-1.60393	0.632405	0.047355	-0.0502322	0.211161	0.168306	-0.111105	0.0155262	1	0.000569811	1	1	1	1	1	1	1
PA14_58630	5223821	5224984	1164	-	speC	ornithine_decarboxylase	core	CDS	PA4519	1	7.76898	-0.384814	-1.66444	0.453349	0.735097	0.0604845	-0.0985795	0.158176	0.0460287	0.128898	1	8.24392e-06	1	1	1	1	1	1	1
PA14_60150	5359396	5359468	73	-	-	tRNA-Lys	tRNA	tRNA	-	1	6.52272	-0.530629	-2.7337	-2.32865	0.448309	0.648415	0.87416	-0.75439	-0.222356	-0.246077	1	7.16712e-05	0.000841163	1	1	1	1	1	1
PA14_60160	5359482	5359555	74	-	-	tRNA-Pro	tRNA	tRNA	-	1	6.64677	-0.334158	-2.78571	-2.59737	0.540901	0.654278	1.02029	-0.917689	0.111899	-0.54322	1	5.37892e-05	0.000135874	1	1	1	1	1	1
PA14_60180	5359568	5359640	73	-	-	tRNA-Asn	tRNA	tRNA	-	1	6.41669	-0.584055	-2.59588	-2.40507	0.456743	0.617309	0.807468	-0.621956	-0.346255	-0.039443	1	0.000364402	0.000838862	1	1	1	1	1	1
PA14_60200	5362595	5363323	729	-	-	hypothetical_protein	core	CDS	PA4543	1	6.58244	-0.073093	-1.72992	-0.905613	-0.29937	0.446393	0.372638	0.13726	-0.140267	-0.057952	1	1.70724e-06	1	1	1	1	1	1	1
PA14_60400	5385127	5385402	276	+	rpsT	30S_ribosomal_protein_S20	core	CDS	PA4563	1	6.84494	-0.90267	-1.81437	-2.60423	-0.46399	0.305873	0.29258	0.0363877	-0.43905	0.875516	1	0.00335119	2.21205e-07	1	1	1	1	1	1
PA14_60460	5388778	5389089	312	-	rplU	50S_ribosomal_protein_L21	core	CDS	PA4568	1	8.56634	-0.172159	-1.25083	-2.79609	-0.0545442	0.539078	-0.0336991	0.234474	-0.127687	0.566051	1	0.124102	1.80943e-14	1	1	1	1	1	1
PA14_60530	5394364	5394852	489	-	-	hypothetical_protein	core	CDS	PA4574	1	4.61912	-0.324654	-1.51432	-1.60816	-0.197784	0.284908	-0.125702	0.194712	-0.296492	0.511685	1	0.00523923	0.000664631	1	1	1	1	1	1
PA14_61110	5448564	5449142	579	-	-	hypothetical_protein	other	CDS	-	1	5.81859	0.0948328	-1.49764	-0.408403	-0.327388	0.382908	0.376563	-0.208776	0.203659	-0.34091	1	0.000307427	1	1	1	1	1	1	1
PA4628-PA4629	5468814	5469164	116	+	sRNA2626		sRNA	ncRNA	-	1	6.99154	-0.636615	-2.08976	-1.75063	0.291445	0.116071	1.51018	-0.538547	0.542411	-0.644854	1	8.69362e-06	0.000445304	1	1	0.25811	1	1	1
PA14_61260	5469165	5469743	579	+	-	hypothetical_protein	core	CDS	PA4629	1	6.5074	-0.670966	-2.29908	-1.82667	-0.0363768	0.239954	0.675776	0.333469	-0.186896	0.169689	1	8.79952e-06	0.00109094	1	1	1	1	1	1
PA14_61370	5478166	5478444	279	-	-	hypothetical_protein	core	CDS	PA4637	1	5.33589	-1.03112	-1.48119	-2.34892	-1.14627	-0.0232017	0.431971	-0.417583	-0.583712	0.484646	1	0.054494	1.76443e-06	1	1	1	1	1	1
PA14_61440	5483039	5483524	486	-	-	hypothetical_protein	core	CDS	PA4643	1	5.85758	-0.180492	-1.10617	-1.36647	0.372354	0.115789	-0.44617	0.173731	0.170876	-0.250042	1	0.544227	0.00987193	1	1	1	1	1	1
PA14_61450	5483587	5484060	474	-	-	hypothetical_protein	core	CDS	PA4644	1	6.88157	-0.271906	-1.38373	-1.48928	0.648403	-0.189611	-0.0220948	-0.161711	0.109637	-0.292858	1	0.00995636	0.000551726	1	1	1	1	1	1
PA14_61460	5484062	5484619	558	-	hpt	hypoxanthine-guanine_phosphoribosyltransferase	core	CDS	PA4645	1	5.71491	-0.475364	-1.71331	-0.771151	0.751756	-0.217542	0.474214	-0.56409	0.215967	-0.368148	1	0.00058483	1	1	1	1	1	1	1
PA14_61750	5509336	5510184	849	+	ipk	4-diphosphocytidyl-2-C-methyl-D-erythritol_kinase	core	CDS	PA4669	1	9.61576	-0.577037	-1.70901	-2.07082	-0.204921	0.105679	0.509675	-0.113749	-0.241325	0.0464095	1	0.00413963	1.45672e-05	1	1	1	1	1	1
PA14_61760	5510221	5510292	72	+	-	tRNA-Gln	tRNA	tRNA	-	1	8.78376	-0.482178	-1.78794	-2.4568	-0.0144	0.163835	0.646496	-0.235646	-0.163255	-0.0290179	1	0.00381912	5.44416e-07	1	1	1	1	1	1
PA14_61770	5510351	5511292	942	+	prs	ribose-phosphate_pyrophosphokinase	core	CDS	PA4670	1	9.35998	-0.220904	-1.66814	-2.37567	-0.518867	0.373998	0.290106	-0.0383191	0.00459515	0.184607	1	0.000371107	2.05865e-10	1	1	1	1	1	1
PA14_61960	5524691	5525989	1299	+	-	hypothetical_protein	core	CDS	PA4684	1	5.21152	-0.261033	-1.12735	-1.68567	-0.487535	0.277468	0.241342	0.0285623	0.185308	0.0670081	1	0.489709	6.41768e-05	1	1	1	1	1	1
PA14_62070	5539415	5539487	73	-	-	tRNA-Ala	tRNA	tRNA	-	1	6.64388	-0.2335	-1.44	-3.1786	-0.587091	0.590026	1.1167	-0.783805	0.280711	-0.240306	1	0.108721	7.21704e-10	1	1	1	1	1	1
PA14_62440	5569828	5571123	1296	+	yieG	putative_transporter	core	CDS	PA4719	1	6.11755	-0.113983	-1.80763	-1.48411	0.345606	-0.0329352	0.0317867	0.0989564	-0.0457993	0.0374393	1	1.85779e-05	0.0027004	1	1	1	1	1	1
PA14_62730	5597947	5598861	915	-	truB	tRNA_pseudouridine_synthase_B	core	CDS	PA4742	1	8.56344	-0.172197	-1.2748	-1.6709	-0.031463	0.33658	0.226076	0.127908	-0.197482	0.123571	1	0.00315207	5.24618e-10	1	1	1	1	1	1
PA14_62740	5598864	5599253	390	-	rbfA	ribosome-binding_factor_A	core	CDS	PA4743	1	6.12552	-0.0653672	-1.596	-1.78279	-0.550534	0.312177	-0.0884422	0.20097	-0.364754	0.505736	1	0.000431816	4.0648e-06	1	1	1	1	1	1
PA14_62760	5599356	5601878	2523	-	infB	translation_initiation_factor_IF-2	core	CDS	PA4744	1	10.3266	-0.226027	-1.04924	-1.46656	-0.0958903	0.202035	-0.23204	0.101456	-0.100281	0.099567	1	0.738652	2.3296e-05	1	1	1	1	1	1
PA14_62770	5601906	5603387	1482	-	nusA	transcription_elongation_factor_NusA	core	CDS	PA4745	1	9.46912	-0.25331	-1.37221	-1.48099	0.0406782	0.203923	-0.3735	0.191205	-0.181896	0.271131	1	0.000226923	1.33232e-06	1	1	1	1	1	1
PA14_62780	5603432	5603890	459	-	yhbC	hypothetical_protein	core	CDS	PA4746	1	7.55237	-0.368116	-1.99021	-2.04052	0.289709	0.284654	0.239326	-0.122352	-0.556327	0.296038	1	0.000391448	7.98955e-05	1	1	1	1	1	1
PA14_62790	5604020	5604093	74	-	-	tRNA-Met	tRNA	tRNA	-	1	7.51457	-0.531942	-1.36538	-1.61104	-0.562244	0.318009	0.386824	-0.30743	-0.59562	0.205108	1	0.310017	0.0421917	1	1	1	1	1	1
PA14_62830	5604675	5605430	756	-	tpiA	triosephosphate_isomerase	core	CDS	PA4748	1	10.0203	-0.200869	-1.65884	-1.34056	-0.417472	0.529751	-0.413454	0.100514	-0.191865	0.268258	1	9.97405e-06	0.00508608	1	1	1	1	1	1
PA14_62920	5615034	5615684	651	-	yeaS	leucine_export_protein_LeuE	core	CDS	PA4757	1	6.91474	-0.302353	-1.45343	-0.745183	-0.407195	0.371979	-0.407499	0.165667	0.0799373	0.246465	1	0.000356517	1	1	1	1	1	1	1
PA14_62930	5615696	5616832	1137	-	carA	carbamoyl_phosphate_synthase_small_subunit	core	CDS	PA4758	1	7.21401	-0.313206	-1.65902	-0.657337	-0.358389	0.298388	0.00515233	-0.268147	0.478709	-0.053066	1	1.85078e-07	1	1	1	1	1	1	1
PA14_63080	5627315	5628997	1683	+	lldP	L-lactate_permease	core	CDS	PA4770	1	5.84437	-0.234639	-4.28251	-1.21163	-0.0016471	-0.324717	0.64877	0.0958149	-0.0604085	-0.138396	1	7.37177e-16	0.269582	1	1	1	1	1	1
PA14_63090	5629153	5630298	1146	+	lldD	L-lactate_dehydrogenase	core	CDS	PA4771	1	5.94644	-0.196596	-3.81046	-0.631541	-0.179124	-0.338263	0.124395	0.126138	-0.134906	0.0017539	1	1.11616e-16	1	1	1	1	1	1	1
PA14_63100	5630365	5633181	2817	+	-	putative_ferredoxin	core	CDS	PA4772	1	6.8462	-0.461471	-3.58137	-0.573606	-0.2506	-0.231599	0.084175	-0.133844	0.0710596	-0.182291	1	1.33269e-18	1	1	1	1	1	1	1
PA14_63110	5633510	5633992	483	+	-	putative_S-adenosylmethionine_decarboxylase_proenzyme	core	CDS	PA4773	1	5.40442	-0.6778	-1.59876	-1.20562	-1.10158	-0.206434	0.248764	-0.304977	0.200557	0.145125	1	0.0113945	0.254975	1	1	1	1	1	1
PA14_63680	5678016	5678510	495	+	-	hypothetical_protein	core	CDS	PA4817	1	2.44982	-0.427265	-1.7243	-0.514414	0.427311	-0.00346635	0.526134	-0.117305	0.705176	-0.00535266	1	0.014995	1	1	1	1	1	1	1
PA14_63820	5688991	5689209	219	-	-	hypothetical_protein	core	CDS	PA4826	1	6.37798	-0.312562	-2.25682	-1.8261	0.191056	0.14159	0.998387	-0.373711	0.33537	-0.503655	1	0.000116017	0.00363171	1	1	1	1	1	1
PA14_63990	5702032	5703942	1911	-	speA	arginine_decarboxylase	core	CDS	PA4839	1	6.94854	-0.108351	-1.29135	-1.03643	0.635352	-0.175508	-0.400493	-0.226328	0.0883793	0.0327487	1	0.0260279	0.589443	1	1	1	1	1	1
PA14_64000	5704193	5704564	372	-	-	translation_initiation_factor_Sui1	core	CDS	PA4840	1	6.38694	-0.305157	-1.64964	-1.69374	-0.137186	0.265591	-0.345987	-0.373665	-0.173765	0.214541	1	0.0148275	0.00475789	1	1	1	1	1	1
PA14_64090	5712489	5712932	444	+	aroQ1	3-dehydroquinate_dehydratase	core	CDS	PA4846	1	6.03669	-0.59614	-0.995626	-1.8867	0.0836871	0.0822791	-0.0716501	-0.195762	-0.0296004	0.344042	1	1	0.00175508	1	1	1	1	1	1
PA14_64180	5718313	5719311	999	+	yhdG	hypothetical_protein	core	CDS	PA4852	1	8.4647	-0.434587	-1.40225	-2.53278	0.240811	0.504646	-0.128289	0.0877776	-0.200656	0.213814	1	0.00285486	2.78476e-15	1	1	1	1	1	1
PA14_64190	5719308	5719631	324	+	fis	DNA-binding_protein_Fis	core	CDS	PA4853	1	6.56745	-0.408556	-1.31994	-2.37552	-0.00623276	0.691741	-0.578625	0.288842	-0.255777	0.537224	1	0.065828	2.61107e-10	1	1	1	1	1	1
PA14_64450	5741612	5742877	1266	+	yegD	putative_heat-shock_protein	core	CDS	PA4873	1	5.41235	0.0998198	-2.12894	-2.11896	-0.166759	0.162159	0.257565	-0.0154413	-0.00143174	0.0406244	1	3.81751e-08	2.81205e-08	1	1	1	1	1	1
PA14_64590	5753858	5755174	1317	-	-	putative_MFS_transporter	core	CDS	PA4887	1	5.78957	-0.101802	-2.25549	-1.21301	0.113622	0.258177	0.13673	-0.164341	-0.16655	0.0891097	1	3.64341e-07	0.203131	1	1	1	1	1	1
PA14_65060	5797274	5799772	2499	-	-	hypothetical_protein	core	CDS	PA4927	1	5.68409	-0.413521	-1.42378	0.648649	0.459349	-0.206586	0.0720261	-0.018772	-0.175918	-0.0240407	1	0.00198512	1	1	1	1	1	1	1
PA14_65080	5800034	5802277	2244	-	ygiR	hypothetical_protein	core	CDS	PA4928	1	7.02207	-0.662491	-1.10746	-1.4944	0.591112	0.372905	-0.0241521	-0.147226	-0.144623	0.0474374	1	0.416375	6.42306e-05	1	1	1	1	1	1
PA14_65210	5813004	5813087	84	+	tRNA-Leu	tRNA-Leu	tRNA	tRNA	-	1	6.91561	-0.555035	-2.25395	-2.21069	0.334823	0.202744	0.618579	0.329058	-1.26047	0.625128	1	0.00337428	0.00237435	1	1	1	1	1	1
PA14_65220	5813220	5813303	84	+	tRNA-Leu	tRNA-Leu	tRNA	tRNA	-	1	6.73541	-0.538775	-2.14409	-2.08453	0.498868	0.356888	0.61087	0.201598	-0.92843	0.374689	1	0.00297221	0.00243419	1	1	1	1	1	1
PA14_65250	5814807	5815991	1185	-	hisZ	ATP_phosphoribosyltransferase_regulatory_subunit	core	CDS	PA4939	1	8.70214	-0.0653202	-1.42434	-0.821728	0.106853	0.0535964	0.274942	-0.0274594	-0.227883	0.0425534	1	0.000668387	1	1	1	1	1	1	1
PA14_65260	5816026	5816211	186	-	-	hypothetical_protein	core	CDS	PA4940	1	6.54845	-0.198007	-1.34798	-1.16719	-0.011866	0.00336353	0.425253	-0.340049	0.0619469	-0.291426	1	0.00996436	0.125355	1	1	1	1	1	1
PA14_65590	5842609	5843319	711	-	-	hypothetical_protein	core	CDS	PA4963	1	7.74321	-4.17614e-05	-1.31033	-0.679054	0.213757	0.190516	0.625044	0.199212	-0.451553	0.118966	1	0.025129	1	1	1	1	1	1	1
PA14_66310	5910346	5911989	1644	+	aceF	dihydrolipoamide_acetyltransferase	core	CDS	PA5016	1	8.72443	-0.55718	-1.75035	0.0674656	-0.0419477	-0.554726	-0.0962605	0.112452	-0.215978	0.25674	1	3.81751e-08	1	1	1	1	1	1	1
PA14_66340	5915852	5916688	837	-	-	hypothetical_protein	core	CDS	PA5019	1	6.58742	-0.0397428	-1.25011	-0.0541576	0.568344	-0.229697	0.198212	-0.0229826	-0.122346	0.00518669	1	0.00871377	1	1	1	1	1	1	1
PA14_66510	5931759	5933075	1317	+	ynfM	putative_MFS_transporter	core	CDS	PA5030	1	4.4475	-0.35881	-1.65508	0.755918	0.338022	-0.228634	-0.347978	-0.283941	-0.157552	-0.436389	1	0.00167688	1	1	1	1	1	1	1
PA14_66700	5957662	5958429	768	-	-	putative_nuclease	core	CDS	PA5048	1	8.7939	-0.270557	-1.06032	-1.5714	0.596475	0.0220191	0.00401722	0.115339	-0.148194	0.251433	1	0.74508	3.33758e-05	1	1	1	1	1	1
PA14_67580	6036946	6038400	1455	-	thiI	thiamine_biosynthesis_protein_ThiI	core	CDS	PA5118	1	7.29779	-0.0443096	-1.65264	-2.75265	-0.029607	0.194915	-0.0366012	-0.282301	0.191803	-0.157233	1	0.000176144	5.13516e-14	1	1	1	1	1	1
PA14_67780	6052158	6052976	819	+	-	hypothetical_protein	core	CDS	PA5132	1	3.56738	-0.210429	-1.76481	-0.3121	0.212437	0.29463	-0.27591	-0.409601	0.505225	0.304548	1	0.0103023	1	1	1	1	1	1	1
PA14_68050	6071759	6072448	690	+	-	hypothetical_protein	core	CDS	PA5151	1	4.05471	-0.331816	-1.42677	-0.588598	0.289386	0.302949	0.369939	0.371414	-0.0837962	-0.230442	1	0.0288631	1	1	1	1	1	1	1
PA14_68430	6104117	6104956	840	+	fdhD	putative_formate_dehydrogenase_accessory_protein_FdhD	core	CDS	PA5180	1	5.78121	-1.8571	-0.222495	0.123532	0.189553	-0.0823514	-0.303767	0.448311	-0.605057	0.855512	0.00144812	1	1	1	1	1	1	1	1
PA14_68440	6104964	6107285	2322	+	-	putative_oxidoreductase	core	CDS	PA5181	1	6.53582	-2.17917	-2.28219	-2.39425	1.48338	0.511507	0.256307	0.0657417	0.582626	1.68799	0.000377166	9.97405e-06	3.56262e-06	0.288317	1	1	1	1	0.445647
PA14_68710	6125795	6128134	2340	+	tex	hypothetical_protein	core	CDS	PA5201	1	6.70184	-0.193046	-1.17723	-1.86453	-0.466598	0.24006	0.106062	0.0623209	-0.182578	0.312154	1	0.317744	2.06161e-06	1	1	1	1	1	1
PA14_69970	6242604	6243014	411	-	cycB	cytochrome_c5	core	CDS	PA5300	1	8.38314	-0.0291535	-1.47482	-0.0944334	-0.254742	-0.0591792	-0.0147178	-0.174633	-0.187891	0.349584	1	0.00162519	1	1	1	1	1	1	1
PA14_70890	6315886	6315958	73	-	-	tRNA-Ala	tRNA	tRNA	-	1	6.65267	-0.220462	-1.4898	-3.14905	-0.675446	0.505841	1.28223	-0.868704	0.396363	-0.39532	1	0.0556154	1.98921e-10	1	1	1	1	1	1
PA14_70950	6322104	6323576	1473	-	betB	betaine_aldehyde_dehydrogenase	core	CDS	PA5373	1	7.1658	-0.380316	-1.11277	0.562912	-0.271548	-0.688055	-2.01483	0.0535513	0.0317278	0.386331	1	0.740101	1	1	1	0.00910411	1	1	1
PA14_71360	6356668	6357000	333	+	-	hypothetical_protein	core	CDS	PA5406	1	3.7802	0.0218859	-2.34703	-1.90773	-0.485046	0.900985	-0.209921	0.625094	-0.0478945	-0.195816	1	2.41072e-06	0.000592323	1	1	1	1	1	1
PA14_72080	6424984	6425277	294	+	-	hypothetical_protein	core	CDS	PA5462	1	4.87057	-0.15587	-0.960655	-1.36896	-0.130982	-0.0341393	0.449473	0.0948075	0.299942	-0.219691	1	1	0.0408977	1	1	1	1	1	1
PA14_73320	6527684	6528064	381	-	atpI	F0F1_ATP_synthase_subunit_I	core	CDS	PA5561	1	7.64258	-0.106533	-1.60415	-1.16559	0.187771	0.166373	0.317764	0.0482756	-0.205976	0.285817	1	0.00335119	0.268754	1	1	1	1	1	1
PA14_73390	6532927	6533310	384	-	-	hypothetical_protein	core	CDS	PA5566	1	2.14623	-0.0436147	-2.46551	-0.034125	0.674236	-0.658963	0.691469	-0.961399	1.08624	-0.887384	1	0.000333115	1	1	1	1	1	1	1
PA14_00090	10434	12488	2055	-	glyS	glycyl-tRNA_synthetase_subunit_beta	core	CDS	PA0008	2	7.36265	0.264215	-0.854306	-1.28084	-0.178552	0.188487	-0.223852	0.324786	0.0956139	0.168605	1	1	0.00793452	1	1	1	1	1	1
PA14_00100	12488	13435	948	-	glyQ	glycyl-tRNA_synthetase_subunit_alpha	core	CDS	PA0009	2	5.85095	0.333275	-0.967024	-1.66526	-0.241783	0.360464	-0.550818	0.565998	-0.0336199	0.36942	1	1	0.000118156	1	1	1	1	1	1
PA14_00190	20090	21034	945	-	fmt	methionyl-tRNA_formyltransferase	core	CDS	PA0018	2	6.09761	0.266667	-1.14693	-1.42907	-0.685181	0.239797	0.216293	-0.0957167	0.265171	0.31159	1	0.308194	0.00117724	1	1	1	1	1	1
PA14_00560	57148	58476	1329	+	exoT	exoenzyme_T	core	CDS	PA0044	2	7.73918	0.841071	-1.56668	-0.318859	0.0715674	-0.0479567	-0.180544	-0.161611	-0.169445	-0.109336	1	0.000648395	1	1	1	1	1	1	1
PA14_00570	59018	59704	687	+	-	putative_lipoprotein	core	CDS	PA0045	2	4.28096	1.32576	-0.913944	-2.61207	-2.24056	0.00718771	-0.929784	0.872347	-0.728019	2.03975	1	1	0.000267256	0.082501	1	1	1	1	1
PA14_00580	59735	60088	354	+	-	putative_lipoprotein	core	CDS	PA0046	2	4.2463	1.3378	-0.783383	-2.40622	-0.557368	-0.286965	-0.316965	-0.307903	0.468957	0.354108	1	1	5.58946e-06	1	1	1	1	1	1
PA14_00590	60241	60750	510	+	-	putative_lipoprotein	core	CDS	PA0047	2	4.84323	1.39393	-0.301168	-2.61394	-1.09928	-0.549543	-0.136874	0.152348	0.0501008	0.493691	1	1	2.75951e-06	1	1	1	1	1	1
PA14_01510	141481	141762	282	-	-	hypothetical_protein	core	CDS	PA0124	2	4.31887	0.407936	-0.486588	-1.64099	0.315897	0.403787	0.155037	0.270376	0.173336	0.142721	1	1	0.00180937	1	1	1	1	1	1
PA14_01840	168212	168757	546	+	-	RNA_polymerase_ECF-subfamily_sigma-70_factor	core	CDS	PA0149	2	4.44442	0.635302	-2.02953	-1.23898	-0.293432	1.48767	1.26224	0.0935557	0.220913	-0.126999	1	2.77737e-05	0.194313	1	0.259259	1	1	1	1
PA14_02020	183454	184788	1335	+	-	putative_outer_membrane_porin	core	CDS	PA0162	2	5.71081	1.15197	-1.17409	-2.13817	-1.26218	-0.592373	-0.174772	-0.455181	0.47264	0.83804	1	0.440015	7.01715e-07	0.697122	1	1	1	1	1
PA14_02110	191825	192532	708	-	-	GGDEF_domain-containing_protein	core	CDS	PA0169	2	3.42464	0.59014	-0.891632	-2.32326	-0.276609	0.0803287	-0.0217929	0.00128996	-0.357002	0.297351	1	1	0.000259714	1	1	1	1	1	1
PA14_02130	192659	193039	381	-	-	hypothetical_protein	core	CDS	PA0170	2	2.59686	0.707546	-1.15142	-2.72856	0.234744	-0.629254	0.048941	-0.289917	-0.267534	0.953281	1	0.790378	8.66951e-05	1	1	1	1	1	1
PA14_02140	193066	193608	543	-	-	hypothetical_protein	core	CDS	PA0171	2	2.55302	0.375982	-0.951162	-2.7351	0.0383703	-0.989911	-0.288693	0.692714	-0.448769	0.907091	1	1	2.02182e-05	1	1	1	1	1	1
PA14_02150	193617	195608	1992	-	-	hypothetical_protein	core	CDS	PA0172	2	5.311	0.205295	-1.76774	-1.83597	0.17268	-0.161838	0.394448	-0.0403946	0.144478	0.141133	1	5.44251e-06	5.95073e-07	1	1	1	1	1	1
PA14_03410	312961	313034	74	-	-	tRNA-Arg	tRNA	tRNA	-	2	1.45775	0.171213	-2.40059	-1.46666	0.678838	0.059316	0.264648	-0.22467	-0.319677	-0.824111	1	0.0204725	0.36324	1	1	1	1	1	1
PA14_03610	325606	326364	759	-	ycaL	putative_putative_Zn-dependent_protease_with_chaperone_function	core	CDS	PA0277	2	4.17154	0.592922	-2.21055	-2.48342	0.14294	-0.518606	0.2608	-0.286022	0.0676478	1.14204	1	0.000143409	8.84475e-06	1	1	1	1	1	1
PA14_03830	344118	344996	879	-	aguB	N-carbamoylputrescine_amidohydrolase	core	CDS	PA0293	2	4.00277	1.10898	-1.12155	-2.13091	-0.352663	-0.313618	0.244785	-0.0199055	0.311147	0.102888	1	0.677026	7.69423e-06	1	1	1	1	1	1
PA14_04310	385330	386001	672	-	rpiA	ribose-5-phosphate_isomerase_A	core	CDS	PA0330	2	5.80856	0.291387	-0.956146	-1.53078	-0.0953742	-0.0272667	-0.0972655	0.177848	0.132532	0.0953786	1	1	0.000263285	1	1	1	1	1	1
PA14_04440	397086	397889	804	+	-	putative_permease	core	CDS	PA0340	2	5.40384	0.193849	-1.1075	-1.52976	0.161462	0.0346534	0.209316	-0.22064	0.373013	0.0397331	1	0.61974	0.00230953	1	1	1	1	1	1
PA14_04610	408603	409988	1386	-	yicE	putative_transporter	core	CDS	PA0352	2	5.81508	0.0686374	-1.40701	-2.7695	-0.448034	0.0650493	0.415168	-0.903116	0.70106	0.253053	1	0.0605079	2.44727e-10	1	1	1	1	1	1
PA14_04640	412384	413580	1197	-	-	hypothetical_protein	core	CDS	PA0354	2	5.93838	0.211691	-1.58603	1.27877	-0.324088	-0.498753	-0.287231	-0.50462	0.347583	-0.757987	1	0.0228048	0.166508	1	1	1	1	1	1
PA14_04660	414409	415233	825	+	-	hypothetical_protein	core	CDS	PA0356	2	4.93443	0.278692	-0.957869	-1.56662	-0.304889	0.199447	-0.172274	0.0179732	0.0587763	-0.0553107	1	1	0.00403094	1	1	1	1	1	1
PA14_04750	420999	421250	252	-	fdx1	ferredoxin_(4Fe-4S)	core	CDS	PA0362	2	5.29545	0.262059	-0.621731	-1.54852	-0.272446	0.224656	0.0433711	-0.17297	0.294759	-0.153915	1	1	0.000582089	1	1	1	1	1	1
PA14_04950	436948	437679	732	-	mtgA	monofunctional_biosynthetic_peptidoglycan_transglycosylase	core	CDS	PA0378	2	4.96575	0.0176572	-1.13591	-1.57051	0.138072	0.083953	0.200922	0.172319	-0.0902919	0.104261	1	0.456077	0.000547445	1	1	1	1	1	1
PA14_05000	439406	440077	672	+	trmB	tRNA_(guanine-N(7)-)-methyltransferase	core	CDS	PA0382	2	6.24777	0.126843	-1.23024	-2.18747	-0.614132	0.3818	-0.0530333	0.151099	-0.376639	0.42893	1	0.212307	1.92581e-08	1	1	1	1	1	1
PA14_05040	442322	443476	1155	-	-	coproporphyrinogen_III_oxidase	core	CDS	PA0386	2	4.95998	0.197457	-1.7428	-1.66275	-0.144304	0.245083	0.0831963	0.78485	-0.465201	0.569478	1	0.000158818	0.000305307	1	1	1	1	1	1
PA14_05080	445366	446505	1140	-	metX	homoserine_O-acetyltransferase	core	CDS	PA0390	2	5.51289	0.218709	-1.08264	-1.56004	-0.412117	-0.387634	-0.00704796	0.203128	-0.229047	0.280355	1	0.723598	0.000972405	1	1	1	1	1	1
PA14_06320	559121	560017	897	-	rarD	hypothetical_protein	core	CDS	PA0485	2	5.2411	0.238138	-1.10728	-1.39703	0.0530402	0.00830147	0.101711	0.00261233	0.0675116	0.193286	1	0.439096	0.00128429	1	1	1	1	1	1
PA14_06570	573522	574208	687	+	bioD	dithiobiotin_synthetase	core	CDS	PA0504	2	5.58841	-0.0134437	-1.0055	-1.47013	0.0579532	-0.356271	0.311315	-0.130634	0.0748038	0.110812	1	1	0.00114996	1	1	1	1	1	1
PA14_07110	614888	615889	1002	-	-	ArsR_family_transcriptional_regulator	core	CDS	PA0547	2	8.19659	0.102844	-1.44263	0.321109	-0.715947	-1.05942	-0.261389	-0.0660748	-0.177708	0.117249	1	0.0087063	1	1	1	1	1	1	1
PA14_07170	620189	621250	1062	+	epd	D-erythrose_4-phosphate_dehydrogenase	core	CDS	PA0551	2	5.15341	0.125352	-0.963217	-1.45177	0.101661	0.095028	-0.000326884	-0.123516	0.0713147	0.153256	1	1	0.00451131	1	1	1	1	1	1
PA14_07560	651720	651935	216	-	rpsU	30S_ribosomal_protein_S21	core	CDS	PA0579	2	7.73635	0.0768771	-1.32759	-2.49608	-0.106366	0.239512	0.177634	0.365366	-0.274261	0.382257	1	0.158386	2.32308e-08	1	1	1	1	1	1
PA14_08390	718670	719464	795	+	speD	S-adenosylmethionine_decarboxylase	core	CDS	PA0654	2	5.65441	0.272652	-1.87224	-2.66619	0.0312577	-0.643497	0.703262	-0.313011	-0.0385239	0.34856	1	0.00336506	5.88715e-07	1	1	1	1	1	1
PA14_09850	846470	847765	1296	-	opdN	putative_porin	core	CDS	PA4179	2	3.02921	0.694093	-1.45185	-3.34245	-0.388067	-0.171508	1.42224	-0.0848177	-0.439365	-0.0764084	1	0.228176	5.96785e-07	1	1	1	1	1	1
PA14_09870	848003	848746	744	-	-	hypothetical_protein	core	CDS	PA4178	2	2.8517	0.204767	-1.85524	-1.51841	0.625524	-0.0532817	0.462714	0.114821	-0.118071	0.212097	1	0.0126822	0.0921715	1	1	1	1	1	1
PA14_10420	898671	899909	1239	+	tyrS	tyrosyl-tRNA_synthetase	core	CDS	PA4138	2	3.55117	0.394064	-1.61621	-1.14682	0.136107	-0.211254	0.637106	0.141288	-0.0893926	0.194639	1	0.00790035	0.372496	1	1	1	1	1	1
PA14_12550	1078614	1079006	393	-	-	hypothetical_protein	core	CDS	PA3967	2	4.46263	0.439097	-1.6222	-4.01576	0.297444	-0.0550936	-0.0542387	-1.72087	1.13435	0.659321	1	0.0302172	8.15164e-12	1	1	1	1	1	1
PA14_13530	1164159	1166354	2196	+	-	putative_outer_membrane_protein	core	CDS	PA3893	2	4.68711	0.202813	-0.845642	-1.69307	-0.766286	-0.102267	-0.16828	0.116146	-0.16182	-0.0933057	1	1	0.00208551	1	1	1	1	1	1
PA14_13560	1166581	1167489	909	+	-	hypothetical_protein	core	CDS	PA3892	2	3.74707	0.480153	-0.875644	-1.63796	0.228418	-0.172129	0.202887	-0.490188	0.295532	-0.441206	1	1	0.0158219	1	1	1	1	1	1
PA14_14610	1247147	1247485	339	+	yajC	preprotein_translocase_subunit_YajC	core	CDS	PA3822	2	7.01116	0.0734556	-0.961671	-1.46719	-0.927355	0.250709	0.45057	0.0121858	0.123266	0.104775	1	1	0.00109671	1	1	1	1	1	1
PA14_16210	1384936	1385475	540	+	-	hypothetical_protein	core	CDS	PA3726	2	3.89094	-0.0208263	-1.25769	-1.70957	-0.484906	0.186976	0.221515	-0.151397	0.298224	0.24276	1	0.294606	0.0021768	1	1	1	1	1	1
PA14_16220	1385519	1387234	1716	+	recJ	single-stranded-DNA-specific_exonuclease_RecJ	core	CDS	PA3725	2	6.21596	0.0335665	-1.00619	-1.27891	0.0372667	0.124512	0.250004	-0.0636492	0.0487258	0.0531142	1	1	0.0197014	1	1	1	1	1	1
PA14_16360	1397984	1399846	1863	-	-	hypothetical_protein	core	CDS	PA3713	2	4.82796	0.42747	-1.63108	-0.832559	0.818172	-0.281488	0.604637	-0.549401	0.199143	-0.160199	1	1.85896e-05	1	1	1	1	1	1	1
PA14_17610	1513025	1514089	1065	-	potD	polyamine_ABC_transporter	core	CDS	PA3610	2	4.57047	0.795847	-2.52907	-2.80492	0.740918	-0.219825	-0.344842	0.404337	-0.200066	0.197111	1	2.4717e-08	1.56573e-09	1	1	1	1	1	1
PA14_17620	1514178	1514948	771	-	potC	polyamine_transport_protein_PotC	core	CDS	PA3609	2	3.37126	0.410734	-1.89765	-3.58362	-0.568547	0.720267	0.553265	-0.893428	0.467682	0.418921	1	0.0103023	4.77287e-08	1	1	1	1	1	1
PA14_17630	1514941	1515834	894	-	potB	polyamine_transport_protein_PotB	core	CDS	PA3608	2	4.0197	0.654943	-2.38072	-2.6598	0.54912	-0.0351948	0.213651	-0.454101	0.239381	0.16595	1	6.74057e-05	7.65129e-06	1	1	1	1	1	1
PA14_17640	1515839	1516930	1092	-	potA	polyamine_transport_protein_PotA	core	CDS	PA3607	2	4.40591	0.454143	-2.85337	-4.20072	1.17588	-0.251853	-0.436183	0.326349	-0.362807	1.06645	1	9.55471e-06	1.36495e-08	1	1	1	1	1	1
PA14_19470	1682727	1684298	1572	-	mqoA	malate:quinone_oxidoreductase	core	CDS	PA3452	2	6.08564	0.308282	-1.93429	-1.94565	-0.0236935	0.115754	0.324886	0.0186723	-0.0157923	0.164181	1	5.136e-06	1.78638e-06	1	1	1	1	1	1
PA14_20270	1746215	1746985	771	-	rhlG	beta-ketoacyl_reductase	core	CDS	PA3387	2	2.03777	0.820212	-1.79889	-0.388706	0.0614635	0.30724	0.165209	0.232973	-0.123874	0.141666	1	0.00724531	1	1	1	1	1	1	1
PA14_21580	1870475	1871329	855	+	-	hypothetical_protein	core	CDS	PA3283	2	5.59665	0.579746	-1.39684	-0.934982	-0.896537	0.172045	-0.0520002	0.135975	-0.509681	0.227137	1	0.0464816	1	1	1	1	1	1	1
PA14_21590	1871326	1872060	735	+	-	hypothetical_protein	core	CDS	PA3282	2	3.68335	0.132854	-1.5538	-1.06697	0.684518	0.0672118	-0.268718	0.36791	-0.440632	-0.0274177	1	0.0258143	0.599469	1	1	1	1	1	1
PA14_21730	1889072	1891237	2166	+	fecA	putative_TonB-dependent_receptor	core	CDS	PA3268	2	5.15971	1.80761	-1.06585	-1.97079	-0.101364	0.864358	-0.138564	-0.168845	-0.0651455	0.0214769	0.00300519	0.860504	7.43781e-06	1	1	1	1	1	1
PA14_21760	1893347	1893556	210	-	capB	cold_acclimation_protein_B	core	CDS	PA3266	2	6.22864	0.19019	-1.13238	-1.92123	-0.602369	0.384874	0.0723305	0.326994	-0.19589	0.414548	1	0.705433	0.000548983	1	1	1	1	1	1
PA14_26360	2298532	2299563	1032	-	btuC	putative_permease_of_ABC_transporter	core	CDS	PA2914	2	2.87722	1.55011	-1.74867	-2.15255	-0.725141	0.748546	0.0323656	0.27648	-0.126736	-0.0519503	0.422091	0.00968513	0.000178191	1	1	1	1	1	1
PA14_26390	2299560	2300531	972	-	-	hypothetical_protein	core	CDS	PA2913	2	2.76494	1.49299	-1.86109	-1.94082	0.0542213	0.476511	0.0131619	-0.0476099	0.559872	0.0903475	0.291227	0.000557663	0.000214513	1	1	1	1	1	1
PA14_26400	2300528	2301301	774	-	-	putative_ATP-binding_component_of_ABC_transporter	core	CDS	PA2912	2	2.29681	1.34534	-2.26407	-2.24482	-0.385179	-0.117006	0.771247	-0.0838237	0.707861	-0.0520797	1	0.00150598	0.00256741	1	1	1	1	1	1
PA14_26420	2301354	2303510	2157	-	-	putative_TonB-dependent_receptor	core	CDS	PA2911	2	4.15317	0.830059	-1.93192	-0.979067	0.293984	0.298482	0.0376178	-0.258385	0.070127	0.0110977	1	3.15432e-05	0.888592	1	1	1	1	1	1
PA14_26500	2309629	2310255	627	+	cobH	precorrin-8X_methylmutase	core	CDS	PA2905	2	4.63171	0.34151	-1.28018	-1.54761	-0.404981	0.384715	0.0706799	-0.524339	-0.0315304	0.0809596	1	0.132238	0.00197984	1	1	1	1	1	1
PA14_26510	2310252	2311004	753	+	cobI	precorrin-2_C(20)-methyltransferase	core	CDS	PA2904	2	5.30709	0.436167	-1.19681	-1.27659	-0.321218	0.254889	-0.142948	-0.12904	-0.419702	0.082804	1	0.121619	0.014989	1	1	1	1	1	1
PA14_29800	2580146	2581831	1686	+	-	putative_chemotaxis_transducer	core	CDS	PA2652	2	7.10116	0.48477	-1.39281	-0.300563	0.0986419	0.133694	-0.230964	-0.451093	0.114549	0.248429	1	0.000173979	1	1	1	1	1	1	1
PA14_30160	2611967	2612437	471	-	mutT	hypothetical_protein	core	CDS	PA2625	2	3.50906	0.174039	-0.949759	-1.56011	-0.727564	0.306754	-0.781606	0.124875	0.0989066	0.611133	1	1	0.0272442	1	1	1	1	1	1
PA14_30240	2619690	2619908	219	-	infA	translation_initiation_factor_IF-1	core	CDS	PA2619	2	5.29065	0.00609262	-1.78623	-1.00474	0.176772	0.0370846	0.309807	-0.273637	0.123013	-0.00545558	1	0.00231028	0.793492	1	1	1	1	1	1
PA14_31380	2728313	2729800	1488	-	sfpA	putative_sulfate_transporter	core	CDS	PA2563	2	3.24322	0.607729	-1.71495	-0.590463	0.295007	-0.151897	0.718853	-0.399302	0.35342	-0.270445	1	0.0072189	1	1	1	1	1	1	1
PA14_32290	2805646	2806899	1254	-	-	hypothetical_protein	core	CDS	PA2503	2	4.14769	0.460397	-0.693589	-1.46658	-0.257919	0.413517	-0.141227	0.415439	-0.150374	0.37236	1	1	0.00419168	1	1	1	1	1	1
PA14_34250	3044774	3045901	1128	-	-	putative_glycerophosphoryl_diester_phosphodiesterase	core	CDS	PA2352	2	3.70424	0.327533	-0.870182	-2.91945	0.384842	0.428282	-0.0733699	-0.17398	0.0671816	0.78123	1	1	7.919e-08	1	1	1	1	1	1
PA14_41480	3699817	3701025	1209	+	nasS	hypothetical_protein	core	CDS	PA1786	2	3.13503	0.510755	-1.00213	-1.48346	0.691603	-0.182597	-0.223584	-0.170003	-0.242386	0.671709	1	1	0.0160409	1	1	1	1	1	1
PA14_41650	3717181	3718191	1011	-	estX	putative_esterase	core	CDS	PA1771	2	6.29781	0.104966	-1.25115	-1.41223	-1.49381	0.267403	-0.559859	-0.111534	-0.0165064	0.470064	1	0.216577	0.0203049	0.0625337	1	1	1	1	1
PA14_42250	3768667	3769311	645	-	pscL	type_III_secretion_system_protein	core	CDS	PA1725	2	5.53125	0.858247	-1.86486	-1.01676	-0.9231	0.197016	0.0280704	-0.148711	-0.661989	0.59693	1	4.35814e-05	0.74018	1	1	1	1	1	1
PA14_42260	3769290	3769910	621	-	pscK	PscK_type_III_export_protein	core	CDS	PA1724	2	4.88031	0.741355	-1.6646	-1.58021	-0.663462	0.410104	-0.840921	0.306038	-0.629447	0.161592	1	0.00197981	0.003151	1	1	1	1	1	1
PA14_42270	3769919	3770665	747	-	pscJ	pscJ_type_III_export_protein	core	CDS	PA1723	2	5.89081	0.718601	-1.53631	-1.12091	-0.61317	0.298083	-0.560221	0.0400855	-0.225918	0.422558	1	0.00411561	0.35246	1	1	1	1	1	1
PA14_42280	3770662	3771000	339	-	pscI	type_III_export_protein_PscI	core	CDS	PA1722	2	5.20884	0.889678	-1.59712	-0.939479	-0.753206	0.19984	-0.346628	0.236008	-0.4829	0.439261	1	0.00348354	1	1	1	1	1	1	1
PA14_42290	3771000	3771431	432	-	pscH	type_III_export_protein_PscH	core	CDS	PA1721	2	5.84173	0.857342	-1.8706	-0.858833	-0.888581	0.0512884	-0.133257	0.306629	-0.43882	0.222891	1	1.6746e-06	1	1	1	1	1	1	1
PA14_42300	3771428	3771775	348	-	pscG	type_III_export_protein_PscG	core	CDS	PA1720	2	5.54308	0.812798	-1.74919	-0.797696	-1.03068	-0.0906163	-0.0656043	0.0964214	-0.28889	0.171958	1	0.000253514	1	1	1	1	1	1	1
PA14_42320	3772038	3772241	204	-	pscE	type_III_export_protein_PscE	core	CDS	PA1718	2	4.55532	0.62415	-1.60658	-1.05708	-1.40378	0.407008	-0.917831	0.366259	-0.702256	0.659339	1	0.0197759	0.634779	0.437355	1	1	1	1	1
PA14_42340	3772204	3773502	1299	-	pscD	type_III_export_protein_PscD	core	CDS	PA1717	2	6.60046	0.72792	-1.9595	-1.50533	-0.718763	0.0292467	-0.125915	0.0199583	-0.465166	0.117121	1	4.0244e-06	0.00320886	1	1	1	1	1	1
PA14_42350	3773504	3775306	1803	-	pscC	Type_III_secretion_outer_membrane_protein_PscC_precursor	core	CDS	PA1716	2	6.98592	0.470718	-2.00948	-1.31442	-0.702675	0.272931	0.210343	-0.260552	-0.151887	0.0968914	1	1.98252e-06	0.0489307	1	1	1	1	1	1
PA14_42360	3775306	3775728	423	-	pscB	type_III_export_apparatus_protein	core	CDS	PA1715	2	6.61102	0.290178	-1.57073	-0.74791	-0.502153	0.355725	-0.199781	-0.0402716	-0.224296	-0.176826	1	0.00103704	1	1	1	1	1	1	1
PA14_42380	3775762	3776592	831	-	exsD	hypothetical_protein	core	CDS	PA1714	2	8.00631	0.180251	-1.272	-0.55479	-0.16137	0.232151	-0.247299	0.02529	-0.33014	0.0536354	1	0.0258143	1	1	1	1	1	1	1
PA14_42390	3776690	3777526	837	-	exsA	transcriptional_regulator_ExsA	core	CDS	PA1713	2	6.9382	0.017791	-1.3303	-0.411927	-0.646227	-0.00232709	-0.302955	-0.288128	-0.191075	-0.276384	1	0.0340376	1	1	1	1	1	1	1
PA14_42430	3778500	3778937	438	-	exsC	exoenzyme_S_synthesis_protein_C_precursor	core	CDS	PA1710	2	6.94218	0.282039	-1.34268	-0.311776	0.346369	0.371421	0.17643	-0.290762	-0.17411	-0.115584	1	0.0444888	1	1	1	1	1	1	1
PA14_42440	3779064	3779951	888	-	popD	translocator_outer_membrane_protein_PopD_precursor	core	CDS	PA1709	2	6.7095	0.721338	-1.4539	-0.186562	0.0293862	0.200533	-0.380111	0.216867	-0.164148	-0.205518	1	0.0195577	1	1	1	1	1	1	1
PA14_42450	3779963	3781135	1173	-	popB	translocator_protein_PopB	core	CDS	PA1708	2	7.41152	0.771188	-1.53471	-0.153216	0.188281	0.184274	-0.302687	0.0704111	-0.10098	-0.0656411	1	0.00254433	1	1	1	1	1	1	1
PA14_42460	3781116	3781622	507	-	pcrH	regulatory_protein_PcrH	core	CDS	PA1707	2	5.36986	0.645807	-1.48543	-0.150937	-0.115531	0.112885	-0.160699	-0.0909194	-0.109755	-0.26087	1	0.00937562	1	1	1	1	1	1	1
PA14_42470	3781631	3782515	885	-	pcrV	type_III_secretion_protein_PcrV	core	CDS	PA1706	2	6.3881	0.409065	-1.47248	-0.170425	-0.0303121	0.141956	-0.268013	-0.0698528	-0.429762	0.0451486	1	0.00534575	1	1	1	1	1	1	1
PA14_42480	3782525	3782821	297	-	pcrG	regulator_in_type_III_secretion	core	CDS	PA1705	2	5.06273	0.402262	-1.86302	-0.226709	-0.217808	0.175481	0.122895	-0.0133706	-0.636823	0.12164	1	0.00149258	1	1	1	1	1	1	1
PA14_42490	3782849	3783283	435	-	pcrR	transcriptional_regulator_protein_PcrR	core	CDS	PA1704	2	4.37857	0.456749	-1.62207	-0.95793	0.478854	0.210461	0.0285035	-0.096176	0.123329	-0.0402597	1	0.00443618	0.968498	1	1	1	1	1	1
PA14_42500	3783280	3785400	2121	-	pcrD	type_III_secretory_apparatus_protein_PcrD	core	CDS	PA1703	2	6.37341	0.532994	-1.7695	-1.60455	0.219623	0.250423	0.101665	-0.164583	-0.148771	0.0895885	1	3.95963e-06	5.38482e-05	1	1	1	1	1	1
PA14_42510	3785397	3785726	330	-	pcr4	hypothetical_protein	core	CDS	PA1702	2	3.83414	0.573084	-2.25198	-2.22269	-0.0215207	0.691087	0.250084	-0.344646	-0.502551	-0.0861241	1	2.85816e-05	4.44192e-05	1	1	1	1	1	1
PA14_42520	3785731	3786096	366	-	pcr3	hypothetical_protein	core	CDS	PA1701	2	4.32522	0.356118	-1.83195	-1.8015	-0.237895	0.710182	-0.236166	-0.196011	0.0748802	0.254744	1	0.00225497	0.00195762	1	1	1	1	1	1
PA14_42530	3786093	3786464	372	-	pcr2	putative_type_III_secretion_protein	core	CDS	PA1700	2	5.1368	0.436179	-1.74218	-1.61809	-0.111468	0.749175	-0.331101	-0.100081	-0.121205	0.206665	1	0.00140489	0.00354324	1	1	1	1	1	1
PA14_42540	3786451	3786729	279	-	pcr1	putative_protein_in_type_III_secretion	core	CDS	PA1699	2	5.07291	0.368637	-1.80043	-1.82141	0.0450249	0.611097	-0.55234	0.0434182	-0.338365	0.312801	1	0.000553636	0.00021197	1	1	1	1	1	1
PA14_42550	3786710	3787576	867	-	popN	Type_III_secretion_outer_membrane_protein_PopN_precursor	core	CDS	PA1698	2	5.5402	0.411426	-2.13361	-1.87334	0.0916275	0.245643	0.126848	0.00533126	-0.368787	0.302142	1	4.76802e-07	1.96782e-05	1	1	1	1	1	1
PA14_42570	3787767	3789089	1323	+	pscN	type_III_secretion_system_ATPase	core	CDS	PA1697	2	6.12768	0.137374	-2.1314	-1.34661	-0.34881	0.308951	-0.59758	0.235532	-0.485037	0.394213	1	6.29579e-07	0.0424165	1	1	1	1	1	1
PA14_42580	3789086	3789562	477	+	pscO	translocation_protein_in_type_III_secretion	core	CDS	PA1696	2	5.31579	0.320155	-1.80417	-1.0777	-0.529649	0.447014	-0.844725	0.566415	-0.791821	0.451221	1	0.000397887	0.534065	1	1	1	1	1	1
PA14_42600	3789550	3790668	1119	+	pscP	translocation_protein_in_type_III_secretion	core	CDS	PA1695	2	4.82101	0.5289	-1.64431	-0.957377	-0.539574	0.335798	-0.653728	-0.0970535	0.00620036	-0.0760363	1	0.00968513	0.952662	1	1	1	1	1	1
PA14_42610	3790665	3791594	930	+	pscQ	type_III_secretion_system_protein	core	CDS	PA1694	2	4.45992	0.744184	-1.57155	-1.04664	-0.567649	0.424857	-0.327986	0.00171785	-0.259101	0.332599	1	0.0402653	0.675853	1	1	1	1	1	1
PA14_47650	4241995	4242732	738	-	cobS	cobalamin_synthase	core	CDS	PA1281	2	5.45778	0.409959	-1.12825	-1.52422	-0.414489	0.265664	0.1873	-0.204843	-0.0308165	0.213491	1	0.324178	3.97541e-05	1	1	1	1	1	1
PA14_47660	4242735	4243319	585	-	cobC	hypothetical_protein	core	CDS	PA1280	2	5.49147	0.443459	-1.10311	-1.54704	-0.94487	0.41107	0.285255	-0.0480728	0.147073	0.117798	1	0.541518	0.000225398	1	1	1	1	1	1
PA14_47670	4243316	4244371	1056	-	cobT	nicotinate-nucleotide--dimethylbenzimidazole_phosphoribosyltransferase	core	CDS	PA1279	2	6.13417	0.474669	-1.14324	-1.53486	-0.546011	0.301074	0.244008	-0.191985	0.00859449	0.227356	1	0.350056	0.000196808	1	1	1	1	1	1
PA14_47680	4244368	4244889	522	-	cobU	adenosylcobinamide_kinase/adenosylcobinamide-phosphate_guanylyltransferase	core	CDS	PA1278	2	5.04317	0.362279	-0.994936	-1.66927	-0.481853	-0.0657343	0.344001	-0.46255	0.201249	0.173874	1	1	0.00011924	1	1	1	1	1	1
PA14_47690	4244882	4246354	1473	-	cobQ	cobyric_acid_synthase	core	CDS	PA1277	2	6.22379	0.443721	-0.950917	-1.88478	-0.530714	0.108149	0.0361387	-0.0943398	-0.251425	0.488261	1	1	1.44139e-08	1	1	1	1	1	1
PA14_47720	4246347	4247342	996	-	cobC	threonine-phosphate_decarboxylase	core	CDS	PA1276	2	5.46991	0.472858	-1.1635	-1.71609	-0.767737	0.578087	0.335141	-0.232316	-0.200799	0.409787	1	0.37231	5.05388e-05	1	1	1	1	1	1
PA14_47730	4247335	4248273	939	-	cobD	cobalamin_biosynthesis_protein	core	CDS	PA1275	2	5.96339	0.472179	-1.16407	-1.65206	-0.336244	0.116312	0.464426	-0.0764795	-0.0731341	0.00490782	1	0.303764	3.32257e-05	1	1	1	1	1	1
PA14_47750	4248270	4248926	657	-	-	hypothetical_protein	core	CDS	PA1274	2	5.19873	0.518757	-0.971663	-1.90502	-0.282894	0.0937759	-0.166617	-0.00148204	0.0541813	0.0665829	1	1	1.38216e-06	1	1	1	1	1	1
PA14_47760	4248928	4250235	1308	-	cobB	cobyrinic_acid_a,c-diamide_synthase""	core	CDS	PA1273	2	6.24153	0.371004	-0.90035	-1.34542	-0.443793	0.195181	0.115835	0.191893	-0.105772	0.300228	1	1	0.00161985	1	1	1	1	1	1
PA14_47790	4250267	4250878	612	-	cobO	cob(I)yrinic_acid_a,c-diamide_adenosyltransferase""	core	CDS	PA1272	2	5.9395	0.395665	-0.65027	-1.28653	-0.343774	0.127118	0.0339426	0.1525	-0.116476	0.359805	1	1	0.0060178	1	1	1	1	1	1
PA14_60890	5433207	5434460	1254	+	glyA	serine_hydroxymethyltransferase	core	CDS	PA4602	2	6.49784	0.0821192	-1.2431	-1.75682	-0.415833	0.553487	-0.273638	-0.141388	0.0910312	0.299725	1	0.206266	7.36998e-05	1	1	1	1	1	1
PA14_61080	5446113	5447111	999	-	dctP	putative_C4-dicarboxylate-binding_protein	core	CDS	PA4616	2	4.32179	0.555459	-1.58433	-0.590253	-0.863209	-0.13478	-0.155459	-0.0376647	-0.224156	-0.0715134	1	0.0112639	1	1	1	1	1	1	1
PA14_61330	5475647	5476351	705	+	mgtC	magnesium_transporter,_MgtC_family""	core	CDS	PA4635	2	2.16843	0.605463	-3.04736	-0.419773	-0.194608	-0.0727248	0.480661	0.549403	-0.421893	-0.159917	1	5.13021e-06	1	1	1	1	1	1	1
PA14_61830	5513969	5514042	74	+	-	tRNA-Met	tRNA	tRNA	-	2	0.851334	0.101702	-2.99743	-3.82446	-0.827606	2.83253	-0.941586	-3.45255	4.65367	-0.428465	1	0.000492422	0.00214404	1	1	1	1	1	1
PA14_62450	5571120	5572211	1092	+	trmA	tRNA_(uracil-5-)-methyltransferase	core	CDS	PA4720	2	6.42263	0.0213436	-1.34076	-1.88105	0.502421	-0.28352	-0.139915	0.0251875	-0.0655403	0.486108	1	0.0132552	2.02337e-08	1	1	1	1	1	1
PA14_63060	5625711	5626190	480	+	smpB	SsrA-binding_protein	core	CDS	PA4768	2	6.6361	0.0152351	-1.02824	-1.46056	-0.0352602	0.208357	0.323611	0.0832282	-0.289008	0.169078	1	0.95921	0.000175423	1	1	1	1	1	1
PA14_63430	5656731	5657099	369	-	-	Hypothetical_protein	core	CDS	PA4801	2	5.4997	0.244251	-0.508388	-1.27843	0.140491	0.0752664	0.605666	0.182957	-0.288222	0.0868758	1	1	0.0232245	1	1	1	1	1	1
PA14_64120	5714904	5715770	867	+	-	hypothetical_protein	core	CDS	PA4849	2	4.20723	0.121775	-0.97178	-1.8007	-0.265626	0.0262414	0.495475	-0.540671	0.473442	-0.286037	1	1	5.43064e-05	1	1	1	1	1	1
PA14_64140	5715852	5716736	885	+	prmA	ribosomal_protein_L11_methyltransferase	core	CDS	PA4850	2	5.89039	0.158719	-1.05694	-1.47443	-0.422252	-0.253319	0.203886	0.0331013	-0.219606	0.317546	1	0.862988	0.00412148	1	1	1	1	1	1
PA14_64610	5755394	5756506	1113	-	-	hypothetical_protein	core	CDS	PA4888	2	6.51417	0.0454041	-1.77759	-3.67436	-0.658676	0.06576	0.895425	0.254638	-0.43284	0.843429	1	0.0031516	1.58996e-12	1	1	1	1	1	1
PA14_64620	5756503	5757603	1101	-	-	putative_oxidoreductase	core	CDS	PA4889	2	6.93791	0.138419	-2.00043	-3.42744	-0.44051	0.306476	0.400248	-0.0672226	0.0148261	0.706656	1	0.000342684	2.01061e-11	1	1	1	1	1	1
PA14_64640	5757762	5758391	630	+	-	TetR_family_transcriptional_regulator	core	CDS	PA4890	2	4.60951	0.026331	-1.10163	-2.51438	-0.262982	0.363662	0.07681	0.108287	-0.194374	0.602486	1	0.662296	4.2335e-10	1	1	1	1	1	1
PA14_65010	5793755	5794342	588	+	-	hypothetical_protein	core	CDS	PA4923	2	4.54976	0.598272	-0.577449	-1.76666	-0.543504	0.325847	-0.383065	0.274666	0.0906949	0.285109	1	1	0.00010127	1	1	1	1	1	1
PA14_66050	5882248	5883537	1290	-	-	putative_acyl-CoA_dehydrogenase	core	CDS	PA4995	2	5.03748	0.00237371	-1.41533	-0.916835	-0.152379	0.0730939	0.101865	0.0449226	0.049692	-0.302505	1	0.027805	1	1	1	1	1	1	1
PA14_67010	5980339	5982282	1944	+	-	putative_chemotaxis_transducer	core	CDS	PA5072	2	5.11452	0.460911	-0.686882	-1.53319	-0.0448569	0.283035	-0.391659	-0.292816	0.155516	0.28995	1	1	0.000338748	1	1	1	1	1	1
PA14_67740	6049297	6049551	255	-	grx	glutaredoxin	core	CDS	PA5129	2	5.84663	0.12393	-1.00214	-1.69823	-0.345524	-0.136435	-0.363058	0.199537	0.00729123	0.413042	1	1	0.000116858	1	1	1	1	1	1
PA14_67750	6049553	6049972	420	-	yigN	rhodanese-like_domain-containing_protein	core	CDS	PA5130	2	5.81167	0.054489	-1.04168	-1.7992	-0.424874	-0.0233223	-0.133875	-0.0751681	0.0768377	0.515966	1	0.924639	3.20139e-06	1	1	1	1	1	1
PA14_67850	6059020	6059772	753	-	-	putative_ABC-type_amino_acid_transport_protein,_periplasmic_component""	core	CDS	PA5138	2	5.40043	0.267757	-0.882844	-2.01767	-0.340815	0.628092	-0.363363	0.255656	-0.278292	0.380696	1	1	2.0808e-07	1	1	1	1	1	1
PA14_67860	6059863	6060609	747	-	-	putative_ABC-type_amino_acid_transporter	core	CDS	PA5139	2	4.77352	0.331178	-1.6174	-2.57223	-0.11845	0.161592	-0.288933	-0.021185	0.0123598	0.0875991	1	0.0153173	1.38764e-07	1	1	1	1	1	1
PA14_68100	6076037	6076972	936	+	-	hypothetical_protein	core	CDS	PA5156	2	5.06842	0.0832252	-1.34204	-2.10857	-0.420186	-0.184998	0.0795558	-0.0909132	0.0170041	0.568358	1	0.128334	4.59917e-06	1	1	1	1	1	1
PA14_69190	6171078	6172337	1260	-	rho	transcription_termination_factor_Rho	core	CDS	PA5239	2	7.34408	0.0451895	-1.52876	-1.51768	-0.253882	-0.0638581	-0.108207	-0.0857924	0.0248206	0.397228	1	0.000664659	0.000291773	1	1	1	1	1	1
PA14_69630	6213220	6213624	405	-	rnk	nucleoside_diphosphate_kinase_regulator	core	CDS	PA5274	2	7.43546	0.930919	-0.53732	-1.6344	-0.61686	0.113757	0.184229	0.268034	-0.289579	0.498397	1	1	0.000143459	1	1	1	1	1	1
PA14_69910	6235930	6237939	2010	+	rep	ATP-dependent_DNA_helicase_Rep	core	CDS	PA5296	2	6.42284	0.1739	-1.20284	-1.51087	-0.651587	0.16215	-0.197596	0.197796	-0.0721828	0.303201	1	0.147788	0.000176932	1	1	1	1	1	1
PA14_70180	6258966	6259121	156	-	rpmG	50S_ribosomal_protein_L33	core	CDS	PA5315	2	8.55534	0.0287189	-1.20952	-2.44955	-0.516121	0.223649	0.335579	0.0722597	-0.0751037	0.623138	1	0.35275	7.94612e-09	1	1	1	1	1	1
PA14_70190	6259133	6259369	237	-	rpmB	50S_ribosomal_protein_L28	core	CDS	PA5316	2	9.84692	0.102746	-1.12365	-2.32398	-0.651436	0.258246	0.134907	0.11488	-0.330754	0.841386	1	0.64391	9.31138e-08	1	1	1	1	1	1
PA14_70240	6262382	6263590	1209	+	coaC	bifunctional_phosphopantothenoylcysteine_decarboxylase/phosphopantothenate_synthase	core	CDS	PA5320	2	5.97978	0.151867	-1.12866	-1.41889	-0.111424	-0.280899	0.36578	0.0545835	0.0977184	-0.00941871	1	0.462122	0.00494567	1	1	1	1	1	1
PA14_70430	6277196	6278059	864	+	yicC	hypothetical_protein	core	CDS	PA5335	2	6.19481	0.055045	-1.07084	-1.39244	0.00666403	-0.0674123	0.288422	0.251132	0.0199173	0.0256955	1	0.61974	0.000711229	1	1	1	1	1	1
PA14_70860	6311131	6312102	972	-	-	hypothetical_protein	core	CDS	PA5369	2	5.59589	0.315754	-1.34234	-0.194611	-0.940059	0.427921	0.0089886	-0.118384	0.361011	-0.0972266	1	0.0293685	1	1	1	1	1	1	1
PA14_70870	6312498	6312629	132	-	5S-rRNA	5S_ribosomal_RNA	rRNA	rRNA	-	2	3.47204	0.0542384	-0.717776	-2.76877	-0.345169	-0.141246	2.20739	-1.52853	1.14203	-1.33219	1	1	2.67816e-08	1	1	0.00640909	1	1	1
PA14_70970	6323637	6324230	594	-	betI	transcriptional_regulator_BetI	core	CDS	PA5374	2	6.24668	-0.0847613	-1.50991	-0.316931	-0.262718	-0.626723	-2.08355	-0.234206	0.334832	0.730502	1	0.074387	1	1	1	0.0231332	1	1	1
PA14_71340	6356020	6356424	405	+	-	hypothetical_protein	core	CDS	PA5404	2	2.52365	0.483331	-0.816894	-2.23604	-0.863758	-0.0577742	-0.228457	0.709754	-0.684347	0.970769	1	1	0.00258167	1	1	1	1	1	1
PA14_71370	6356997	6357287	291	+	-	hypothetical_protein	core	CDS	PA5407	2	4.20054	0.253961	-2.7846	-2.54025	-0.15322	0.734872	-0.38832	0.728204	0.103474	-0.293165	1	4.06519e-09	2.90054e-07	1	1	1	1	1	1
PA14_71620	6379195	6379686	492	-	purE	phosphoribosylaminoimidazole_carboxylase,_catalytic_subunit""	core	CDS	PA5426	2	6.14291	-0.0455298	-1.29145	-1.58782	-0.428555	0.495861	-0.0796805	0.251201	-0.180755	0.480704	1	0.0622996	0.00015525	1	1	1	1	1	1
PA14_71710	6387982	6389235	1254	-	mtr	tryptophan_permease	core	CDS	PA5434	2	4.9708	0.808847	-0.411963	-1.90885	0.0339417	0.471385	0.265211	0.0607804	-0.0176684	0.195716	1	1	3.52816e-08	1	1	1	1	1	1
PA14_72110	6425635	6427593	1959	+	-	hypothetical_protein	core	CDS	PA5464	2	6.33848	0.245725	-1.40071	-0.660644	-0.486809	-0.121607	-0.225021	-0.187989	0.064103	0.275714	1	0.0111931	1	1	1	1	1	1	1
PA14_72210	6432477	6433616	1140	-	-	hypothetical_protein	core	CDS	PA5471	2	5.4124	0.118335	-1.49928	-1.16361	-0.0951879	0.0184208	0.723388	-0.0151868	-0.211786	0.203136	1	0.00826661	0.253703	1	1	1	1	1	1
PA14_72220	6433984	6434784	801	-	-	hypothetical_protein	core	CDS	PA5472	2	5.38142	0.272558	-0.869146	-1.75573	0.309252	-0.319741	0.266773	-0.114792	-0.0020619	0.039126	1	1	2.9163e-05	1	1	1	1	1	1
PA14_72320	6441760	6442989	1230	-	-	hypothetical_protein	core	CDS	PA5478	2	6.74355	0.223335	-1.32516	-1.14048	-0.176115	0.0303408	0.0473359	0.00165435	-0.179217	0.417331	1	0.00593588	0.13429	1	1	1	1	1	1
PA14_72340	6443094	6444428	1335	-	gltP	glutamate/aspartate:proton_symporter	core	CDS	PA5479	2	6.73745	0.239744	-1.50369	-2.54295	-0.112269	-0.240823	0.0975665	-0.106791	-0.236101	0.237937	1	0.0175869	1.95304e-09	1	1	1	1	1	1
PA14_72620	6468547	6469554	1008	+	metN	DL-methionine_transporter_ATP-binding_subunit	core	CDS	PA5503	2	5.08205	0.363172	-0.815749	-2.74562	-0.692775	0.722285	0.26977	0.122552	-0.0429109	-0.0234019	1	1	3.00111e-10	1	1	1	1	1	1
PA14_72960	6496412	6497719	1308	+	kgtP	putative_MFS_dicarboxylate_transporter	core	CDS	PA5530	2	4.39785	1.73919	-4.00432	-0.0316422	-0.281374	-0.305463	0.559451	0.217556	-0.046918	0.0401659	0.151411	2.17282e-11	1	1	1	1	1	1	1
PA14_73190	6518218	6518991	774	-	glmR	GlmR_transcriptional_regulator	core	CDS	PA5550	2	4.35498	0.267049	-0.827654	-1.31457	-1.08873	-0.180022	-0.131351	0.366768	-0.463631	0.564853	1	1	0.0461406	1	1	1	1	1	1
PA14_73230	6521067	6521492	426	-	atpC	F0F1_ATP_synthase_subunit_epsilon	core	CDS	PA5553	2	8.69975	0.173437	-0.804676	-1.32795	-0.18957	0.0443678	-0.0574064	0.18713	0.0710785	0.13893	1	1	0.0165821	1	1	1	1	1	1
PA14_73260	6523852	6525396	1545	-	atpA	F0F1_ATP_synthase_subunit_alpha	core	CDS	PA5556	2	10.151	0.15051	-0.840754	-1.44004	-0.182038	0.193336	-0.375076	0.209495	0.238774	0.0870111	1	1	0.00188419	1	1	1	1	1	1
PA14_73280	6525415	6525951	537	-	atpH	F0F1_ATP_synthase_subunit_delta	core	CDS	PA5557	2	9.46726	0.203277	-0.905352	-1.61729	-0.225124	0.219568	-0.571535	0.561724	-0.105184	0.399529	1	1	4.58356e-06	1	1	1	1	1	1
PA14_73290	6525963	6526433	471	-	atpF	F0F1_ATP_synthase_subunit_B	core	CDS	PA5558	2	9.39822	0.201631	-0.835195	-1.39984	-0.125616	0.260442	-0.598241	0.383128	-0.0178029	0.355615	1	1	0.000877187	1	1	1	1	1	1
PA14_73300	6526491	6526748	258	-	atpE	F0F1_ATP_synthase_subunit_C	core	CDS	PA5559	2	9.03961	0.317151	-0.79578	-1.26213	-0.104892	0.435821	-0.635864	0.30208	0.190582	0.153564	1	1	0.0303318	1	1	1	1	1	1
PA14_73310	6526798	6527667	870	-	atpB	F0F1_ATP_synthase_subunit_A	core	CDS	PA5560	2	8.09217	0.144952	-1.56993	-1.48873	-0.178653	0.146013	-0.11333	0.119248	0.135172	0.248278	1	4.21165e-05	9.82455e-05	1	1	1	1	1	1
PA14_73400	6533634	6535001	1368	-	trmE	tRNA_modification_GTPase_TrmE	core	CDS	PA5567	2	6.74168	-0.0186057	-1.22142	-0.824462	-0.297244	0.191397	-0.355014	0.159619	0.0588053	0.150034	1	0.0195036	1	1	1	1	1	1	1
PA14_73410	6535072	6536808	1737	-	yidC	putative_inner_membrane_protein_translocase_component_YidC	core	CDS	PA5568	2	8.14094	0.0625508	-1.11075	-1.53288	-0.692227	0.302269	-0.300308	-0.0371709	-0.0114917	0.18371	1	0.410496	2.65298e-05	1	1	1	1	1	1
PA14_00280	25757	26674	918	+	hemF	coproporphyrinogen_III_oxidase	core	CDS	PA0024	3	5.07566	0.676936	0.273914	-1.85079	-0.889677	-0.0587747	-0.0818663	0.186283	-0.210538	0.235008	1	1	8.86303e-05	1	1	1	1	1	1
PA14_00490	41133	42821	1689	+	-	putative_hemolysin_activation/secretion_protein	core	CDS	PA0040	3	4.96641	0.128585	-0.551871	-1.12133	-2.15558	0.33225	0.748776	0.0411209	0.499033	-0.397804	1	1	0.366512	4.61617e-06	1	1	1	1	1
PA14_01520	141759	141986	228	-	-	hypothetical_protein	core	CDS	PA0125	3	3.16375	0.29328	-0.485225	-1.69203	0.262567	0.737578	0.0216945	0.421832	0.0527684	0.0784434	1	1	0.0159345	1	1	1	1	1	1
PA14_04580	407469	407975	507	+	folA	dihydrofolate_reductase	core	CDS	PA0350	3	4.55009	-0.0391449	-0.750567	-1.74121	-0.607971	0.393622	0.413193	0.184087	-0.201189	0.297498	1	1	0.000303163	1	1	1	1	1	1
PA14_04710	418555	418986	432	-	-	hypothetical_protein	other	CDS	-	3	6.0162	0.236329	-0.472212	-2.19302	-0.899227	-0.0530465	-0.204846	0.441203	-0.0718013	0.794916	1	1	4.54493e-09	1	1	1	1	1	1
PA14_04760	421371	421850	480	-	coaD	phosphopantetheine_adenylyltransferase	core	CDS	PA0363	3	5.77108	0.180076	-0.585505	-1.64628	-0.363107	0.642734	-0.240235	0.224869	0.0102006	0.143061	1	1	0.000152923	1	1	1	1	1	1
PA14_05070	444738	445358	621	-	metW	putative_methionine_biosynthesis_protein	core	CDS	PA0389	3	5.22493	0.306048	-0.0803926	-1.64182	0.0778364	-0.418632	0.204844	-0.17954	-0.19705	0.15727	1	1	0.00015525	1	1	1	1	1	1
PA14_05450	480769	481491	723	-	-	16S_ribosomal_RNA_methyltransferase_RsmE	core	CDS	PA0419	3	5.89518	-0.100178	-0.934527	-1.31126	-0.487001	-0.0931937	-0.0081989	0.281414	-0.297088	0.189785	1	1	0.00678701	1	1	1	1	1	1
PA14_05960	528054	528263	210	+	cspB	putative_cold-shock_protein	core	CDS	PA0456	3	8.38252	0.17298	-0.550288	-1.44759	-0.488658	-0.0149899	0.071784	0.0704824	-0.0257157	0.33774	1	1	0.00233823	1	1	1	1	1	1
PA14_06500	569617	570675	1059	+	bioB	biotin_synthase	core	CDS	PA0500	3	7.27342	-0.24016	-0.157366	-1.70575	0.00615125	-0.0364891	-0.145388	0.217923	-0.0350306	0.238372	1	1	1.14472e-07	1	1	1	1	1	1
PA14_06510	570781	571986	1206	+	bioF	8-amino-7-oxononanoate_synthase	core	CDS	PA0501	3	6.46786	-0.236921	-0.903877	-1.72857	-0.357547	-0.00372894	0.154887	-0.353808	0.288959	0.354461	1	1	5.74369e-07	1	1	1	1	1	1
PA14_07290	627637	628125	489	+	ygjP	hypothetical_protein	core	CDS	PA0560	3	3.57339	0.207895	0.089123	-1.36188	0.177763	0.223249	0.130491	0.122431	-0.0565125	-0.506897	1	1	0.0448103	1	1	1	1	1	1
PA14_07520	647191	649044	1854	-	rpoD	RNA_polymerase_sigma_factor_RpoD	core	CDS	PA0576	3	9.39454	-0.210541	-0.48626	-1.36237	0.0893091	-0.0556186	0.162914	-0.0963681	-0.0860666	0.160095	1	1	0.000698402	1	1	1	1	1	1
PA14_08580	734686	734759	74	+	-	tRNA-Ile	tRNA	tRNA	-	3	6.73529	0.0172272	-1.18535	-2.94866	-0.363724	0.19512	0.800547	-0.254182	-0.226322	-0.0339572	1	0.567723	1.8401e-08	1	1	1	1	1	1
PA14_08610	738120	738251	132	+	5S-rRNA	5S_ribosomal_RNA	rRNA	rRNA	-	3	3.46603	0.0126218	-0.56422	-2.89994	0.135144	-0.14018	1.9106	-2.04417	1.56101	-1.05908	1	1	1.01561e-08	1	1	0.0517224	1	1	1
PA14_08680	741311	742504	1194	+	tufB	elongation_factor_Tu	core	CDS	PA4277	3	10.7568	-0.16497	-1.06714	-1.36696	-0.387771	0.14099	-0.372432	0.356627	0.051963	0.332435	1	0.630747	0.000915346	1	1	1	1	1	1
PA14_08690	742560	742632	73	+	-	tRNA-Trp	tRNA	tRNA	-	3	7.81407	-0.268229	-0.841501	-1.54021	-0.0847533	-0.0731369	0.232564	-0.274138	0.446681	-0.238323	1	1	2.43045e-05	1	1	1	1	1	1
PA14_08720	743709	744140	432	+	rplK	50S_ribosomal_protein_L11	core	CDS	PA4274	3	9.24776	-0.198203	-1.00062	-2.23994	-0.735353	0.465004	-0.327873	0.363916	0.141279	0.463845	1	1	3.08915e-11	1	1	1	1	1	1
PA14_08730	744140	744835	696	+	rplA	50S_ribosomal_protein_L1	core	CDS	PA4273	3	9.55825	-0.117965	-0.776614	-2.24615	-0.590508	0.558067	-0.118103	0.184289	0.350847	0.0957	1	1	1.70085e-10	1	1	1	1	1	1
PA14_08740	745034	745534	501	+	rplJ	50S_ribosomal_protein_L10	core	CDS	PA4272	3	9.81658	-0.163131	-0.993191	-2.60973	-1.044	0.484738	-0.197742	0.543041	-0.131977	0.550136	1	1	6.12429e-13	1	1	1	1	1	1
PA14_08750	745613	745981	369	+	rplL	50S_ribosomal_protein_L7/L12	core	CDS	PA4271	3	11.0532	-0.241189	-0.83361	-2.94246	-1.13737	0.321633	-0.0456874	0.422628	-0.137414	0.60608	1	1	3.51607e-15	1	1	1	1	1	1
PA4270.1	745986	746051	193	+	P26		sRNA	ncRNA	-	3	10.003	-0.426568	-0.779854	-2.68103	-0.989288	0.333571	-0.0627427	0.370196	-0.0770884	0.450247	1	1	4.30628e-13	1	1	1	1	1	1
PA14_08760	746203	750276	4074	+	rpoB	DNA-directed_RNA_polymerase_subunit_beta	core	CDS	PA4270	3	11.3147	-0.276156	-0.871566	-1.60835	-0.63182	0.266458	-0.202025	0.139838	0.16916	0.175646	1	1	4.93382e-05	1	1	1	1	1	1
PA14_08780	750342	754541	4200	+	rpoC	DNA-directed_RNA_polymerase_subunit_beta'	core	CDS	PA4269	3	11.2654	-0.248758	-0.770159	-1.49502	-0.620464	0.219693	-0.227737	0.059779	0.249026	0.135746	1	1	0.00141034	1	1	1	1	1	1
PA14_08790	754693	755064	372	+	rpsL	30S_ribosomal_protein_S12	core	CDS	PA4268	3	9.2565	-0.245119	-0.739974	-1.76754	-0.249671	0.439146	0.0421262	0.0403689	0.0363595	-0.00843592	1	1	3.52816e-08	1	1	1	1	1	1
PA14_08810	755164	755634	471	+	rpsG	30S_ribosomal_protein_S7	core	CDS	PA4267	3	9.67218	-0.251942	-0.772911	-1.71138	-0.438635	0.394949	-0.236372	0.338487	-0.145902	0.287039	1	1	1.13575e-07	1	1	1	1	1	1
PA14_08820	755665	757785	2121	+	fusA1	elongation_factor_G	core	CDS	PA4266	3	11.4013	-0.265619	-0.747221	-1.6398	-0.378967	0.398771	-0.371738	0.289939	0.0702435	0.0621711	1	1	1.92095e-05	1	1	1	1	1	1
PA14_08830	757816	759009	1194	+	tufA	elongation_factor_Tu	core	CDS	PA4265	3	10.9107	-0.122846	-0.768496	-1.32593	-0.43914	0.229296	-0.361551	0.309624	0.168829	0.166597	1	1	0.0206651	1	1	1	1	1	1
PA14_08840	759165	759476	312	+	rpsJ	30S_ribosomal_protein_S10	core	CDS	PA4264	3	8.121	-0.362308	-0.87783	-2.30843	0.202966	0.413938	0.246493	0.128837	-0.320237	0.22441	1	1	4.29151e-13	1	1	1	1	1	1
PA14_08850	759559	760194	636	+	rplC	50S_ribosomal_protein_L3	core	CDS	PA4263	3	9.70602	-0.244756	-0.754721	-2.52932	-0.207704	0.530189	-0.144284	0.323468	-0.165255	0.353964	1	1	8.75544e-18	1	1	1	1	1	1
PA14_08860	760208	760810	603	+	rplD	50S_ribosomal_protein_L4	core	CDS	PA4262	3	9.98785	-0.227237	-0.810315	-2.5412	-0.324453	0.607262	-0.440968	0.463393	-0.089783	0.517433	1	1	5.67952e-14	1	1	1	1	1	1
PA14_08870	760807	761106	300	+	rplW	50S_ribosomal_protein_L23	core	CDS	PA4261	3	9.17849	-0.237671	-0.704604	-2.56644	-0.285221	0.618251	-0.479577	0.416717	0.0500756	0.280983	1	1	1.19288e-12	1	1	1	1	1	1
PA14_08880	761118	761939	822	+	rplB	50S_ribosomal_protein_L2	core	CDS	PA4260	3	9.38655	-0.26454	-0.632632	-2.4628	-0.108425	0.532558	-0.244945	0.141114	0.279587	-0.0246017	1	1	2.08477e-11	1	1	1	1	1	1
PA14_08890	761956	762231	276	+	rpsS	30S_ribosomal_protein_S19	core	CDS	PA4259	3	8.76008	-0.321747	-0.669124	-2.41533	-0.0978281	0.423531	-0.208031	0.176628	0.165124	0.00700264	1	1	1.19779e-12	1	1	1	1	1	1
PA14_08900	762244	762576	333	+	rplV	50S_ribosomal_protein_L22	core	CDS	PA4258	3	9.53515	-0.32924	-0.753952	-2.37296	0.0283883	0.45684	-0.204413	0.284602	0.0404635	-0.00155308	1	1	3.00201e-12	1	1	1	1	1	1
PA14_08910	762589	763275	687	+	rpsC	30S_ribosomal_protein_S3	core	CDS	PA4257	3	9.71251	-0.336212	-0.655522	-2.29011	-0.115182	0.324129	-0.198381	0.319193	4.0976e-05	0.0771834	1	1	6.21446e-11	1	1	1	1	1	1
PA14_08920	763287	763700	414	+	rplP	50S_ribosomal_protein_L16	core	CDS	PA4256	3	8.9926	-0.272063	-0.54103	-2.25649	-0.321857	0.456109	-0.40703	0.399818	-0.00565526	0.258598	1	1	2.22947e-10	1	1	1	1	1	1
PA14_08930	763700	763891	192	+	rpmC	50S_ribosomal_protein_L29	core	CDS	PA4255	3	8.24302	-0.241572	-0.575891	-2.19652	-0.307154	0.591193	-0.404968	0.306742	0.0670775	0.390492	1	1	1.24494e-08	1	1	1	1	1	1
PA14_08940	763894	764160	267	+	rpsQ	30S_ribosomal_protein_S17	core	CDS	PA4254	3	7.91738	-0.276714	-0.595433	-2.2367	-0.397013	0.490304	-0.104738	0.0826928	0.0978962	0.239555	1	1	2.50134e-09	1	1	1	1	1	1
PA14_08950	764184	764552	369	+	rplN	50S_ribosomal_protein_L14	core	CDS	PA4253	3	8.6035	-0.286079	-0.482537	-2.08042	-0.10232	0.378175	-0.115907	0.0556313	0.192858	-0.155343	1	1	2.12551e-08	1	1	1	1	1	1
PA14_08960	764565	764879	315	+	rplX	50S_ribosomal_protein_L24	core	CDS	PA4252	3	8.76536	-0.296489	-0.55823	-2.11707	-0.151112	0.337265	-0.287471	0.268228	0.0483009	0.087442	1	1	1.37646e-08	1	1	1	1	1	1
PA14_08970	764899	765438	540	+	rplE	50S_ribosomal_protein_L5	core	CDS	PA4251	3	9.09613	-0.294197	-0.721801	-2.20897	-0.375048	0.237633	0.0945999	0.183558	-0.0850049	0.257421	1	1	2.86193e-12	1	1	1	1	1	1
PA14_08980	765452	765757	306	+	rpsN	30S_ribosomal_protein_S14	core	CDS	PA4250	3	8.80401	-0.186932	-0.685164	-1.95722	-0.615409	0.199709	0.272069	-0.11544	0.115449	0.257568	1	1	1.88171e-06	1	1	1	1	1	1
PA14_08990	765947	766339	393	+	rpsH	30S_ribosomal_protein_S8	core	CDS	PA4249	3	8.39191	-0.247341	-0.993542	-2.29323	-0.0832463	0.451484	-0.149487	0.269003	-0.0577987	0.306423	1	1	5.52194e-13	1	1	1	1	1	1
PA14_09000	766351	766884	534	+	rplF	50S_ribosomal_protein_L6	core	CDS	PA4248	3	9.5933	-0.220303	-0.851109	-2.17279	-0.00889865	0.569951	-0.340959	0.448687	0.0256898	0.287725	1	1	7.90333e-10	1	1	1	1	1	1
PA14_09010	766895	767245	351	+	rplR	50S_ribosomal_protein_L18	core	CDS	PA4247	3	9.4137	-0.252906	-0.724115	-2.13833	-0.0134355	0.549931	-0.419685	0.537942	-0.107382	0.295462	1	1	2.78923e-10	1	1	1	1	1	1
PA14_09020	767249	767749	501	+	rpsE	30S_ribosomal_protein_S5	core	CDS	PA4246	3	9.53068	-0.224967	-0.696365	-2.1541	-0.160465	0.688753	-0.483227	0.504995	-0.0438433	0.274817	1	1	7.23952e-11	1	1	1	1	1	1
PA14_09030	767752	767928	177	+	rpmD	50S_ribosomal_protein_L30	core	CDS	PA4245	3	8.30596	-0.261642	-0.638172	-2.0203	-0.153541	0.546114	-0.220785	0.357178	0.121037	0.045671	1	1	6.623e-09	1	1	1	1	1	1
PA14_09040	767932	768366	435	+	rplO	50S_ribosomal_protein_L15	core	CDS	PA4244	3	9.58402	-0.200397	-0.593543	-2.10371	-0.0961104	0.586187	-0.381911	0.333759	0.136091	0.2151	1	1	4.49542e-09	1	1	1	1	1	1
PA14_09050	768367	769695	1329	+	secY	preprotein_translocase_subunit_SecY	core	CDS	PA4243	3	11.0032	-0.251687	-0.577441	-2.13499	-0.119851	0.429241	0.101752	0.112887	0.0293992	0.0360062	1	1	5.81342e-14	1	1	1	1	1	1
PA14_09070	769724	769840	117	+	rpmJ	50S_ribosomal_protein_L36	core	CDS	PA4242	3	8.89057	-0.30796	-0.694507	-1.85106	-0.139585	0.440164	0.6498	-0.0822061	0.078968	-0.185566	1	1	1.88668e-10	1	1	1	1	1	1
PA14_09080	769971	770327	357	+	rpsM	30S_ribosomal_protein_S13	core	CDS	PA4241	3	8.52609	-0.269647	-0.857101	-1.88828	-0.702724	0.411468	0.0510331	0.123275	-0.0818108	0.410296	1	1	4.86814e-10	1	1	1	1	1	1
PA14_09090	770346	770735	390	+	rpsK	30S_ribosomal_protein_S11	core	CDS	PA4240	3	8.75552	-0.115625	-0.825273	-1.74731	-0.599162	0.459954	-0.259921	0.347199	0.140678	0.136757	1	1	2.111e-05	1	1	1	1	1	1
PA14_09100	770752	771372	621	+	rpsD	30S_ribosomal_protein_S4	core	CDS	PA4239	3	9.19833	-0.159339	-0.686451	-1.7584	-0.459177	0.541026	-0.307629	0.250129	0.126689	0.0936977	1	1	2.77823e-05	1	1	1	1	1	1
PA14_09115	771395	772396	1002	+	rpoA	DNA-directed_RNA_polymerase_subunit_alpha	core	CDS	PA4238	3	9.74031	-0.196738	-0.675416	-1.79351	-0.322774	0.323249	0.0470542	0.0618638	0.151785	0.00830528	1	1	2.40103e-07	1	1	1	1	1	1
PA14_09130	772440	772829	390	+	rplQ	50S_ribosomal_protein_L17	core	CDS	PA4237	3	8.87289	-0.162376	-0.53278	-1.88399	-0.596342	0.0975726	0.373362	-0.328536	0.66292	-0.163476	1	1	3.91721e-06	1	1	1	1	1	1
PA14_09180	775225	778062	2838	-	uvrA	excinuclease_ABC_subunit_A	core	CDS	PA4234	3	6.81547	-0.0822577	-0.313987	-1.34804	-0.216859	0.249674	-0.156214	0.121982	0.0608687	0.180844	1	1	0.00419168	1	1	1	1	1	1
PA14_09680	830905	833181	2277	+	-	putative_two-component_sensor	core	CDS	PA4197	3	6.63427	-0.132711	-1.12247	0.167809	-2.09367	-0.764243	0.253439	-0.0907968	-0.0253988	0.454509	1	0.592158	1	5.32226e-06	1	1	1	1	1
PA14_09690	833184	833828	645	+	-	putative_two-component_response_regulator	core	CDS	PA4196	3	5.7774	-0.0107515	-0.838128	0.477413	-2.06	-0.593269	0.129873	-0.0916154	0.0449622	0.300578	1	1	1	2.38975e-05	1	1	1	1	1
PA14_11430	991885	992361	477	+	ribH	6,7-dimethyl-8-ribityllumazine_synthase""	core	CDS	PA4053	3	6.55695	-0.000975095	-0.825424	-1.27378	-0.069228	0.295512	-0.130242	0.0824506	0.0908766	0.011668	1	1	0.0192833	1	1	1	1	1	1
PA14_11450	992358	992837	480	+	nusB	transcription_antitermination_protein_NusB	core	CDS	PA4052	3	6.99553	-0.018398	-0.95933	-1.30863	-0.25987	0.254331	0.012973	0.167123	0.00839675	0.207825	1	1	0.00885542	1	1	1	1	1	1
PA14_11510	995865	996482	618	+	ribA	GTP_cyclohydrolase_II	core	CDS	PA4047	3	6.29721	-0.10101	-0.51349	-1.23501	0.264943	0.349355	-0.295621	0.255662	0.0827148	-0.28975	1	1	0.0133976	1	1	1	1	1	1
PA14_11520	996479	996898	420	+	-	hypothetical_protein	core	CDS	PA4046	3	6.18147	0.000556394	-0.700571	-1.41357	-0.123548	0.763616	-0.0706486	0.128962	0.227487	-0.467879	1	1	0.0018141	1	1	1	1	1	1
PA14_11690	1013172	1013699	528	-	ppa	inorganic_pyrophosphatase	core	CDS	PA4031	3	6.7546	0.0490194	-0.516678	-1.67834	-1.11364	-0.0162699	0.217666	-0.28379	0.436209	0.211639	1	1	0.00419168	1	1	1	1	1	1
PA14_12060	1040914	1042854	1941	+	pbpA	penicillin-binding_protein_2	core	CDS	PA4003	3	7.09892	-0.106324	-1.0012	-1.34698	-0.450242	0.0506034	0.100003	-0.239028	-0.0394408	0.043213	1	1	0.00724454	1	1	1	1	1	1
PA14_12560	1079107	1079316	210	-	-	hypothetical_protein	core	CDS	PA3966	3	6.17868	0.0625803	-0.503417	-1.34005	0.0265316	0.0500213	0.615363	-0.0982149	-0.191929	0.255784	1	1	0.0193044	1	1	1	1	1	1
PA14_13410	1152100	1153683	1584	-	prfC	peptide_chain_release_factor_3	core	CDS	PA3903	3	6.85629	-0.135549	-0.915268	-1.42603	-0.094037	0.154238	0.182809	-0.0424776	-0.0999293	0.0346709	1	1	7.61834e-05	1	1	1	1	1	1
PA14_13620	1171554	1172828	1275	+	nhaP	Na+/H+_antiporter_NhaP	core	CDS	PA3887	3	4.87414	0.200534	0.0140829	-0.504994	-1.50302	-0.293917	0.143448	-0.405512	0.220459	-0.0149164	1	1	1	0.00679123	1	1	1	1	1
PA14_14440	1231581	1234433	2853	-	valS	valyl-tRNA_synthetase	core	CDS	PA3834	3	7.94031	-0.163517	-0.51504	-1.59843	-0.446248	0.317957	-0.59568	0.204737	-0.183131	0.290386	1	1	0.000105622	1	1	1	1	1	1
PA14_14520	1241505	1242002	498	-	-	hypothetical_protein	core	CDS	PA3826	3	3.7009	-0.297173	-0.51285	-1.5806	0.0609464	-0.0319336	0.0109746	0.183656	-0.50513	0.580306	1	1	0.00254499	1	1	1	1	1	1
PA14_14600	1245985	1247103	1119	+	tgt	queuine_tRNA-ribosyltransferase	core	CDS	PA3823	3	6.80758	-0.202287	-1.07855	-2.1108	-0.625641	0.322556	-0.0479439	0.134369	-0.220047	0.333391	1	0.624485	6.6521e-11	1	1	1	1	1	1
PA14_14630	1247545	1249407	1863	+	secD	preprotein_translocase_subunit_SecD	core	CDS	PA3821	3	7.91404	-0.143584	-0.587572	-1.84738	-0.815538	0.202921	-0.0378631	-0.0913308	0.0922	0.411836	1	1	2.48732e-10	1	1	1	1	1	1
PA14_14650	1249418	1250338	921	+	secF	preprotein_translocase_subunit_SecF	core	CDS	PA3820	3	7.35623	-0.131016	-0.353279	-1.33096	-0.786334	0.10877	0.0227624	-0.148163	0.0194142	0.267022	1	1	0.00285016	1	1	1	1	1	1
PA14_14820	1259590	1260021	432	+	ndk	nucleoside_diphosphate_kinase	core	CDS	PA3807	3	7.32272	-0.188156	-0.938842	-1.49716	-0.135739	0.340337	-0.326625	0.095079	0.0982255	0.30801	1	1	0.000266	1	1	1	1	1	1
PA14_14830	1260046	1261185	1140	+	-	hypothetical_protein	core	CDS	PA3806	3	8.71418	-0.123696	-0.791411	-1.33233	-0.00802586	0.133636	-0.228873	0.0124581	0.118156	0.00590672	1	1	0.00010812	1	1	1	1	1	1
PA14_15310	1297693	1299162	1470	+	guaB	inosine_5'-monophosphate_dehydrogenase	core	CDS	PA3770	3	8.82818	-0.197047	-0.833928	-1.65789	0.143787	0.285176	-0.0942863	0.225635	0.074471	-0.12225	1	1	5.82907e-06	1	1	1	1	1	1
PA14_15340	1299242	1300819	1578	+	guaA	GMP_synthase	core	CDS	PA3769	3	8.31702	-0.0925205	-0.524501	-1.5044	-0.0838536	0.277656	-0.181954	0.156904	0.0963886	-0.0152386	1	1	9.4716e-05	1	1	1	1	1	1
PA14_15350	1301126	1302328	1203	+	-	putative_integrase	RGP36	CDS	-	3	8.33642	-0.196374	-0.160845	-1.97972	-0.00653162	0.202713	0.340179	0.0539908	-0.229804	0.131915	1	1	9.61704e-13	1	1	1	1	1	1
PA14_15700	1334828	1336084	1257	+	-	putative_amino_acid_permease	core	CDS	PA3766	3	4.69102	-0.330239	-0.42464	-1.80385	0.65589	-0.255886	0.751178	-0.0131817	-0.491566	-0.188419	1	1	4.2952e-05	1	1	1	1	1	1
PA14_15930	1357056	1358348	1293	-	yfjD	hemolysin	core	CDS	PA3748	3	6.03697	0.291726	-0.398292	-1.20791	-0.33067	-0.022933	0.00495136	-0.0632986	0.149902	0.0695462	1	1	0.0363198	1	1	1	1	1	1
PA14_15940	1358361	1359161	801	-	-	hypothetical_protein	core	CDS	PA3747	3	5.75398	0.361246	-0.42308	-1.25476	-0.202876	-0.0586001	0.0760557	-0.0875324	0.0976414	0.0866076	1	1	0.018549	1	1	1	1	1	1
PA14_16000	1362646	1362996	351	+	rplS	50S_ribosomal_protein_L19	core	CDS	PA3742	3	9.18403	-0.254051	-0.870612	-2.62172	-0.894414	0.392985	-0.235016	0.0812974	-0.015347	0.812328	1	1	2.39905e-13	1	1	1	1	1	1
PA14_16190	1378878	1384118	5241	+	-	hypothetical_protein	core	CDS	PA3728	3	6.69672	0.641741	0.0888862	-0.650435	-1.30265	-0.0465736	0.116918	-0.0492182	-0.0619842	0.160148	1	1	1	0.0245069	1	1	1	1	1
PA14_16530	1415600	1417105	1506	+	lysS	lysyl-tRNA_synthetase	core	CDS	PA3700	3	6.87211	-0.0763273	-0.830646	-1.51651	-0.731841	0.201721	-0.372164	-0.123841	-0.137407	0.509513	1	1	0.00268673	1	1	1	1	1	1
PA14_17060	1463112	1463852	741	+	rpsB	30S_ribosomal_protein_S2	core	CDS	PA3656	3	9.23472	-0.336215	-1.12144	-2.63395	-0.342272	0.40364	0.0303376	0.0721045	0.170955	0.234487	1	0.492989	2.06391e-13	1	1	1	1	1	1
PA14_17070	1463983	1464852	870	+	tsf	elongation_factor_Ts	core	CDS	PA3655	3	9.65486	-0.290056	-0.990903	-2.74446	-0.728839	0.194006	-0.260662	0.367169	0.0280841	0.54807	1	1	7.75576e-15	1	1	1	1	1	1
PA14_17210	1475049	1475825	777	+	lpxA	UDP-N-acetylglucosamine_acyltransferase	core	CDS	PA3644	3	8.08248	-0.399662	-0.845168	-1.22346	-0.393467	0.285261	-0.177377	-0.274141	0.14656	0.0351933	1	1	0.0118074	1	1	1	1	1	1
PA14_17230	1476965	1477570	606	+	rnhB	ribonuclease_HII	core	CDS	PA3642	3	7.08296	-0.356671	-0.918441	-1.43182	-0.780161	0.093397	-0.298269	-0.289889	0.0107594	0.0984546	1	1	0.00284196	1	1	1	1	1	1
PA14_17250	1477787	1479202	1416	+	yaaJ	putative_amino_acid_permease	core	CDS	PA3641	3	8.02237	-0.130569	-1.10507	-3.16906	-0.385045	0.0499126	-0.157948	-0.190829	0.0324347	0.541508	1	0.703823	5.77463e-13	1	1	1	1	1	1
PA14_17500	1500917	1503484	2568	-	mutS	DNA_mismatch_repair_protein_MutS	core	CDS	PA3620	3	5.97568	-0.156506	-0.422913	-1.88225	-0.534857	0.173006	-0.287201	0.183544	-0.138777	0.294811	1	1	7.01715e-07	1	1	1	1	1	1
PA14_17660	1517909	1518835	927	-	-	hypothetical_protein	core	CDS	PA3605	3	4.37849	-0.270809	-0.650845	-1.48885	-0.562524	0.666992	-0.13716	-0.0691792	0.37124	0.0392513	1	1	0.00781972	1	1	1	1	1	1
PA14_17920	1539568	1539897	330	-	glpM	membrane_protein_GlpM	core	CDS	PA3585	3	3.48382	-0.241201	-0.854559	-2.22132	-0.342925	0.424962	-0.38807	-0.0117705	0.292526	-0.0260235	1	1	6.29278e-07	1	1	1	1	1	1
PA14_17930	1540030	1541568	1539	-	glpD	glycerol-3-phosphate_dehydrogenase	core	CDS	PA3584	3	7.74233	0.203697	0.0551531	-6.07368	0.388171	0.456071	0.202682	-0.121736	0.415745	0.87799	1	1	1.36139e-17	1	1	1	1	1	1
PA14_17990	1545469	1545939	471	+	ybaK	hypothetical_protein	core	CDS	PA3580	3	6.47869	-0.298868	-0.594716	-2.61417	-0.481684	0.235339	0.0118303	0.0705093	-0.730461	0.666823	1	1	5.20998e-08	1	1	1	1	1	1
PA14_18010	1546003	1547487	1485	+	glpK	putative_glycerol_kinase	core	CDS	PA3579	3	6.22065	0.0889389	-0.622975	-2.26307	-0.50288	0.154282	-0.28768	-0.0695212	-0.000586285	0.336081	1	1	4.24504e-09	1	1	1	1	1	1
PA14_18250	1563719	1566589	2871	+	fruI	phosphotransferase_system_transporter_enzyme_I,_FruI""	core	CDS	PA3562	3	7.18369	-0.273637	-0.295583	-2.50958	-1.66362	-0.308134	0.579573	0.0143992	-0.137929	0.722551	1	1	2.1969e-09	0.0105655	1	1	1	1	1
PA14_18260	1566589	1567533	945	+	fruK	1-phosphofructokinase	core	CDS	PA3561	3	6.11597	-0.305801	-0.227522	-2.17154	-1.54699	-0.245235	0.126052	0.36093	-0.239368	0.65748	1	1	1.2519e-08	0.0163924	1	1	1	1	1
PA14_18275	1567535	1569292	1758	+	fruA	phosphotransferase_system_transporter_fructose-specific_IIBC_component,_FruA""	core	CDS	PA3560	3	6.72051	-0.228985	-0.133614	-2.11415	-2.1428	0.0604406	0.148896	0.0894938	-0.0206798	0.781236	1	1	4.32077e-07	8.14226e-06	1	1	1	1	1
PA14_19160	1654413	1655312	900	+	rarD	hypothetical_protein	core	CDS	PA3473	3	5.30282	0.0718391	-0.766202	-1.49291	-0.1517	0.535521	0.232023	-0.0207224	-0.0452499	0.162582	1	1	0.00308037	1	1	1	1	1	1
PA14_19230	1659218	1660546	1329	-	ybdG	hypothetical_protein	core	CDS	PA3468	3	4.9036	0.0313164	-0.210388	-1.57913	-0.45437	0.311525	-0.0103899	0.2092	-0.025699	0.00836379	1	1	0.000358579	1	1	1	1	1	1
PA14_19450	1681838	1682503	666	+	-	hypothetical_protein	core	CDS	PA3453	3	4.2118	-0.0118715	-0.168418	-1.53089	-0.256463	0.398329	0.101342	0.186618	-0.266017	0.185816	1	1	0.00154703	1	1	1	1	1	1
PA14_21710	1887467	1888054	588	+	-	hypothetical_protein	core	CDS	PA3270	3	6.85984	-0.17892	0.365667	-1.21999	0.0424791	0.168862	0.189231	0.131732	-0.274818	0.246635	1	1	0.0497797	1	1	1	1	1	1
PA14_21780	1894225	1895160	936	-	-	putative_transporter	core	CDS	PA3264	3	5.44513	-0.0717638	-0.762393	-1.29606	-0.562634	0.157514	0.00585162	-0.0700742	0.267513	0.0811414	1	1	0.00836684	1	1	1	1	1	1
PA14_21790	1895247	1896167	921	-	rdgC	recombination_associated_protein	core	CDS	PA3263	3	4.96849	-0.0588225	-0.488038	-2.07394	-0.748392	0.157849	-0.194373	-0.132024	0.012776	0.668948	1	1	2.67943e-06	1	1	1	1	1	1
PA14_22000	1913806	1914441	636	-	rluA	pseudouridine_synthase_RluA	core	CDS	PA3246	3	4.85209	-0.0461895	-0.867295	-1.55115	-0.862724	0.356194	-0.416895	0.234586	0.182335	0.105064	1	1	0.00181957	1	1	1	1	1	1
PA14_22910	1986649	1988475	1827	+	edd	phosphogluconate_dehydratase	core	CDS	PA3194	3	8.42937	-0.53406	0.561081	-1.7139	0.819108	1.12777	-1.14586	-0.822894	-0.506059	0.0740517	1	1	2.92326e-06	1	1	1	1	1	1
PA14_22930	1988578	1989573	996	+	glk	glucokinase	core	CDS	PA3193	3	7.88959	-0.469002	0.210385	-1.64744	0.349578	1.07393	-0.616607	-0.702639	-0.299684	0.207032	1	1	6.42867e-06	1	1	1	1	1	1
PA14_22940	1989608	1990336	729	+	gltR	two-component_response_regulator_GltR	core	CDS	PA3192	3	6.75285	-0.392676	0.50427	-1.78852	0.0681349	0.958004	-0.536323	-0.520692	-0.327086	0.490964	1	1	2.69208e-07	1	1	1	1	1	1
PA14_23070	2000159	2001628	1470	+	zwf	glucose-6-phosphate_1-dehydrogenase	core	CDS	PA3183	3	7.97139	-0.742791	0.364412	-3.25898	1.17628	1.51212	-1.6158	-0.575331	-0.492767	0.199301	1	1	1.18494e-16	0.829786	0.0176764	0.0154785	1	1	1
PA14_23080	2001615	2002331	717	+	pgl	6-phosphogluconolactonase	core	CDS	PA3182	3	7.4114	-0.487099	0.377735	-2.9429	1.00635	1.70583	-1.49732	-0.736894	-0.567013	0.251539	1	1	2.07621e-13	1	0.00245064	0.139957	1	1	1
PA14_23090	2002349	2003011	663	+	edaA	keto-hydroxyglutarate-aldolase/keto-deoxy-_phosphogluconate_aldolase	core	CDS	PA3181	3	6.60965	-0.649428	1.03483	-2.97954	0.814176	1.56542	-1.85772	-0.716712	-0.505341	0.457618	1	1	5.11785e-10	1	0.139434	0.0293521	1	1	1
PA14_23330	2024157	2025836	1680	+	rpsA	30S_ribosomal_protein_S1	core	CDS	PA3162	3	10.5795	-0.229222	-0.901355	-2.3995	-0.419016	0.572483	-0.0903789	0.160722	-0.0464516	0.176817	1	1	3.01302e-16	1	1	1	1	1	1
PA14_23810	2068904	2069914	1011	+	-	aspartate-semialdehyde_dehydrogenase	core	CDS	PA3116	3	6.34552	-0.148966	-0.509759	-1.36687	-0.500424	0.283718	-0.265355	0.253837	-0.277547	0.425616	1	1	0.00374467	1	1	1	1	1	1
PA14_24290	2108357	2110321	1965	+	gbt	glycine_betaine_transmethylase	core	CDS	PA3082	3	6.33575	0.50498	0.120352	-1.2624	-0.347343	0.11585	0.518484	-0.165231	0.153109	-0.145511	1	1	0.0331991	1	1	1	1	1	1
PA14_25030	2189692	2190378	687	+	-	hypothetical_protein	core	CDS	PA3018	3	5.62269	0.446914	0.224082	-2.87549	-0.921572	0.23443	0.581745	-0.111155	-0.332967	0.556318	1	1	2.50948e-08	1	1	1	1	1	1
PA14_25270	2210177	2211586	1410	+	aroP1	aromatic_amino_acid_transport_protein_AroP1	core	CDS	PA3000	3	7.12299	-0.10583	-0.766445	-1.95972	-0.263581	0.271527	-0.203164	-0.134722	0.00391687	0.120863	1	1	1.10139e-10	1	1	1	1	1	1
PA14_25620	2240409	2240945	537	+	-	hypothetical_protein	core	CDS	PA2971	3	9.22225	-0.334126	-0.859934	-2.18825	-0.276788	0.213759	0.374929	-0.175367	0.025756	0.0142146	1	1	1.97842e-08	1	1	1	1	1	1
PA14_25630	2240959	2241141	183	+	rpmF	50S_ribosomal_protein_L32	core	CDS	PA2970	3	9.29447	-0.287636	-0.763814	-2.13076	-0.5133	0.136079	0.103606	-0.0137768	0.0732111	0.0784916	1	1	8.03127e-10	1	1	1	1	1	1
PA14_25640	2241175	2242155	981	+	plsX	putative_glycerol-3-phosphate_acyltransferase_PlsX	core	CDS	PA2969	3	9.22888	-0.140545	-0.666965	-2.00176	-0.619704	0.123615	-0.112907	-0.0568665	0.106796	0.100088	1	1	2.94959e-09	1	1	1	1	1	1
PA14_25660	2243222	2243965	744	+	fabG	3-ketoacyl-(acyl-carrier-protein)_reductase	core	CDS	PA2967	3	8.61459	-0.395183	-0.443454	-1.38185	-0.122528	0.324787	0.00833021	-0.131782	0.0818845	-0.233094	1	1	0.000137161	1	1	1	1	1	1
PA14_27210	2364303	2364869	567	+	efp	elongation_factor_P	core	CDS	PA2851	3	7.28369	-0.059773	-0.769402	-1.69392	-0.659625	0.409883	-0.253994	0.203896	-0.0942579	0.745045	1	1	2.92378e-05	1	1	1	1	1	1
PA14_27490	2386531	2386983	453	-	-	hypothetical_protein	core	CDS	PA2829	3	4.12145	-0.188925	-0.754972	-1.5548	-0.880145	-0.0951396	-0.0684857	0.417564	-0.201707	0.448025	1	1	0.00836684	1	1	1	1	1	1
PA14_28290	2445715	2446125	411	+	-	hypothetical_protein	core	CDS	PA2769	3	6.32675	-0.559677	-0.330571	-1.3348	-0.18406	0.619446	-0.237618	0.37844	-0.0220014	0.179705	1	1	0.00310994	1	1	1	1	1	1
PA14_28400	2452624	2453901	1278	-	oprQ	outer_membrane_OprD_family_porin	core	CDS	PA2760	3	8.06218	-0.057114	0.483265	-1.8219	-0.746273	0.896835	0.241489	0.182704	-0.0434574	0.110534	1	1	8.70861e-05	1	1	1	1	1	1
PA14_28430	2455781	2456224	444	+	-	hypothetical_protein	core	CDS	PA2757	3	3.25845	-0.0863584	-0.948964	-2.63983	0.0604278	0.619513	-0.0219342	0.348283	0.297507	-0.429773	1	1	3.85585e-05	1	1	1	1	1	1
PA14_28560	2461821	2462339	519	-	-	hypothetical_protein	core	CDS	PA2750	3	3.96332	-0.151487	-0.415858	-1.67717	-0.366212	-0.10216	0.291552	0.583245	-0.190149	0.294375	1	1	0.00153173	1	1	1	1	1	1
PA14_28570	2462358	2463071	714	-	endA	DNA-specific_endonuclease_I	core	CDS	PA2749	3	3.85449	-0.116503	-0.735069	-1.85461	-0.0712825	-0.153744	0.0927511	0.273233	-0.126703	0.360333	1	1	0.00252403	1	1	1	1	1	1
PA14_28680	2469972	2470328	357	+	rplT	50S_ribosomal_protein_L20	core	CDS	PA2741	3	9.43742	-0.246724	-0.792304	-1.46649	0.0225039	0.321479	-0.369407	0.17111	-0.0608933	0.0134682	1	1	8.48884e-05	1	1	1	1	1	1
PA14_29680	2571056	2571949	894	-	-	hypothetical_protein	core	CDS	PA2661	3	5.05982	-0.245103	-0.148861	-1.25754	-0.549308	0.558979	-0.180088	0.0570482	0.476148	0.319749	1	1	0.0312119	1	1	1	1	1	1
PA14_29690	2571976	2573058	1083	-	-	hypothetical_protein	core	CDS	PA2660	3	5.45293	-0.168318	-0.539399	-1.51605	-0.298822	0.601302	0.0295012	0.322861	0.430472	0.273725	1	1	1.91393e-05	1	1	1	1	1	1
PA14_30020	2598714	2599127	414	-	nuoA	NADH_dehydrogenase_subunit_A	core	CDS	PA2637	3	7.20426	-0.320321	-0.167095	-1.33159	0.0406506	-0.0366958	-0.128572	-0.341037	-0.197395	0.312908	1	1	0.0279858	1	1	1	1	1	1
PA14_30180	2612524	2614749	2226	-	idh	monomeric_isocitrate_dehydrogenase	core	CDS	PA2624	3	7.22324	-0.0923099	-0.494393	-1.67697	-1.09177	0.120553	-0.536401	-0.0434018	0.231098	0.159902	1	1	0.000239039	1	1	1	1	1	1
PA14_32780	2846758	2848455	1698	+	-	hypothetical_protein	RGP25	CDS	PA2463	3	5.35569	0.0492928	-0.337446	-1.39546	-1.956	0.222648	0.00622083	0.414277	-0.1546	0.408561	1	1	0.0247493	0.000138724	1	1	1	1	1
PA14_34580	3072186	3073445	1260	-	-	hypothetical_protein	core	CDS	PA2324	3	0.750096	-0.393283	0.0317073	-2.0153	-1.65752	1.45882	-0.314906	1.10988	-1.42528	0.876174	1	1	0.00872722	0.794913	1	1	1	1	1
PA14_34640	3077071	3077592	522	-	gntK	gluconokinase	core	CDS	PA2321	3	5.87788	-0.781834	0.265709	-3.23966	-0.709177	0.735053	-0.228	0.0660517	0.64302	-0.0761788	1	1	2.88098e-14	1	1	1	1	1	1
PA14_34660	3077787	3078818	1032	+	gntR	transcriptional_regulator_GntR	core	CDS	PA2320	3	6.50162	-0.437907	0.341219	-1.31481	-0.472941	0.82681	-0.159003	0.500698	-0.239851	0.450634	1	1	0.0137704	1	1	1	1	1	1
PA14_36010	3205778	3206281	504	-	-	hypothetical_protein	RGP23	CDS	-	3	4.03122	-0.0281905	0.0415044	-1.41139	0.303405	-0.110385	0.0689442	0.21611	-0.127264	-0.026519	1	1	0.0150185	1	1	1	1	1	1
PA14_37820	3372115	3373338	1224	-	-	hypothetical_protein	RGP20	CDS	PA2063	3	4.85336	0.18924	-0.765724	-1.57772	-0.609179	0.933388	0.459425	0.266998	0.428429	-0.249198	1	1	0.000246682	1	1	1	1	1	1
PA14_38090	3397868	3398770	903	-	-	putative_pseudouridylate_synthase	RGP20	CDS	PA2043	3	5.24472	-0.00111294	-1.02984	-1.742	-0.158496	0.630621	0.127555	0.0247501	-0.110487	-0.00193884	1	1	2.9534e-05	1	1	1	1	1	1
PA14_39110	3485025	3485360	336	-	-	hypothetical_protein	core	CDS	PA1965	3	3.68213	-0.290729	-0.10057	-1.37387	0.369753	0.533817	0.280375	0.250075	-0.354856	0.0289313	1	1	0.0412212	1	1	1	1	1	1
PA14_40550	3621000	3621863	864	-	-	LysR_family_transcriptional_regulator	core	CDS	PA1853	3	5.30771	-0.357801	-0.0946937	-1.41661	0.303101	0.463691	0.290878	0.23628	-0.142779	-0.0975932	1	1	0.0063105	1	1	1	1	1	1
PA14_41250	3680702	3682012	1311	-	tig	trigger_factor	core	CDS	PA1800	3	8.79249	-0.188477	-0.664117	-1.54196	-0.401558	0.672914	-0.285956	0.341211	-0.00278724	0.135164	1	1	1.03433e-06	1	1	1	1	1	1
PA14_41420	3693088	3694419	1332	+	-	hypothetical_protein	core	CDS	PA1791	3	4.43979	0.113732	-0.369037	-2.04193	-0.893173	0.186716	-0.0757128	-0.0326781	-0.132325	0.358844	1	1	0.000137205	1	1	1	1	1	1
PA14_41430	3694468	3695091	624	-	miaE	hypothetical_protein	core	CDS	PA1790	3	4.44771	-0.0558879	-0.747275	-1.54927	0.0287464	0.447185	0.218895	0.35359	-0.391871	0.39037	1	1	0.00275496	1	1	1	1	1	1
PA14_41830	3737426	3738043	618	-	thrH	phosphoserine_phosphatase	core	CDS	PA1757	3	4.0352	0.109555	-0.674546	-1.87329	-0.297107	0.0811684	-0.229071	0.102996	-0.339042	0.994599	1	1	6.21314e-05	1	1	1	1	1	1
PA14_41920	3742858	3743934	1077	+	aroF-1	phospho-2-dehydro-3-deoxyheptonate_aldolase	core	CDS	PA1750	3	6.23763	-0.0656727	-0.153251	-1.34225	-0.786197	0.484005	-0.210114	0.044342	-0.106722	0.450107	1	1	0.0198365	1	1	1	1	1	1
PA14_43850	3904068	3905972	1905	-	htpG	heat_shock_protein_90	core	CDS	PA1596	3	8.75731	-0.595933	0.694644	-1.96052	-1.68112	0.642839	0.43138	0.102958	-0.0663063	0.586529	1	1	8.70861e-05	0.0216936	1	1	1	1	1
PA14_43950	3912162	3913328	1167	-	sucC	succinyl-CoA_synthetase_subunit_beta	core	CDS	PA1588	3	9.21769	0.059223	-0.413646	-1.29096	-0.640584	0.168558	-0.645854	0.212215	0.20616	0.344617	1	1	0.00636369	1	1	1	1	1	1
PA14_44070	3923114	3924400	1287	+	gltA	type_II_citrate_synthase	core	CDS	PA1580	3	9.08069	-0.719258	-0.141733	-1.39386	-0.0339566	0.253974	0.238166	-0.245876	-0.0339269	0.413598	1	1	0.00571939	1	1	1	1	1	1
PA14_44380	3952211	3952822	612	+	ccoO	cbb3-type_cytochrome_c_oxidase_subunit_II	core	CDS	PA1553	3	7.5	-0.299888	-0.748461	-1.26833	-0.0886214	0.23914	-0.535544	0.0584795	0.0447483	0.129816	1	1	0.0196743	1	1	1	1	1	1
PA14_44390	3952819	3953013	195	+	-	putative_cytochrome_c_oxidase_subunit	other	CDS	-	3	6.65921	-0.327276	-0.748223	-1.30185	-0.0330704	0.149857	-0.442333	0.0923362	-0.115357	0.262999	1	1	0.00939017	1	1	1	1	1	1
PA14_46470	4135139	4136281	1143	-	pdxB	erythronate-4-phosphate_dehydrogenase	core	CDS	PA1375	3	5.47445	-0.164422	-0.602453	-1.34952	-0.59904	0.731794	0.145101	0.225301	-0.132081	0.220633	1	1	0.00727502	1	1	1	1	1	1
PA14_47030	4189368	4189919	552	+	-	hypothetical_protein	core	CDS	PA1332	3	3.70771	-0.278176	0.0294601	-2.10102	0.423358	0.216224	-0.0437658	-0.741789	0.00961084	-0.130022	1	1	0.000139595	1	1	1	1	1	1
PA14_47800	4250942	4252792	1851	-	btuB	putative_tonB-dependent_receptor	core	CDS	PA1271	3	6.94008	-0.0608716	-0.756978	-1.52918	-0.346936	0.350554	-0.158749	0.104769	-0.103029	0.285551	1	1	1.21903e-07	1	1	1	1	1	1
PA14_48870	4344257	4345081	825	-	ydaO	C32_tRNA_thiolase	core	CDS	PA1192	3	5.50367	-0.272431	-0.522007	-1.39198	-0.279864	0.0889592	-0.231034	0.244475	-0.178911	0.113112	1	1	0.00676984	1	1	1	1	1	1
PA14_49380	4388570	4389721	1152	+	dapE	succinyl-diaminopimelate_desuccinylase	core	CDS	PA1162	3	5.08011	-0.211041	-1.04571	-1.29079	-0.579183	0.244508	0.150537	0.263299	-0.00920911	0.146896	1	0.901173	0.040684	1	1	1	1	1	1
PA14_54040	4791877	4793292	1416	-	-	amino_acid_permease	core	CDS	PA0789	3	6.5247	-0.0731538	0.755549	-3.72518	-0.930611	0.211203	-0.0470132	0.282543	-0.146894	0.468925	1	1	4.74748e-16	1	1	1	1	1	1
PA14_54170	4802984	4806166	3183	-	putA	bifunctional_proline_dehydrogenase/pyrroline-5-carboxylate_dehydrogenase	core	CDS	PA0782	3	8.5674	-0.669862	1.13645	-3.97585	0.273344	0.0538271	0.221645	-0.0854801	-0.0122035	0.597012	1	0.494472	3.41775e-19	1	1	1	1	1	1
PA14_54220	4812268	4812672	405	+	icp	inhibitor_of_cysteine_peptidase	core	CDS	PA0778	3	5.24007	-0.479761	0.249792	-1.30395	-0.746133	0.328089	-0.285687	0.296748	-0.098831	0.136479	1	1	0.0483536	1	1	1	1	1	1
PA14_54520	4833756	4835039	1284	+	opdH	porin	core	CDS	PA0755	3	4.78247	-1.82155	0.593783	0.0519929	-0.652908	-0.924727	-0.184355	-0.287939	0.140872	-0.155631	0.0214024	1	1	1	1	1	1	1	1
PA14_55620	4952020	4952151	132	-	5S-rRNA	5S_ribosomal_RNA	rRNA	rRNA	-	3	3.56726	-0.162573	-0.623436	-2.35547	-0.790451	0.282373	1.90671	-1.44292	1.0113	-1.36524	1	1	2.55235e-06	1	1	0.0451132	1	1	1
PA14_55635	4955505	4955578	74	-	-	tRNA-Ile	tRNA	tRNA	-	3	7.03544	-0.121305	-1.19971	-2.94583	-0.546729	0.405491	1.04433	-0.647765	0.0487593	-0.0809622	1	0.500614	4.57154e-09	1	1	1	1	1	1
PA14_56300	5025202	5026725	1524	+	fumA	putative_fumarase	core	CDS	PA4333	3	7.13918	0.0925517	-0.245944	-1.86845	-0.593204	0.257994	-0.290291	-0.092106	-0.0863839	0.172369	1	1	7.35102e-09	1	1	1	1	1	1
PA14_56700	5051273	5051746	474	-	-	hypothetical_protein	core	CDS	PA4360	3	5.4814	-0.0502661	-0.811359	-1.34785	-0.212752	0.187537	-0.139798	0.144935	-0.0223067	0.0282208	1	1	0.0107012	1	1	1	1	1	1
PA14_57010	5079035	5080678	1644	-	groEL	chaperonin_GroEL	core	CDS	PA4385	3	11.2315	-0.244851	0.0609234	-2.03408	-2.31676	1.03275	-0.153139	0.422765	0.231479	0.530389	1	1	1.26332e-06	1.29664e-07	1	1	1	1	1
PA14_57020	5080729	5081022	294	-	groES	co-chaperonin_GroES	core	CDS	PA4386	3	9.19706	-0.314617	0.127447	-2.13861	-2.21575	0.932928	0.300633	0.340502	0.0501109	0.56751	1	1	1.15262e-07	4.48684e-07	1	1	1	1	1
PA14_57070	5084536	5085537	1002	-	-	hypothetical_protein	core	CDS	PA4391	3	4.72742	-0.305523	0.0494747	-1.58068	-0.150912	0.376825	0.113701	-0.111427	-0.0551588	0.0883016	1	1	0.000891791	1	1	1	1	1	1
PA14_57650	5134388	5135482	1095	-	-	hypothetical_protein	core	CDS	PA4438	3	6.22397	-0.322363	-1.22759	-3.08842	-0.18915	0.27986	-0.785815	-0.011848	0.0692706	0.468186	1	0.465408	6.62614e-09	1	1	1	1	1	1
PA14_57890	5152896	5153876	981	+	yrbH	hypothetical_protein	core	CDS	PA4457	3	6.87895	-0.178529	-0.373086	-1.33751	0.043163	-0.00631685	-0.142792	0.096395	0.10893	0.11828	1	1	0.00144726	1	1	1	1	1	1
PA14_58120	5174419	5174913	495	-	mreD	rod_shape-determining_protein_MreD	core	CDS	PA4479	3	5.91225	-0.189627	-1.10644	-1.78159	-1.1384	0.311021	-0.0454282	-0.132474	-0.0630713	0.460787	1	0.467794	1.86783e-07	0.919349	1	1	1	1	1
PA14_58130	5174913	5175905	993	-	mreC	rod_shape-determining_protein_MreC	core	CDS	PA4480	3	7.57804	-0.172053	-0.788841	-1.92311	-0.619771	0.443137	-0.0578226	-0.222539	0.167381	0.156781	1	1	2.73475e-10	1	1	1	1	1	1
PA14_58150	5175985	5177022	1038	-	mreB	rod_shape-determining_protein_MreB	core	CDS	PA4481	3	7.91439	-0.242818	-0.79856	-1.72307	-0.311649	0.377707	-0.191363	-0.10595	0.292014	0.128221	1	1	2.67816e-08	1	1	1	1	1	1
PA14_58170	5177262	5177549	288	+	gatC	aspartyl/glutamyl-tRNA_amidotransferase_subunit_C	core	CDS	PA4482	3	4.43482	-0.168472	-0.433978	-1.59359	0.107441	-0.150775	0.259083	0.118494	-0.287816	0.616642	1	1	0.00587814	1	1	1	1	1	1
PA14_58550	5213357	5214256	900	+	lpxO1	lipopolysaccharide_biosynthetic_protein_LpxO1	core	CDS	PA4512	3	4.56208	0.104915	-0.03513	-1.40864	-0.401581	0.108008	0.471788	-0.416745	0.0688355	0.0947449	1	1	0.0027447	1	1	1	1	1	1
PA14_59560	5301173	5301439	267	+	-	putative_transposase	RGP41	CDS	-	3	2.129	-0.214662	-0.502367	-2.45787	-1.51376	-1.17604	1.34685	-0.667536	0.611278	0.695101	1	1	6.49533e-05	0.786902	1	1	1	1	1
PA14_60230	5364428	5365453	1026	+	comL	competence_protein_ComL	core	CDS	PA4545	3	6.98574	-0.191492	-0.848521	-1.58855	-0.494165	0.227712	-0.268685	0.183382	-0.275709	0.461622	1	1	0.00360831	1	1	1	1	1	1
PA14_60445	5387134	5388354	1221	-	obgE	GTPase_ObgE	core	CDS	PA4566	3	7.92517	-0.152319	-0.768171	-1.52965	-0.154012	0.104591	0.142802	0.251171	-0.22315	0.140095	1	1	5.1768e-05	1	1	1	1	1	1
PA14_60450	5388497	5388754	258	-	rpmA	50S_ribosomal_protein_L27	core	CDS	PA4567	3	9.35455	-0.150929	-0.953697	-2.80434	-0.152205	0.61945	-0.153428	0.361696	0.0398317	0.462221	1	1	4.12573e-15	1	1	1	1	1	1
PA14_61220	5466256	5467254	999	+	rsmC	hypothetical_protein	core	CDS	PA4627	3	5.64411	-0.149131	-0.980592	-1.51269	-0.141952	0.318969	-0.0441551	0.267757	-0.207546	0.104357	1	1	0.000666845	1	1	1	1	1	1
PA14_61250	5467349	5468812	1464	+	lysP	APC_family_lysine-specific_permease	core	CDS	PA4628	3	5.32125	0.0978843	-1.04607	-2.17504	-0.68764	-0.09333	0.286042	-0.316672	-0.0633256	0.515818	1	0.901173	2.73922e-09	1	1	1	1	1	1
PA14_61400	5480421	5481944	1524	+	mqoB	malate:quinone_oxidoreductase	core	CDS	PA4640	3	7.57278	0.0322468	0.377644	-1.31055	-0.647816	0.0933856	-0.393059	0.0804231	0.210622	0.249558	1	1	0.00528733	1	1	1	1	1	1
PA14_61710	5505528	5506796	1269	-	hemA	glutamyl-tRNA_reductase	core	CDS	PA4666	3	6.82514	-0.311991	-0.578626	-1.2772	-0.263286	0.398162	-0.129193	0.00330201	-0.00407336	-0.267028	1	1	0.0113783	1	1	1	1	1	1
PA14_61780	5511409	5512023	615	+	rplY	50S_ribosomal_protein_L25/general_stress_protein_Ctc	core	CDS	PA4671	3	9.56084	-0.344627	-0.810037	-2.5419	-0.765874	0.251329	0.0906231	0.110565	-0.0850173	0.338462	1	1	2.02607e-14	1	1	1	1	1	1
PA14_61790	5512065	5512649	585	+	pth	peptidyl-tRNA_hydrolase	core	CDS	PA4672	3	9.09161	-0.294699	-0.839979	-2.54932	-0.674495	0.200196	0.154539	0.190231	-0.0875152	0.301483	1	1	1.14981e-12	1	1	1	1	1	1
PA14_61820	5512690	5513790	1101	+	ychF	GTP-dependent_nucleic_acid-binding_protein_EngD	core	CDS	PA4673	3	7.98368	-0.184675	-1.16518	-2.55019	-0.924471	0.377681	-0.0941009	0.240082	0.032122	0.157319	1	0.297011	2.14416e-13	1	1	1	1	1	1
PA14_61980	5525979	5526674	696	+	-	hypothetical_protein	core	CDS	PA4685	3	4.26733	-0.262369	-0.593219	-2.12035	-0.339688	0.108835	-0.267011	0.386875	-0.318441	0.544087	1	1	1.65549e-08	1	1	1	1	1	1
PA14_61990	5526671	5529517	2847	+	-	hypothetical_protein	core	CDS	PA4686	3	6.99126	-0.271413	-0.51824	-1.44621	-0.314398	0.292763	-0.122298	0.0998844	-0.133967	0.239155	1	1	0.000129827	1	1	1	1	1	1
PA14_62050	5536028	5536159	132	-	5S-rRNA	5S_ribosomal_RNA	rRNA	rRNA	-	3	3.72546	-0.112931	-0.49094	-2.49851	-0.494185	0.309519	1.53539	-1.35252	0.980159	-1.18658	1	1	2.50909e-08	1	1	0.361976	1	1	1
PA14_62080	5539519	5539592	74	-	-	tRNA-Ile	tRNA	tRNA	-	3	7.0352	-0.0934262	-1.18723	-3.01346	-0.48815	0.431476	0.967117	-0.438085	-0.156324	-0.0973333	1	0.544115	3.51611e-09	1	1	1	1	1	1
PA14_62510	5574831	5575712	882	+	yadB	glutamyl-Q_tRNA(Asp)_synthetase	core	CDS	PA4724	3	6.47446	-0.0995741	-0.798673	-1.33523	-0.218194	-0.0219281	0.251734	0.29395	-0.173357	0.211309	1	1	0.0105531	1	1	1	1	1	1
PA14_62710	5595303	5597408	2106	-	pnp	polynucleotide_phosphorylase/polyadenylase	core	CDS	PA4740	3	8.87784	-0.0153002	-0.80235	-1.40949	-0.563015	0.382678	-0.508656	-0.0213675	0.135327	0.0487986	1	1	0.00395532	1	1	1	1	1	1
PA14_62720	5597582	5597851	270	-	rpsO	30S_ribosomal_protein_S15	core	CDS	PA4741	3	9.43819	-0.249818	-0.826674	-2.20835	-0.808419	0.316481	0.884206	-0.741911	0.533877	-0.451511	1	1	2.82079e-13	1	1	1	1	1	1
PA14_62880	5610547	5610861	315	+	yhbY	hypothetical_protein	core	CDS	PA4753	3	5.11113	-0.0730893	-0.988055	-1.58112	0.42376	-0.551141	0.37482	0.0720397	-0.258354	-0.036999	1	1	0.000402868	1	1	1	1	1	1
PA14_62940	5617015	5617821	807	-	dapB	dihydrodipicolinate_reductase	core	CDS	PA4759	3	8.36901	-0.50322	-0.473686	-1.72716	-1.25308	1.25988	-0.370286	0.352956	-0.422716	0.7281	1	1	0.00143104	0.813507	1	1	1	1	1
PA14_62960	5617878	5619011	1134	-	dnaJ	chaperone_protein_DnaJ	core	CDS	PA4760	3	8.41175	-0.504035	-0.697155	-1.99622	-1.52096	1.16454	0.103114	0.410225	-0.204768	0.761726	1	1	3.88537e-07	0.0175293	1	1	1	1	1
PA14_62970	5619127	5621040	1914	-	dnaK	molecular_chaperone_DnaK	core	CDS	PA4761	3	9.99061	-0.578627	0.497536	-2.04101	-1.48211	0.677332	0.196601	0.388725	-0.0484952	0.46704	1	1	2.87044e-06	0.0710404	1	1	1	1	1
PA14_62990	5621130	5621690	561	-	grpE	heat_shock_protein_GrpE	core	CDS	PA4762	3	7.25607	-0.566682	0.737814	-1.98626	-1.46506	0.362032	0.726149	0.561087	-0.229697	0.675336	1	1	0.000658255	0.366609	1	1	1	1	1
PA14_63030	5624106	5624636	531	+	omlA	outer_membrane_lipoprotein_OmlA_precursor	core	CDS	PA4765	3	5.19535	-0.275115	-0.525538	-2.02951	-0.19516	0.163869	-0.179711	0.0327873	-0.180508	0.570136	1	1	2.39368e-06	1	1	1	1	1	1
PA14_63460	5658407	5658498	92	-	tRNA-Sec	tRNA-Sec	tRNA	tRNA	-	3	3.39855	0.458824	0.476201	-2.17278	-1.21483	-0.278567	1.2249	-1.06699	0.667598	-0.535452	1	1	0.000419314	1	1	1	1	1	1
PA14_63650	5676199	5676648	450	+	-	hypothetical_protein	core	CDS	PA4815	3	4.12865	0.151502	-0.775689	-1.98743	-0.0834636	0.380173	-0.281978	0.280138	-0.0940005	0.257601	1	1	0.000110057	1	1	1	1	1	1
PA14_63730	5681516	5682877	1362	+	-	putative_transporter	core	CDS	PA4821	3	4.32156	0.295883	-0.651034	-1.60835	-0.00121981	-0.00108259	0.108	0.299558	-0.115959	0.0134241	1	1	0.000324231	1	1	1	1	1	1
PA14_64100	5712956	5713426	471	+	accB	acetyl-CoA_carboxylase_biotin_carboxyl_carrier_protein_subunit	core	CDS	PA4847	3	7.165	-0.429644	-0.787124	-1.44585	-0.144126	0.350624	-0.399807	0.0875792	0.156116	-0.0214887	1	1	0.00363171	1	1	1	1	1	1
PA14_64110	5713444	5714793	1350	+	accC	acetyl-CoA_carboxylase_biotin_carboxylase_subunit	core	CDS	PA4848	3	9.0411	-0.320685	-0.487088	-1.28808	-0.206942	0.228861	-0.573527	0.0931186	0.139365	0.118071	1	1	0.0192317	1	1	1	1	1	1
PA14_64200	5719711	5721318	1608	+	purH	bifunctional_phosphoribosylaminoimidazolecarboxamide_formyltransferase/IMP_cyclohydrolase	core	CDS	PA4854	3	7.20846	-0.318828	-0.74967	-2.41213	-0.336382	0.387353	-0.430284	-0.0762105	0.132132	0.368103	1	1	2.88043e-11	1	1	1	1	1	1
PA14_64220	5721422	5722711	1290	+	purD	phosphoribosylamine--glycine_ligase	core	CDS	PA4855	3	6.6992	-0.27129	-0.784843	-2.72284	-0.695783	0.4594	-0.203525	-0.0906082	-0.0375176	0.416268	1	1	1.14981e-12	1	1	1	1	1	1
PA14_65150	5807061	5807507	447	-	rplI	50S_ribosomal_protein_L9	core	CDS	PA4932	3	9.0565	-0.0602744	-0.804545	-2.87634	-0.88844	0.579585	-0.191497	0.189799	0.321623	0.326954	1	1	6.39597e-13	1	1	1	1	1	1
PA14_65160	5807529	5808398	870	-	-	hypothetical_protein	core	CDS	PA4933	3	9.76492	-0.091121	-0.894976	-3.01203	-0.653589	0.777006	-0.0653986	0.0125777	0.215004	0.268125	1	1	3.20888e-18	1	1	1	1	1	1
PA14_65170	5808435	5808665	231	-	rpsR	30S_ribosomal_protein_S18	core	CDS	PA4934	3	7.78067	-0.115861	-1.01519	-2.7839	-0.462969	0.903189	-0.291586	0.12453	0.15694	0.433167	1	1	7.04021e-12	1	1	1	1	1	1
PA14_65180	5808695	5809114	420	-	rpsF	30S_ribosomal_protein_S6	core	CDS	PA4935	3	8.09716	-0.217612	-1.0922	-3.34543	-0.505151	0.813425	-0.104473	0.0263261	0.145581	0.512507	1	0.685837	2.79803e-16	1	1	1	1	1	1
PA14_65560	5839045	5840334	1290	-	serB	phosphoserine_phosphatase	core	CDS	PA4960	3	6.71351	0.0497479	-0.684127	-1.56028	0.377448	0.136943	-0.059193	0.293056	-0.173565	0.050751	1	1	5.01322e-08	1	1	1	1	1	1
PA14_65840	5864030	5864821	792	-	-	putative_enoyl-CoA_hydratase/isomerase	core	CDS	PA4980	3	3.31265	-0.166612	-0.379816	-1.9929	0.1149	-0.746297	0.767009	0.0638097	0.3197	0.6938	1	1	0.000293562	1	1	1	1	1	1
PA14_65920	5871281	5872372	1092	-	-	hypothetical_protein	core	CDS	PA4985	3	5.02925	1.13096	-0.0233087	-2.38811	-0.194597	-0.620674	0.34847	-0.261508	0.292209	0.201713	1	1	5.87946e-11	1	1	1	1	1	1
PA14_66710	5958489	5958704	216	-	rpmE	50S_ribosomal_protein_L31	core	CDS	PA5049	3	8.09202	-0.307662	-1.03464	-2.88317	-0.244237	0.277093	0.499481	0.17338	0.0888706	0.281938	1	0.988157	8.89824e-14	1	1	1	1	1	1
PA14_66750	5961348	5963111	1764	+	argS	arginyl-tRNA_synthetase	core	CDS	PA5051	3	7.39424	0.00880036	-0.599611	-1.2073	-0.371931	0.227027	0.00495259	0.0888443	0.0989023	0.0475169	1	1	0.0140385	1	1	1	1	1	1
PA14_66770	5963960	5964493	534	+	hslV	ATP-dependent_protease_peptidase_subunit	core	CDS	PA5053	3	5.9588	-0.373756	0.466404	-1.97608	-1.49794	0.337658	0.751262	0.107332	0.175597	0.571845	1	1	7.42775e-06	0.0771549	1	1	1	1	1
PA14_66790	5964522	5965865	1344	+	hslU	ATP-dependent_protease_ATP-binding_subunit_HslU	core	CDS	PA5054	3	7.49561	-0.660108	0.467147	-2.14522	-1.66966	0.5891	0.730102	0.237538	0.0462552	0.507424	1	1	1.16125e-05	0.0336851	1	1	1	1	1
PA14_66800	5965960	5966331	372	+	-	hypothetical_protein	core	CDS	PA5055	3	5.23751	-0.494392	0.123263	-1.86003	-0.666815	0.111977	0.2792	0.112795	0.229049	0.116973	1	1	0.000447333	1	1	1	1	1	1
PA14_67040	5983588	5984550	963	-	-	ABC_transporter_permease	core	CDS	PA5075	3	5.92236	-0.0493336	-0.971612	-1.42246	-0.669891	0.167592	-0.343773	0.132795	-0.0315909	0.450435	1	1	0.00566284	1	1	1	1	1	1
PA14_67170	5994966	5995922	957	+	-	LysR_family_transcriptional_regulator	core	CDS	PA5085	3	5.11644	0.115482	-0.144035	-1.29403	-0.132596	-0.0910631	0.327306	0.105868	-0.401227	0.188058	1	1	0.0233379	1	1	1	1	1	1
PA14_67560	6034912	6036729	1818	-	typA	GTP-binding_protein_TypA/BipA	core	CDS	PA5117	3	7.94749	-0.0937088	-1.27305	-2.32525	-0.752599	0.00879258	-0.459825	-0.237614	-0.0291761	0.623465	1	0.209121	5.30541e-08	1	1	1	1	1	1
PA14_67830	6056593	6058074	1482	+	-	hypothetical_protein	core	CDS	PA5136	3	5.86868	0.642058	0.138461	-1.08335	-1.4747	-0.111005	-0.419002	0.0581131	-0.200999	0.484022	1	1	0.467056	0.0372441	1	1	1	1	1
PA14_67890	6061562	6062299	738	-	hisA	1-(5-phosphoribosyl)-5-[(5-_phosphoribosylamino)methylideneamino]_imidazole-4-carboxamide_isomerase	core	CDS	PA5141	3	6.43536	0.0477105	-0.430681	-1.22161	-0.0349215	0.134654	-0.139775	0.0240605	-0.0752948	-0.258199	1	1	0.0271638	1	1	1	1	1	1
PA14_68360	6098345	6100249	1905	+	-	putative_beta-ketoacyl_synthase	core	CDS	PA5174	3	8.20074	-0.373732	-0.750451	-1.59718	0.136057	0.42382	-0.442863	-0.0499774	0.0840295	-0.0335673	1	1	3.46839e-07	1	1	1	1	1	1
PA14_68580	6116678	6118219	1542	-	pckA	phosphoenolpyruvate_carboxykinase	core	CDS	PA5192	3	7.65599	-0.00995422	-0.937338	-1.66338	-0.743006	-0.107508	-0.279579	0.31319	-0.105639	0.506916	1	1	1.82032e-06	1	1	1	1	1	1
PA14_68610	6118335	6119228	894	-	hslO	Hsp33-like_chaperonin	core	CDS	PA5193	3	5.66782	0.0141611	-0.939523	-1.92101	-0.301083	0.525755	-0.141674	0.127564	-0.039036	0.161971	1	1	1.77285e-06	1	1	1	1	1	1
PA14_68620	6119341	6120144	804	+	-	hypothetical_protein	core	CDS	PA5194	3	5.66102	0.236104	-0.437938	-1.70521	-0.466348	0.18749	-0.106387	0.157429	0.167067	0.0687926	1	1	1.55893e-05	1	1	1	1	1	1
PA14_68720	6128146	6128535	390	+	-	hypothetical_protein	core	CDS	PA5202	3	5.30575	-0.191274	-1.01893	-1.98289	-0.296789	0.105853	0.474014	-0.137347	0.153909	-0.0981124	1	1	1.01714e-08	1	1	1	1	1	1
PA14_69130	6165123	6166469	1347	+	glpT	sn-glycerol-3-phosphate_transporter	core	CDS	PA5235	3	6.79474	0.388649	-0.669279	-3.99753	0.428211	0.345529	0.0822085	0.164649	0.106761	0.409065	1	1	1.78307e-24	1	1	1	1	1	1
PA14_69250	6178084	6178674	591	+	-	hypothetical_protein	core	CDS	PA5244	3	5.55509	0.474384	-0.203615	-1.46314	-0.229006	0.0754745	0.250529	-0.280285	0.228343	-0.136073	1	1	0.00194725	1	1	1	1	1	1
PA14_69940	6239955	6240527	573	+	xpt	xanthine_phosphoribosyltransferase	core	CDS	PA5298	3	5.64343	0.151457	-0.833253	-1.98939	-0.553727	0.230596	-0.0576465	0.0242684	0.24462	0.237734	1	1	8.02658e-06	1	1	1	1	1	1
PA14_70440	6278118	6278729	612	+	gmk	guanylate_kinase	core	CDS	PA5336	3	5.6963	-0.0320357	-0.635261	-1.28392	-0.534661	-0.125723	0.559093	-0.346155	0.0785693	0.065157	1	1	0.0213901	1	1	1	1	1	1
PA14_70900	6315990	6316063	74	-	-	tRNA-Ile	tRNA	tRNA	-	3	7.01394	-0.121769	-1.18918	-2.94555	-0.458767	0.225507	1.15795	-0.603039	-0.00854398	-0.122826	1	0.545241	9.79935e-09	1	1	1	1	1	1
PA14_70920	6318229	6319545	1317	-	-	major_facilitator_transporter	core	CDS	PA5370	3	5.33368	-0.125983	-0.0398391	-1.59619	-0.160672	0.0590255	0.181832	-0.0975407	0.268969	0.22274	1	1	2.16919e-05	1	1	1	1	1	1
PA14_71330	6355782	6355988	207	+	-	putative_transcriptional_regulator	core	CDS	PA5403	3	3.58315	0.201551	-0.405108	-1.87719	-0.114234	-0.4351	0.554411	0.0291821	0.00252539	0.317965	1	1	0.000449663	1	1	1	1	1	1
PA14_71600	6378082	6379164	1083	-	purK	phosphoribosylaminoimidazole_carboxylase_ATPase_subunit	core	CDS	PA5425	3	7.31001	0.062075	-0.65832	-1.32453	-0.378371	0.275718	-0.154139	0.218413	-0.0450587	0.17835	1	1	0.00494567	1	1	1	1	1	1
PA14_71750	6392884	6393819	936	+	-	LysR_family_transcriptional_regulator	core	CDS	PA5437	3	4.96254	0.724263	-0.37214	-2.26589	-0.459157	-0.0540051	0.0272288	0.0707634	0.237385	0.482865	1	1	4.4245e-09	1	1	1	1	1	1
PA14_71850	6400979	6403831	2853	-	-	hypothetical_protein	core	CDS	PA5442	3	5.6665	-0.130216	0.183361	-1.39847	-0.505724	-0.143939	0.519343	0.00455222	0.0917098	0.236998	1	1	0.00499621	1	1	1	1	1	1
PA14_72630	6469554	6470231	678	+	-	D-methionine_ABC_transporter_membrane_protein	core	CDS	PA5504	3	5.57671	0.187891	-0.606689	-2.12807	-1.07512	0.87849	0.139848	0.205791	-0.142532	0.00313318	1	1	9.52559e-08	1	1	1	1	1	1
PA14_73240	6521534	6522910	1377	-	atpD	F0F1_ATP_synthase_subunit_beta	core	CDS	PA5554	3	9.90426	0.175059	-0.731508	-1.4099	-0.286942	0.117224	-0.398275	0.291306	0.127024	0.15427	1	1	0.00354562	1	1	1	1	1	1
PA14_73250	6522941	6523801	861	-	atpG	F0F1_ATP_synthase_subunit_gamma	core	CDS	PA5555	3	9.32415	0.0686272	-0.83057	-1.48193	-0.15632	-0.0576382	-0.257801	0.230545	0.179996	0.0694449	1	1	0.000474378	1	1	1	1	1	1
PA14_73420	6537049	6537456	408	-	rnpA	ribonuclease_P	core	CDS	PA5569	3	10.1693	-0.00118553	-0.870619	-2.08899	-0.139844	0.537917	0.0626675	0.23679	0.0619188	0.145627	1	1	1.11515e-12	1	1	1	1	1	1
PA14_00820	80049	80963	915	-	-	hypothetical_protein	core	CDS	PA0070	4	5.70573	1.26939	1.23275	0.45046	-2.22508	-1.15404	-0.569559	-0.380401	0.202017	0.88084	1	0.539819	1	0.00198484	1	1	1	1	1
PA14_00875	84645	87743	3099	-	ppkA	serine/threonine_protein_kinase_PpkA	core	CDS	PA0074	4	4.75195	1.07956	0.613251	0.0733793	-1.80056	-0.945628	-0.514083	0.377346	-0.358021	0.778708	1	1	1	0.0369772	1	1	1	1	1
PA14_00890	87751	88479	729	-	-	putative_phosphoprotein_phosphatase	core	CDS	PA0075	4	3.19063	0.714621	0.782678	-0.287104	-1.94051	-1.34713	0.290365	-0.370025	-0.0495089	0.58327	1	1	1	0.00483289	1	1	1	1	1
PA14_00900	88489	89169	681	-	-	hypothetical_protein	core	CDS	PA0076	4	3.11103	0.953811	0.163299	-0.145627	-1.88232	-1.05673	0.513657	0.206013	-0.244519	0.558851	1	1	1	0.0195887	1	1	1	1	1
PA14_00925	92696	94045	1350	-	-	hypothetical_protein	core	CDS	PA0078	4	3.80623	1.60079	0.784374	-0.0835592	-1.86835	-0.931143	-0.0682632	-0.258379	0.425423	0.235301	0.711609	1	1	0.0499222	1	1	1	1	1
PA14_01010	98900	99418	519	+	-	hypothetical_protein	core	CDS	PA0083	4	3.70213	1.27759	1.3136	-0.524803	-2.29979	-0.596903	-0.427269	-0.903371	0.462607	1.02577	1	0.410762	1	0.00277827	1	1	1	1	1
PA14_01020	99431	100927	1497	+	-	hypothetical_protein	core	CDS	PA0084	4	4.97903	1.05137	1.58484	-0.237393	-2.24176	-0.691877	-0.230013	-0.386146	-0.250598	0.982621	1	0.0265917	1	6.03656e-05	1	1	1	1	1
PA14_01030	101003	101491	489	+	-	hypothetical_protein	core	CDS	PA0085	4	5.57659	1.04939	1.93729	0.435897	-2.75543	-0.7356	-0.027622	-0.071135	-0.203724	0.356518	1	0.00167038	1	6.99138e-07	1	1	1	1	1
PA14_01040	101659	102504	846	+	-	putative_secretion_protein	core	CDS	PA0086	4	3.63981	1.36635	0.722922	-0.607665	-2.41061	0.134526	0.48072	-0.640001	0.0589364	0.674625	1	1	1	8.76758e-05	1	1	1	1	1
PA14_01060	102506	103015	510	+	-	hypothetical_protein	core	CDS	PA0087	4	2.32945	0.825107	1.22955	-0.759718	-3.25886	-0.0699278	0.511151	-1.22783	0.991675	0.137602	1	0.742932	1	0.00167156	1	1	1	1	1
PA14_01070	103012	104871	1860	+	-	hypothetical_protein	core	CDS	PA0088	4	3.7044	1.22475	1.32774	-0.39096	-2.70634	-1.1419	0.274746	0.168635	-0.0351105	0.988237	1	0.398325	1	0.000142877	1	1	1	1	1
PA14_01080	104835	105881	1047	+	-	hypothetical_protein	core	CDS	PA0089	4	3.49574	1.17987	1.42528	-0.42134	-2.67448	-1.10414	0.354214	0.208274	-0.370915	0.617288	1	0.213317	1	5.65335e-05	1	1	1	1	1
PA14_01100	105874	108582	2709	+	clpB	putative_ClpA/B-type_chaperone	core	CDS	PA0090	4	4.78509	0.94118	1.0127	-0.0608358	-1.61151	-0.503891	0.80276	-0.335337	-0.016181	0.131984	1	1	1	0.0113193	1	1	1	1	1
PA14_01110	108629	110560	1932	+	-	Hypothetical_protein	core	CDS	PA0091	4	4.23653	0.603104	1.40445	-0.133873	-2.15763	-0.421008	0.54674	-0.385023	0.102659	0.233445	1	0.193096	1	0.00144339	1	1	1	1	1
PA14_01120	110675	110959	285	-	-	Hypothetical_protein	core	CDS	PA0092	4	4.14085	0.463583	1.57155	-0.15647	-1.33861	-0.527412	-0.48386	0.0135262	0.292709	0.233946	1	0.00922584	1	0.317528	1	1	1	1	1
PA14_02900	254764	256110	1347	-	pcaK	4-hydroxybenzoate_transporter_PcaK	core	CDS	PA0235	4	2.32942	-0.138044	1.01481	-1.56632	0.458838	-0.372314	0.701754	-0.0699576	0.410627	0.414243	1	1	0.042896	1	1	1	1	1	1
PA14_03330	303810	304676	867	-	-	hypothetical_protein	RGP2	CDS	-	4	3.7694	0.640964	0.423972	-0.186651	-1.41571	0.0574363	-0.725265	0.29063	-0.15813	0.162812	1	1	1	0.0295428	1	1	1	1	1
PA14_05770	509567	511006	1440	-	dhT	phenylhydantoinase	core	CDS	PA0441	4	3.69245	-0.240031	1.8756	-0.257871	-1.68925	-0.316253	0.413474	-0.135444	-0.0443965	-0.105412	1	0.00529728	1	0.0716324	1	1	1	1	1
PA14_06420	564699	565457	759	+	-	hypothetical_protein	core	CDS	PA0492	4	4.18879	-0.247621	1.24096	-3.21208	0.711818	-0.256401	0.46564	-0.0166511	-0.248233	0.107053	1	0.304831	1.76499e-12	1	1	1	1	1	1
PA14_06430	565534	565782	249	+	-	hypothetical_protein	core	CDS	PA0493	4	3.18187	-0.0298953	1.31008	-3.60003	0.566646	-0.298121	-0.250055	0.364526	-0.725688	0.277963	1	0.365707	7.04412e-10	1	1	1	1	1	1
PA14_06450	565793	567169	1377	+	accC	acetyl-CoA_carboxylase_biotin_carboxylase_subunit	core	CDS	PA0494	4	5.52743	-0.0616317	1.23192	-2.2881	0.377319	-0.0976227	0.117251	-0.0796257	-0.0440043	0.0338381	1	0.178363	4.42315e-10	1	1	1	1	1	1
PA14_06460	567171	568049	879	+	-	hypothetical_protein	core	CDS	PA0495	4	4.65653	-0.0924922	1.49604	-1.62386	-0.275994	-0.134536	0.365741	-0.193816	0.119134	0.0168728	1	0.00267066	7.11875e-05	1	1	1	1	1	1
PA14_06480	568039	569016	978	+	-	putative_hydrolase	core	CDS	PA0496	4	5.83349	-0.142462	1.40357	-2.10503	0.31254	-0.214383	0.153855	-0.141373	-0.0336766	0.048164	1	0.00379816	5.45916e-11	1	1	1	1	1	1
PA14_06890	597970	598671	702	+	-	hypothetical_protein	core	CDS	PA0529	4	4.13304	0.0698062	1.04595	-1.61764	0.112339	-0.410757	0.120263	0.144503	-0.221315	0.345071	1	1	0.026484	1	1	1	1	1	1
PA14_06900	598668	598904	237	+	-	hypothetical_protein	other	CDS	-	4	3.15535	0.222091	0.889711	-1.52955	0.164917	-0.409234	0.129572	0.0948408	-0.54513	0.764154	1	1	0.0324966	1	1	1	1	1	1
PA14_09610	826064	826930	867	-	-	hypothetical_protein	core	CDS	PA4200	4	6.12581	0.0194868	1.61627	-1.87743	-1.4218	-0.237562	0.00042518	0.33356	-0.258748	0.289556	1	0.0101997	0.00014807	0.235868	1	1	1	1	1
PA14_09630	827138	828919	1782	-	-	putative_acyl-CoA_dehydrogenase	core	CDS	PA4199	4	7.8655	-0.0447191	1.71209	-1.69243	-1.66641	-0.115633	-0.10996	0.321592	0.0589864	0.191198	1	0.00371928	0.00180113	0.0194349	1	1	1	1	1
PA14_09660	829037	830659	1623	-	-	acyl-CoA_synthetase	core	CDS	PA4198	4	7.81609	0.0115838	1.14639	-1.70353	-2.1147	-0.860825	0.237806	-0.0404772	0.0970224	0.310026	1	0.599675	0.00173886	8.43988e-05	1	1	1	1	1
PA14_13090	1122963	1124138	1176	-	-	putative_acyl-CoA_thiolase	core	CDS	PA3925	4	5.17201	0.0606106	1.53792	-1.13465	-0.294265	0.0634229	-0.219425	0.0584785	-0.0328505	0.266331	1	0.00176101	0.267915	1	1	1	1	1	1
PA14_13360	1149638	1150423	786	-	-	hypothetical_protein	core	CDS	PA3907	4	6.04552	2.28063	0.634988	-0.0487507	-0.787966	-0.125728	-0.483361	0.277106	-0.236294	0.0854447	0.0465351	1	1	1	1	1	1	1	1
PA14_13370	1150420	1150803	384	-	-	hypothetical_protein	core	CDS	PA3906	4	5.72962	2.40942	0.304621	-0.349361	-0.836063	0.17474	-0.560887	0.149396	-0.257765	0.259798	0.000658605	1	1	1	1	1	1	1	1
PA14_13380	1150796	1151323	528	-	-	hypothetical_protein	core	CDS	PA3905	4	6.42807	2.24303	0.0437917	-0.429588	-0.268027	0.185499	-0.0297291	-0.0390618	0.363108	-0.264698	0.00409913	1	1	1	1	1	1	1	1
PA14_13720	1177638	1178033	396	-	-	hypothetical_protein	core	CDS	PA3880	4	5.48871	1.40622	2.02547	-1.32862	-0.886098	-0.387614	0.21904	-0.256323	0.345951	-0.260272	1	0.0321605	0.326465	1	1	1	1	1	1
PA14_14370	1226065	1226859	795	-	-	putative_ABC-transporter_ATP-binding_component	core	CDS	PA3838	4	5.47238	0.299614	1.62313	-0.438979	-0.948716	-0.578806	0.243068	0.0288721	0.0347668	0.086775	1	0.000794473	1	1	1	1	1	1	1
PA14_15200	1287746	1288786	1041	-	-	hypothetical_protein	core	CDS	PA3779	4	4.52197	-0.26772	0.671245	0.27911	-1.59427	-0.569935	0.622298	0.701203	0.571164	0.326939	1	1	1	0.0499902	1	1	1	1	1
PA14_15530	1314094	1314369	276	+	trbK	entry/exclusion_protein_TrbK	RGP36	CDS	-	4	3.36404	0.346006	2.24583	-1.31508	-1.33651	-0.0667267	0.679615	0.0839777	-0.517434	-0.109148	1	0.00645334	0.307288	1	1	1	1	1	1
PA14_16880	1446939	1447673	735	+	-	putative_permease_of_ABC_transporter	core	CDS	PA3671	4	4.29407	-0.887725	1.74171	-0.424621	-0.217307	0.286958	-0.143045	-0.163963	0.352239	-0.0651869	1	0.00262911	1	1	1	1	1	1	1
PA14_17940	1541847	1542602	756	-	glpR	glycerol-3-phosphate_regulon_repressor	core	CDS	PA3583	4	5.31631	0.00654306	0.872456	-3.39473	-0.264513	0.392988	-0.347762	0.00471337	-0.0363363	0.356333	1	1	5.32546e-16	1	1	1	1	1	1
PA14_17960	1542808	1544325	1518	-	glpK	glycerol_kinase	core	CDS	PA3582	4	6.96381	0.0442316	1.29745	-4.63954	0.819206	0.0681097	0.0360149	0.058913	0.2948	0.608041	1	0.0599644	2.52887e-23	1	1	1	1	1	1
PA14_18100	1553171	1553347	177	-	-	hypothetical_protein	core	CDS	PA3572	4	5.52788	0.634988	2.03727	-0.328327	-0.444524	-0.221803	0.400319	-0.10497	0.380842	-0.387565	1	0.0119989	1	1	1	1	1	1	1
PA14_19380	1675192	1675665	474	+	-	putative_transcriptional_regulator	core	CDS	PA3458	4	5.55221	0.208374	2.40147	-0.260371	-1.08628	-0.210161	-0.261142	0.532126	-0.0963776	0.121133	1	1.15245e-05	1	1	1	1	1	1	1
PA14_20890	1800156	1801154	999	+	rfaD	ADP-L-glycero-D-mannoheptose_6-epimerase	core	CDS	PA3337	4	6.22793	0.416164	2.44296	-0.66183	-1.17154	-0.507114	-0.0615613	0.38788	0.0437745	-0.270233	1	9.41372e-05	1	1	1	1	1	1	1
PA14_21630	1876166	1876465	300	+	-	hypothetical_protein	core	CDS	PA3278	4	6.0798	0.378599	2.50929	-0.65841	-1.03401	-0.160839	-0.346404	0.238235	-0.159174	-0.234575	1	0.00220575	1	1	1	1	1	1	1
PA14_22380	1949475	1950101	627	+	-	DNA_polymerase_III_subunit_epsilon	core	CDS	PA3232	4	4.19412	-0.421828	2.0842	-1.22863	0.284377	-0.485475	1.2168	-0.333576	0.0675213	-0.723273	1	2.61366e-05	0.188698	1	1	1	1	1	1
PA14_22890	1985515	1986519	1005	-	gapA	glyceraldehyde-3-phosphate_dehydrogenase	core	CDS	PA3195	4	6.59496	-0.494136	1.7964	-1.80749	1.16773	1.04686	-1.33581	-0.694048	-0.500525	0.15583	1	0.000310555	7.0047e-05	1	1	0.977302	1	1	1
PA14_22960	1990360	1991781	1422	+	-	putative_two-component_sensor	core	CDS	PA3191	4	6.30243	-0.241777	0.871668	-1.63201	0.0229439	0.82071	-0.449656	-0.471951	-0.325265	0.302367	1	1	8.93701e-05	1	1	1	1	1	1
PA14_22990	1993669	1994601	933	+	gltF	putative_permease_of_ABC_sugar_transporter	core	CDS	PA3189	4	6.32427	-0.183232	3.43919	-1.00858	-0.0799879	-0.241231	-0.194896	-1.10602	-0.24227	-0.0753579	1	1.30628e-13	0.776908	1	1	1	1	1	1
PA14_23000	1994594	1995439	846	+	gltG	putative_permease_of_ABC_sugar_transporter	core	CDS	PA3188	4	6.17046	-0.160137	3.62542	-0.660985	-0.0391575	-0.318137	-0.379599	-0.967246	-0.418744	-0.266675	1	2.82293e-13	1	1	1	1	1	1	1
PA14_23010	1995472	1996632	1161	+	gltK	putative_ATP-binding_component_of_ABC_transporter	core	CDS	PA3187	4	7.32049	-0.0196736	3.1793	-0.590004	-0.0363782	-0.488643	0.0334054	-0.909693	-0.414774	-0.212991	1	1.49626e-12	1	1	1	1	1	1	1
PA14_23030	1996676	1998040	1365	+	oprB	glucose/carbohydrate_outer_membrane_porin_OprB_precursor	core	CDS	PA3186	4	8.1979	-0.228289	2.95721	-0.502287	0.128847	-0.480042	0.104223	-0.716569	-0.435323	-0.0535011	1	2.55481e-13	1	1	1	1	1	1	1
PA14_24790	2167408	2168673	1266	-	opdQ	putative_outer_membrane_porin	core	CDS	PA3038	4	6.03981	-0.282471	2.02532	-1.63676	0.193483	-0.150405	0.297108	-0.177887	0.136774	-0.355352	1	7.95581e-05	0.00321397	1	1	1	1	1	1
PA14_28500	2458780	2459154	375	-	-	hypothetical_protein	core	CDS	PA2753	4	4.97767	0.530733	2.30811	-0.382318	-1.10418	-0.277441	0.157254	-0.0608217	0.177631	-0.404731	1	0.00486114	1	1	1	1	1	1	1
PA14_28880	2492593	2493942	1350	-	-	hypothetical_protein	core	CDS	PA2729	4	3.79014	0.695708	0.678239	0.244337	-1.59343	-0.504072	-1.04695	0.508258	-0.501186	0.151098	1	1	1	0.0252372	1	1	1	1	1
PA14_28895	2493939	2500235	6297	-	-	hypothetical_protein	core	CDS	PA2727	4	5.68758	0.494428	0.435102	0.193149	-1.69573	-0.64642	-0.437004	-0.074079	-0.264603	0.481518	1	1	1	0.000562151	1	1	1	1	1
PA14_32580	2828951	2829631	681	-	-	two-component_response_regulator	core	CDS	PA2479	4	3.98748	-0.118318	1.59	-1.16309	0.165012	-0.358635	0.326434	0.364113	-0.36956	0.151951	1	0.0360412	0.382945	1	1	1	1	1	1
PA14_34600	3073663	3075288	1626	-	gapB	putative_glyceraldehyde-3-phosphate_dehydrogenase	core	CDS	PA2323	4	6.06104	-0.390722	1.63848	-0.928721	-3.87249	0.214491	-0.494158	0.278746	0.300418	1.27108	1	0.0400685	1	8.78426e-10	1	1	1	1	1
PA14_34610	3075453	3075596	144	-	-	hypothetical_protein	other	CDS	-	4	1.86182	-0.950735	1.82565	-5.46584	1.20586	0.140553	0.41562	0.0961628	0.132903	0.573323	1	0.0299566	6.81277e-12	1	1	1	1	1	1
PA14_34630	3075622	3076974	1353	-	gnuT	gluconate_permease	core	CDS	PA2322	4	4.41755	-0.579069	1.47278	-4.85544	-0.197774	0.209538	0.307147	0.0920273	-0.164625	0.54439	1	0.0292503	5.53669e-19	1	1	1	1	1	1
PA14_38930	3469644	3470309	666	+	glpR	putative_transcriptional_regulator	core	CDS	PA1978	4	2.08927	0.320018	1.21226	-2.52178	0.92046	0.136088	-0.32924	0.226432	0.664767	-0.413202	1	0.549575	8.94698e-06	1	1	1	1	1	1
PA14_38950	3470319	3471182	864	+	-	hypothetical_protein	core	CDS	PA1977	4	1.94949	-0.27775	1.66637	-2.55028	0.625767	0.727418	-0.143761	-0.177423	0.616225	-0.22777	1	0.11002	0.000170049	1	1	1	1	1	1
PA14_39690	3535976	3538003	2028	+	nrdD	anaerobic_ribonucleoside_triphosphate_reductase	core	CDS	PA1920	4	3.81598	-0.93168	3.04843	-0.571769	-0.486321	-0.402349	0.139503	0.399827	-0.0996802	-0.371915	1	0.000732946	1	1	1	1	1	1	1
PA14_43130	3841678	3842844	1167	-	-	putative_aminotransferase	core	CDS	PA1654	4	5.98889	-0.200223	0.838014	-0.382304	-2.04741	0.148182	-0.481501	0.161563	0.104097	0.339498	1	1	1	3.01788e-10	1	1	1	1	1
PA14_43760	3895910	3896815	906	+	-	hypothetical_protein	core	CDS	PA1604	4	5.24637	-0.142286	1.75312	-0.388619	-0.705853	-0.0500487	0.0800656	-0.206191	0.103537	0.0152741	1	0.000724335	1	1	1	1	1	1	1
PA14_46070	4096997	4097956	960	+	gbuA	guanidinobutyrase	core	CDS	PA1421	4	4.33893	-1.21467	4.31898	-4.86212	-0.160468	0.282893	-0.102362	-0.0168021	-0.310293	1.45372	1	3.56458e-07	5.15705e-09	1	1	1	1	1	1
PA14_46080	4097971	4098390	420	+	-	hypothetical_protein	core	CDS	PA1420	4	3.77812	-0.914593	4.10608	-4.73153	-0.178928	0.396298	-0.00119478	-0.0697009	-0.477472	1.30778	1	2.18537e-06	2.70997e-08	1	1	1	1	1	1
PA14_46100	4098409	4099920	1512	+	-	putative_transporter	core	CDS	PA1419	4	3.58584	-1.37103	4.05445	-4.35379	0.361216	-0.0329476	0.043083	-0.721139	0.648393	1.16149	1	6.39775e-07	2.09898e-08	1	1	1	1	1	1
PA14_46110	4100014	4101405	1392	+	-	putative_sodium:solute_symport_protein	core	CDS	PA1418	4	3.28165	-1.15243	4.23765	-4.20523	0.00843821	0.441649	0.409787	-0.298117	-0.271985	1.29993	1	7.90189e-08	9.09532e-09	1	1	1	1	1	1
PA14_46120	4101481	4103082	1602	+	ilvG	hypothetical_protein	core	CDS	PA1417	4	3.10697	-1.08337	3.37922	-4.01228	0.357412	-0.523629	0.427638	0.573929	-0.323289	0.932035	1	1.22993e-05	5.57296e-08	1	1	1	1	1	1
PA14_46140	4103096	4104478	1383	+	-	hypothetical_protein	core	CDS	PA1416	4	2.93079	-0.714397	3.35817	-3.43569	-0.196922	-0.104521	0.0613932	0.282933	0.25118	0.647177	1	4.12047e-05	4.59917e-06	1	1	1	1	1	1
PA14_50530	4488332	4489255	924	+	braD	branched-chain_amino_acid_transport_protein_BraD	core	CDS	PA1073	4	5.52992	0.0961638	2.06104	-0.643521	-0.310232	-0.383948	-0.090129	-0.270276	0.0916255	0.190799	1	2.87521e-06	1	1	1	1	1	1	1
PA14_50540	4489252	4490505	1254	+	livM	leucine/isoleucine/valine_transporter_permease_subunit	core	CDS	PA1072	4	5.77938	0.0520171	1.72014	-0.311813	-0.227736	-0.603124	0.0543745	-0.438715	0.162191	0.196613	1	9.10518e-05	1	1	1	1	1	1	1
PA14_50550	4490502	4491269	768	+	livG	leucine/isoleucine/valine_transporter_ATP-binding_subunit	core	CDS	PA1071	4	5.61526	-0.122021	1.90026	-0.458415	-0.209547	-0.661486	-0.0788741	-0.253131	-0.0424573	0.362009	1	5.78368e-06	1	1	1	1	1	1	1
PA14_50560	4491272	4491973	702	+	braG	branched-chain_amino_acid_transport_protein_BraG	core	CDS	PA1070	4	5.3395	-0.0887276	2.06294	-0.519039	-0.272987	-0.602301	0.211923	-0.360515	-0.225363	0.31135	1	1.97703e-07	1	1	1	1	1	1	1
PA14_50760	4509070	4510215	1146	-	-	hypothetical_protein	core	CDS	PA1052	4	5.03382	-0.672373	1.45507	-2.57767	-0.167471	0.092463	0.301004	-0.22683	-0.1047	0.27588	1	0.027989	4.42315e-10	1	1	1	1	1	1
PA14_50770	4510257	4511615	1359	-	-	transporter	core	CDS	PA1051	4	4.12085	-0.666704	1.82296	-3.26987	-0.701035	0.178098	-0.434714	0.173349	-0.0301964	0.61478	1	0.000819254	1.5256e-12	1	1	1	1	1	1
PA0887.1	4679618	4679732	115	-	P7		sRNA	ncRNA	-	4	4.4964	-0.200596	2.06663	-2.23719	-0.51476	-0.125633	0.85522	-0.626902	0.103702	-0.42357	1	0.00165665	0.000105584	1	1	1	1	1	1
PA14_52800	4679966	4681921	1956	-	acsA	acetyl-CoA_synthetase	core	CDS	PA0887	4	8.54454	-0.296353	3.08456	-2.4169	-0.0544248	0.00925789	0.775824	-0.63575	0.0688889	-0.553516	1	1.85078e-07	1.91871e-05	1	1	1	1	1	1
PA14_54150	4801152	4802672	1521	-	putP	sodium/proline_symporter_PutP	core	CDS	PA0783	4	7.07925	-0.487174	1.34564	-3.75918	0.0363667	-0.0141136	-0.232526	0.114677	-0.0471648	0.593356	1	0.0508393	1.21203e-18	1	1	1	1	1	1
PA14_54570	4836582	4838099	1518	+	-	hypothetical_protein	core	CDS	PA0752	4	4.15053	-0.793496	2.2059	-0.277791	-0.22606	-0.533387	0.226389	-0.0461082	0.163395	0.0839003	1	6.74057e-05	1	1	1	1	1	1	1
PA14_54580	4838092	4839129	1038	+	-	hypothetical_protein	core	CDS	PA0751	4	4.31982	-0.664266	1.5393	-0.226975	-0.164911	-0.622273	0.503641	-0.0335341	0.0178429	0.206159	1	0.0385182	1	1	1	1	1	1	1
PA14_55750	4976043	4977659	1617	-	-	putative_chemotaxis_transducer	core	CDS	PA4290	4	6.26464	0.242517	1.56005	-1.79575	0.645792	-0.301236	1.41664	-0.460768	-0.154992	-0.555946	1	0.0824903	0.00631352	1	1	1	1	1	1
PA14_58410	5202483	5203937	1455	+	-	putative_porin	core	CDS	PA4501	4	6.96824	0.218429	3.14419	-1.66399	-1.10632	-0.488709	0.45059	0.0396326	-0.0535554	0.223901	1	2.18846e-08	0.0116209	1	1	1	1	1	1
PA14_58420	5203987	5205588	1602	+	-	putative_binding_protein_component_of_ABC_dipeptid	core	CDS	PA4502	4	7.05994	-0.0334393	3.57085	-1.19731	-0.750732	-0.634089	0.17412	0.224458	-0.0748612	0.254175	1	8.18969e-11	0.314873	1	1	1	1	1	1
PA14_58440	5205656	5206666	1011	+	-	ABC_transporter_permease	core	CDS	PA4503	4	6.37951	0.0495806	3.42343	-1.27777	-0.574975	-0.600063	-0.00264431	-0.172988	0.133726	0.0943998	1	2.07461e-11	0.154293	1	1	1	1	1	1
PA14_58450	5206678	5207589	912	+	dppC	ABC_transporter_permease	core	CDS	PA4504	4	5.58434	-0.177604	3.28012	-1.14278	-0.596705	-0.686615	-0.166937	-0.20476	0.0657516	0.223266	1	1.20185e-09	0.421766	1	1	1	1	1	1
PA14_58470	5207642	5208616	975	+	dppD	ABC_transporter_ATP-binding_protein	core	CDS	PA4505	4	5.83166	-0.192508	3.18874	-1.16985	-0.537455	-0.520841	-0.332805	-0.0358638	0.115643	0.0589738	1	6.20382e-09	0.377644	1	1	1	1	1	1
PA14_58490	5208616	5209587	972	+	dppF	dipeptide_transporter_ATP-binding_subunit	core	CDS	PA4506	4	6.22762	-0.217194	3.13803	-0.860334	-0.765595	-0.603061	-0.240448	-0.0688127	0.094707	0.148169	1	6.32808e-09	1	1	1	1	1	1	1
PA14_60490	5391003	5393030	2028	+	-	putative_cytochrome_c	core	CDS	PA4571	4	6.02397	0.994986	2.28591	-0.567088	-1.34006	-0.835187	-0.452416	0.154495	-0.20933	0.549069	1	0.0123362	1	1	1	1	1	1	1
PA14_60560	5398072	5398398	327	-	-	hypothetical_protein	core	CDS	PA4577	4	6.12827	1.16734	2.41506	-0.887123	-0.426804	-0.33193	0.136432	0.505036	-0.0267262	-0.374309	1	0.00666319	1	1	1	1	1	1	1
PA14_60810	5421533	5422051	519	+	nfxB	putative_transcriptional_regulator_NfxB	core	CDS	PA4596	4	4.37351	-1.60479	3.44937	-0.805763	-0.682261	-0.563149	0.225623	-0.480315	1.08258	-0.455762	1	0.000765288	1	1	1	1	1	1	1
PA14_64950	5789189	5789848	660	+	pncA	hypothetical_protein	core	CDS	PA4918	4	4.56159	-0.0563743	2.54733	-3.52168	-0.0637896	-0.382495	0.0561934	0.137647	-0.17454	0.782523	1	0.0275784	0.000364035	1	1	1	1	1	1
PA14_64960	5789851	5791050	1200	+	pncB1	nicotinate_phosphoribosyltransferase	core	CDS	PA4919	4	4.5511	0.0437122	2.84805	-2.72287	-0.275453	-0.374741	0.0207843	-0.404395	0.275576	0.123245	1	4.04819e-06	2.25192e-06	1	1	1	1	1	1
PA14_65940	5872546	5874492	1947	+	-	putative_oxidoreductase	core	CDS	PA4986	4	4.78891	0.771602	1.22336	-1.60158	-0.14986	-0.627544	0.226017	-0.441279	-0.0753575	0.126438	1	0.283184	0.00141689	1	1	1	1	1	1
PA14_68060	6072697	6073470	774	+	-	ABC_transporter_ATP-binding_protein	core	CDS	PA5152	4	6.73214	0.106387	1.63248	-1.23926	-0.0722014	-0.0665704	-0.327558	-0.230427	0.160206	-0.122749	1	0.000890361	0.104736	1	1	1	1	1	1
PA14_68070	6073485	6074237	753	+	-	amino_acid_(lysine/arginine/ornithine/histidine/octopine)_ABC_transporter_periplasmic_binding_protein	core	CDS	PA5153	4	6.94567	-0.015193	2.83285	-0.71559	-0.249514	-0.316132	-0.0842307	-0.218543	0.259837	-0.182435	1	1.31151e-12	1	1	1	1	1	1	1
PA14_68080	6074299	6074994	696	+	-	ABC_transporter_permease	core	CDS	PA5154	4	5.20059	0.276298	2.41211	-1.15743	-0.624349	-0.605247	0.174025	-0.184803	0.127276	0.326015	1	1.98646e-07	0.321206	1	1	1	1	1	1
PA14_68090	6074991	6075683	693	+	-	amino_acid_(lysine/arginine/ornithine/histidine/octopine)_ABC_transporter_membrane_protein	core	CDS	PA5155	4	4.70088	0.0835819	2.24896	-1.13127	-0.456041	-0.510038	0.601852	-0.19501	-0.0465915	0.388601	1	6.03906e-07	0.364013	1	1	1	1	1	1
PA14_68300	6093086	6094534	1449	+	arcD	arginine/ornithine_antiporter	core	CDS	PA5170	4	7.783	0.287313	3.82775	-1.9933	-0.339531	-0.757555	-0.611536	-0.171908	0.2403	0.441343	1	0.00465719	0.172127	1	1	1	1	1	1
PA14_68800	6135247	6135924	678	-	-	hypothetical_protein	core	CDS	PA5208	4	6.0409	1.62245	2.06964	-1.11526	0.0814742	-0.804581	0.473772	0.188803	-0.651539	0.232561	0.994875	0.00931836	0.580593	1	1	1	1	1	1
PA14_69990	6243935	6245008	1074	-	dadX	alanine_racemase	core	CDS	PA5302	4	7.20943	0.598052	1.40392	-0.0601323	-1.71534	-0.862116	0.133029	-0.120394	-0.0959236	0.0338316	1	0.104762	1	0.0143647	1	1	1	1	1
PA14_70010	6245099	6245452	354	-	-	hypothetical_protein	core	CDS	PA5303	4	7.63451	0.64771	1.72915	0.155974	-1.46161	-0.886971	0.286444	0.366588	-0.342166	-0.171023	1	0.0352089	1	0.492784	1	1	1	1	1
PA14_70040	6245427	6246725	1299	-	dadA	D-amino_acid_dehydrogenase_small_subunit	core	CDS	PA5304	4	7.98197	0.928347	1.95296	0.0622948	-1.15641	-0.657832	-0.0987661	0.196604	-0.0556987	-0.206108	1	0.00275871	1	1	1	1	1	1	1
PA14_71720	6389416	6391239	1824	-	oadA	pyruvate_carboxylase_subunit_B	core	CDS	PA5435	4	7.36928	1.47472	1.50974	-1.7288	-0.174275	-0.18046	-0.0612495	0.0911909	0.199955	0.0599787	0.690831	0.0764113	0.00528733	1	1	1	1	1	1
PA14_71740	6391255	6392670	1416	-	accC	pyruvate_carboxylase_subunit_A	core	CDS	PA5436	4	6.81894	1.3781	1.76091	-1.47514	-0.781392	-0.206734	-0.170556	-0.109586	0.570596	0.157295	1	0.0355961	0.105273	1	1	1	1	1	1
PA14_71820	6396609	6398003	1395	+	yegQ	putative_peptidase	core	CDS	PA5440	4	5.62728	2.33764	0.137759	-1.87569	-0.944276	-0.045529	-0.105957	0.241264	-0.0909258	0.636273	0.0752116	1	0.0319299	1	1	1	1	1	1
PA14_71890	6406758	6408251	1494	+	pseco	putative_coenzyme_A_transferase	core	CDS	PA5445	4	6.76967	0.458962	0.8971	-4.05935	-0.167333	0.283281	0.249052	-0.304543	0.154143	-0.298396	1	1	4.68287e-14	1	1	1	1	1	1
PA14_72650	6471293	6472150	858	+	-	hypothetical_protein	core	CDS	PA5506	4	5.12018	0.417755	1.05188	-6.3007	-0.264751	0.116899	0.269782	-0.854593	1.04291	2.09428	1	1	7.04021e-12	1	1	1	1	1	1
PA14_72660	6472155	6472808	654	+	-	hypothetical_protein	core	CDS	PA5507	4	5.11368	0.52635	2.10167	-5.99101	-0.296291	-0.353868	0.211768	0.339166	-0.301424	2.03511	1	0.0224976	8.80746e-11	1	1	1	1	1	1
PA14_72690	6472805	6474136	1332	+	-	putative_glutamine_synthetase	core	CDS	PA5508	4	5.60859	0.391021	1.63966	-5.93684	-0.198285	0.150963	-0.285821	0.324917	0.217413	1.85687	1	0.118216	1.59433e-12	1	1	1	1	1	1
PA14_72700	6474204	6474872	669	+	-	hypothetical_protein	core	CDS	PA5509	4	4.89152	0.37343	2.03902	-5.87849	0.0701118	-0.172759	0.311067	0.479963	-0.432193	1.09474	1	0.00329741	8.07105e-15	1	1	1	1	1	1
PA14_72710	6474974	6476323	1350	+	-	putative_transporter	core	CDS	PA5510	4	5.35581	0.501184	1.93258	-4.46121	0.183424	0.21334	-0.0508687	-0.259409	0.00449729	0.635098	1	0.000194319	3.60558e-17	1	1	1	1	1	1
PA14_01580	143881	145308	1428	-	gabP	gamma-aminobutyrate_permease	core	CDS	PA0129	5	4.61363	-1.40418	1.62324	1.48895	1.25057	-2.98614	-1.26526	-0.594788	0.608976	0.175177	1	0.0365152	0.0349129	0.90522	9.79704e-08	1	1	1	1
PA14_01730	158517	159413	897	-	-	hypothetical_protein	core	CDS	PA0141	5	7.60222	0.155591	1.84483	0.979107	-0.830483	-0.449782	-0.156628	0.187086	0.0347638	-0.304159	1	0.00337428	0.875455	1	1	1	1	1	1
PA14_03220	285213	288272	3060	-	-	Hypothetical_protein	RGP2	CDS	PA0262	5	6.63803	0.185241	1.42254	0.276908	-0.202376	-0.581057	-0.308264	0.269105	-0.2807	0.0403237	1	0.0059991	1	1	1	1	1	1	1
PA14_04510	400558	401937	1380	-	-	hypothetical_protein	core	CDS	PA0344	5	6.35353	0.353385	0.198359	1.24901	-0.235975	-0.289109	-0.334683	-0.15258	0.122138	-0.197324	1	1	0.0397814	1	1	1	1	1	1
PA14_04650	413653	414192	540	-	pfpI	protease_PfpI	core	CDS	PA0355	5	6.18339	0.361607	0.714053	4.28332	-0.373527	-0.699859	-0.413903	-0.839907	0.609502	-1.32306	1	1	2.22627e-11	1	1	1	1	1	1
PA14_05820	514655	515878	1224	-	-	hypothetical_protein	core	CDS	PA0446	5	6.47017	0.276505	1.49078	1.09645	-0.820808	-0.0536607	0.159142	0.102526	0.38076	-0.357994	1	0.0395553	0.49387	1	1	1	1	1	1
PA14_06650	581088	582569	1482	-	nirN	putative_c-type_cytochrome	core	CDS	PA0509	5	4.59118	0.221063	1.25999	2.4119	-2.02974	-0.467114	0.0620575	-0.177796	-0.182172	0.469828	1	0.542484	6.5167e-05	0.0128734	1	1	1	1	1
PA14_06660	582560	583399	840	-	nirE	putative_uroporphyrin-III_c-methyltransferase	core	CDS	PA0510	5	3.27108	-0.234221	1.71459	2.18802	-2.05395	-0.232852	-0.607016	0.0777438	-0.112419	0.567807	1	0.269955	0.0135727	0.150237	1	1	1	1	1
PA14_06670	583410	584573	1164	-	nirJ	heme_d1_biosynthesis_protein_NirJ	core	CDS	PA0511	5	3.93442	-0.305749	1.71756	2.11146	-1.78542	-0.737708	-0.168044	0.217143	-0.417017	0.693615	1	0.224952	0.015503	0.351517	1	1	1	1	1
PA14_06680	584567	585082	516	-	nirH	hypothetical_protein	core	CDS	PA0512	5	3.30381	-0.883659	0.966543	2.06278	-1.3244	-1.22119	0.528025	-0.224271	-0.214815	0.154648	1	1	0.0218635	1	1	1	1	1	1
PA14_06690	585057	585500	444	-	nirG	putative_transcriptional_regulator	core	CDS	PA0513	5	2.55106	-0.94174	3.47603	2.1311	-1.17773	-1.41849	-0.492283	-0.660055	0.880317	0.328365	1	0.00629768	0.0279858	1	1	1	1	1	1
PA14_09400	805310	806518	1209	-	phzS	hypothetical_protein	core	CDS	PA4217	5	8.21879	-1.15606	1.90256	6.42612	-3.29692	-1.58281	-1.28339	-0.242979	-0.312758	-0.136476	1	0.000100176	3.52021e-25	1.15335e-14	0.0129773	1	1	1	1
PA14_09410	806856	807503	648	-	phzG1	pyrodoxamine_5'-phosphate_oxidase	core	CDS	PA1905	5	7.80582	-0.890333	1.92161	6.45707	-1.58756	-0.217672	-0.642912	-0.378399	0.101052	-0.0835035	1	0.0153357	1.05818e-18	0.101531	1	1	1	1	1
PA14_09420	807526	808362	837	-	phzF1	phenazine_biosynthesis_protein	core	CDS	PA1904	5	7.06478	-0.803457	1.80041	6.29066	-1.14821	0.0420249	-1.04966	0.00516488	-0.0762849	0.0994045	1	0.0732556	1.33386e-17	1	1	1	1	1	1
PA14_09440	808376	810259	1884	-	phzE1	phenazine_biosynthesis_protein_PhzE	core	CDS	PA1903	5	8.63183	-1.31537	2.60789	5.87256	-1.07484	0.135453	-1.26583	-0.164513	-0.0339782	0.0689421	1	0.000218947	8.54147e-16	1	1	1	1	1	1
PA14_09450	810256	810879	624	-	phzD1	phenazine_biosynthesis_protein_PhzD	core	CDS	PA1902	5	7.15946	-0.797182	2.43988	5.97859	-1.31275	0.059494	-1.28797	-0.112244	-0.201796	0.0981179	1	0.00236421	1.64743e-16	0.813507	1	1	1	1	1
PA14_09460	810876	812093	1218	-	phzC1	phenazine_biosynthesis_protein_PhzC	core	CDS	PA4212	5	7.9698	-1.09951	2.88128	5.95038	-2.18202	-0.169531	-1.00006	-0.447526	-0.0822711	0.131318	1	1.85779e-05	1.01159e-16	0.00079481	1	1	1	1	1
PA14_09470	812129	812617	489	-	phzB1	phenazine_biosynthesis_protein	core	CDS	PA4211	5	6.46634	-1.59187	3.69566	5.88571	-3.37773	-1.13134	-1.44171	-0.396178	0.0434259	-0.253937	1	3.51626e-07	2.64937e-18	4.23142e-10	1	1	1	1	1
PA14_09480	812647	813135	489	-	phzA1	phenazine_biosynthesis_protein	core	CDS	PA4210	5	5.18963	-2.46526	4.73703	4.91722	-2.71672	-0.747557	-0.549026	-0.18281	-0.611039	0.496103	0.226011	7.97296e-09	6.01334e-17	1.22422e-07	1	1	1	1	1
PA14_09490	813831	814835	1005	+	phzM	putative_phenazine-specific_methyltransferase	core	CDS	PA4209	5	8.21446	0.0795106	0.73462	3.02324	-1.21472	-0.316133	-0.656887	0.0371421	-0.163457	0.10736	1	1	7.52063e-15	0.612663	1	1	1	1	1
PA14_10530	905308	906723	1416	-	-	GntR_family_transcriptional_regulator	core	CDS	PA4132	5	9.10301	0.639003	-0.0761187	3.03262	-0.237767	-0.299826	-0.308282	-0.44801	-0.204784	-0.640986	1	1	2.92552e-20	1	1	1	1	1	1
PA14_10540	906821	908542	1722	-	fixG	putative_iron-sulfur_cluster-binding_protein	core	CDS	PA4131	5	8.49468	0.823757	-0.30059	3.36505	-0.384333	-0.277311	-0.490417	-0.283072	-0.188404	-0.516924	1	1	2.75591e-19	1	1	1	1	1	1
PA14_11790	1020800	1022248	1449	-	-	putative_amino_acid_transporter	core	CDS	PA4023	5	4.01564	0.321993	3.27077	0.270452	-0.483939	-1.22427	0.410265	-0.361499	0.645028	-1.12984	1	9.91206e-08	1	1	1	1	1	1	1
PA14_11810	1022458	1023978	1521	-	-	putative_aldehyde_dehydrogenase	core	CDS	PA4022	5	7.16512	-1.39636	5.33559	1.49689	-0.439043	-1.39655	-0.370874	0.692878	0.46467	-2.17706	1	4.9451e-09	0.153978	1	1	1	1	1	0.505987
PA14_13190	1135535	1136926	1392	+	-	hypothetical_protein	core	CDS	PA3919	5	6.9927	0.53598	1.3919	1.87235	0.0167067	-0.624513	-0.664599	-0.360346	0.174348	-0.214562	1	0.0789648	5.3156e-05	1	1	1	1	1	1
PA14_13580	1167617	1168780	1164	-	-	ABC_transporter_ATP-binding_protein	core	CDS	PA3891	5	5.1494	0.120277	0.912699	3.2658	-0.902389	-0.314404	-0.739198	-0.438403	0.315781	-0.921674	1	1	6.85542e-10	1	1	1	1	1	1
PA14_13590	1168793	1169455	663	-	-	ABC_transporter_permease	core	CDS	PA3890	5	3.69344	-0.0981568	0.631591	3.19502	-0.706894	-0.474358	-0.663199	-0.598681	0.370383	-1.0053	1	1	1.65415e-06	1	1	1	1	1	1
PA14_13600	1169455	1170390	936	-	-	putative_binding_protein_component_of_ABC_transporter	core	CDS	PA3889	5	4.32801	0.00457322	0.300616	3.51799	-0.398389	-0.596255	-0.357691	-0.720786	0.242104	-0.672747	1	1	2.27883e-09	1	1	1	1	1	1
PA14_13610	1170390	1171112	723	-	-	ABC_transporter_permease	core	CDS	PA3888	5	3.65983	0.700163	0.510744	2.0874	-0.531173	-0.347441	-0.0350892	-1.01682	0.706831	-1.05555	1	1	0.00202216	1	1	1	1	1	1
PA14_13750	1180817	1182112	1296	+	narK1	nitrite_extrusion_protein_1	core	CDS	PA3877	5	2.73736	-0.414865	3.06863	0.71627	-2.79748	-0.678944	-0.163967	-0.411161	-1.06889	1.48606	1	0.0221602	1	0.0785904	1	1	1	1	1
PA14_15070	1276607	1278778	2172	+	oprC	outer_membrane_copper_receptor_OprC	core	CDS	PA3790	5	8.22344	-0.104469	-0.21508	2.81419	-0.676163	-0.00178666	-0.202777	0.00834926	-0.246718	-0.597459	1	1	6.10187e-12	1	1	1	1	1	1
PA14_15540	1314366	1315988	1623	+	trbL	putative_mating_pair_formation_protein_TrbL	RGP36	CDS	-	5	5.98338	0.331407	1.50647	-0.378615	-0.0403392	-0.0519547	0.0769196	0.0236275	-0.353338	-0.0154655	1	0.013858	1	1	1	1	1	1	1
PA14_16630	1422613	1423398	786	-	-	putative_outer_membrane_protein,_OmpA""	core	CDS	PA3692	5	8.06781	0.557495	0.93867	4.49326	-0.218839	-0.301971	-0.76556	-1.03095	0.816821	-1.59279	1	1	6.02679e-10	1	1	1	1	1	1
PA14_16640	1423447	1423851	405	-	-	putative_lipoprotein	core	CDS	PA3691	5	7.54654	0.509513	0.928958	4.02265	-0.189806	-0.272141	-0.834973	-0.662842	0.467131	-1.402	1	1	2.8599e-09	1	1	1	1	1	1
PA14_16790	1436911	1437549	639	-	-	TetR_family_transcriptional_regulator	core	CDS	PA3678	5	5.87997	-0.111305	1.6345	0.274826	-0.0330461	-0.518397	-0.143149	-0.372071	0.0254906	-0.0121733	1	0.00942661	1	1	1	1	1	1	1
PA14_16800	1437645	1438748	1104	+	-	putative_efflux_transmembrane_protein	core	CDS	PA3677	5	5.66332	-0.260005	1.9973	0.243135	-0.188728	-0.891418	-0.452376	-0.300029	0.0742816	-0.101614	1	2.44205e-05	1	1	1	1	1	1	1
PA14_16820	1438753	1441830	3078	+	-	putative_efflux_transmembrane_protein	core	CDS	PA3676	5	6.94931	-0.217926	2.05276	0.442031	-0.420135	-1.01	-0.111217	-0.395511	-0.0232177	0.103511	1	2.30976e-10	1	1	1	1	1	1	1
PA14_17570	1508087	1509490	1404	-	-	hypothetical_protein	core	CDS	PA3614	5	7.04621	0.856679	2.24893	-0.0970006	-0.224753	-0.293619	-0.0810623	-0.0308565	0.169062	-0.262036	1	0.000218947	1	1	1	1	1	1	1
PA14_17580	1509670	1512075	2406	+	-	hypothetical_protein	core	CDS	PA3613	5	7.70747	0.642442	1.85833	0.312747	-0.755971	-0.220804	-0.221922	0.45153	0.137996	-0.191515	1	0.0046493	1	1	1	1	1	1	1
PA14_18410	1580299	1580949	651	-	algF	alginate_o-acetyltransferase_AlgF	core	CDS	PA3550	5	1.38999	0.675657	-0.693621	1.91357	-0.782858	0.199284	-0.431548	-0.246004	0.606799	0.21927	1	1	0.00776937	1	1	1	1	1	1
PA14_20900	1801165	1802331	1167	-	-	putative_MFS_transporter	core	CDS	PA3336	5	5.54561	-0.427431	2.26916	3.21285	-2.9558	-1.06796	-0.16052	-0.0830312	0.0067335	0.189393	1	3.95963e-06	1.67657e-13	6.83516e-11	1	1	1	1	1
PA14_20920	1802423	1803175	753	-	-	hypothetical_protein	core	CDS	PA3335	5	5.89219	-0.608433	2.4465	2.7693	-2.54205	-0.547275	-0.277212	0.12878	-0.319978	0.117751	1	2.38607e-09	1.38035e-13	8.53298e-11	1	1	1	1	1
PA14_20940	1803293	1803532	240	-	-	putative_acyl_carrier_protein	core	CDS	PA3334	5	5.42287	-1.30781	4.08654	3.02358	-2.90022	-0.81971	-0.878129	0.00817898	-0.395795	0.506149	1	3.70473e-11	3.49306e-10	1.71171e-08	1	1	1	1	1
PA14_20950	1803546	1804538	993	-	fabH2	3-oxoacyl-(acyl_carrier_protein)_synthase_III	core	CDS	PA3333	5	5.6594	-1.05057	3.65792	2.87336	-2.87444	-1.13024	-0.58812	-0.000231281	-0.241066	0.285892	1	6.36875e-12	6.6521e-11	8.78426e-10	1	1	1	1	1
PA14_20960	1804542	1804967	426	-	-	putativ_isomerase	core	CDS	PA3332	5	4.27038	-1.78154	4.46682	2.63906	-3.25929	-0.818332	-1.08138	0.11568	0.307608	0.365868	0.813445	6.98002e-10	7.67322e-07	2.23296e-08	1	1	1	1	1
PA14_20970	1804964	1806220	1257	-	cyp23	cytochrome_P450	core	CDS	PA3331	5	5.54702	-0.854504	3.58601	2.40442	-3.04669	-0.987117	0.189121	-0.588606	0.347678	0.18744	1	1.52473e-09	2.20901e-06	2.24341e-08	1	1	1	1	1
PA14_20980	1806213	1807127	915	-	-	putative_short_chain_dehydrogenas	core	CDS	PA3330	5	5.28245	-0.709469	3.34272	2.42329	-3.20509	-0.686198	-0.210633	-0.0871921	0.215814	0.1284	1	1.01714e-08	1.58311e-06	4.37793e-09	1	1	1	1	1
PA14_21000	1807129	1808457	1329	-	-	hypothetical_protein	core	CDS	PA3329	5	5.27855	-0.969133	4.03605	2.30394	-3.29807	-1.23363	-0.62911	0.501915	-0.329485	0.472936	1	1.47138e-07	0.000443606	2.40436e-06	1	1	1	1	1
PA14_21010	1808454	1809620	1167	-	-	putative_FAD-dependent_monooxygenase	core	CDS	PA3328	5	5.23531	-1.31026	4.25313	1.9351	-3.25216	-0.938443	-0.213524	-0.0908904	-0.186364	0.476003	1	1.60039e-10	0.00119095	2.91107e-08	1	1	1	1	1
PA14_21020	1809617	1816675	7059	-	-	putative_non-ribosomal_peptide_synthetase	core	CDS	PA3327	5	7.50411	-0.875877	4.05906	1.49374	-2.82293	-0.540376	0.0895096	-0.117965	-0.0411901	0.170471	1	2.19669e-15	0.00944841	4.29754e-10	1	1	1	1	1
PA14_22560	1962803	1963696	894	-	-	putative_permease	core	CDS	PA3222	5	4.86319	0.403683	-0.0347304	1.73515	-0.91736	-0.0710636	-0.72755	-0.506968	0.472507	-0.0748355	1	1	0.000266	1	1	1	1	1	1
PA14_22980	1992306	1993568	1263	+	gltB	putative_binding_protein_component_of_ABC_sugar_transporter	core	CDS	PA3190	5	9.24334	-0.421011	1.8464	-0.175907	0.373344	-0.151062	-0.669875	-0.474342	-0.54753	-0.478723	1	4.27004e-07	1	1	1	1	1	1	1
PA14_24445	2130044	2134906	4863	+	gdhB	NAD-dependent_glutamate_dehydrogenase	core	CDS	PA3068	5	9.74324	0.1181	1.38033	0.396405	-0.185677	-0.234793	-0.86638	-0.459632	-0.153131	0.153359	1	0.00631069	1	1	1	1	1	1	1
PA14_26760	2331804	2332400	597	+	-	putative_transcriptional_regulator	core	CDS	PA2885	5	6.38762	-0.69745	1.41166	-0.151483	0.00911892	-0.255213	0.128559	-0.07583	-0.181442	0.0935905	1	0.00665646	1	1	1	1	1	1	1
PA14_27530	2389422	2389913	492	+	-	MarR_family_transcriptional_regulator	core	CDS	PA2825	5	5.59495	0.111002	0.492395	1.36315	-0.153026	-0.240722	-0.809216	0.216923	-0.233232	0.363384	1	1	0.00923362	1	1	1	1	1	1
PA14_27870	2413674	2413937	264	-	-	hypothetical_protein	core	CDS	PA2805	5	5.6508	0.34475	0.804243	1.31324	-0.761387	-0.0207667	-0.155269	-0.0882259	0.0376812	0.239278	1	1	0.0411179	1	1	1	1	1	1
PA14_28490	2458340	2458669	330	-	-	hypothetical_protein	core	CDS	PA2754	5	7.25283	0.451029	2.3412	2.21848	-0.30813	-0.32257	-0.416632	-0.33734	0.319523	-0.806937	1	0.000390054	0.000175423	1	1	1	1	1	1
PA14_29240	2530609	2531289	681	+	-	putative_hydrolase	core	CDS	PA2698	5	4.25993	-0.189692	0.201762	1.34342	-0.386629	0.0981495	-0.706275	-0.0104854	0.318094	-0.0362015	1	1	0.0296256	1	1	1	1	1	1
PA14_29650	2569368	2569625	258	+	-	hypothetical_protein	core	CDS	PA2663	5	2.85805	-0.407429	2.83461	-0.11958	-0.505718	0.404791	-0.633876	0.576568	-0.117876	0.350693	1	0.000848081	1	1	1	1	1	1	1
PA14_30770	2669350	2669787	438	-	-	AsnC_family_transcriptional_regulator	core	CDS	PA2577	5	4.03586	0.160512	1.41124	0.360798	-0.522092	-0.338781	-0.112891	0.102798	-0.322576	-0.064841	1	0.0324739	1	1	1	1	1	1	1
PA14_31470	2735341	2737035	1695	+	-	AMP-binding_domain_protein	core	CDS	PA2557	5	6.60914	-0.721617	2.97953	1.08279	0.0390894	-1.23145	-0.407124	-0.125586	-0.0423494	0.0180761	1	1.76198e-08	0.560125	1	1	1	1	1	1
PA14_31500	2738366	2740033	1668	+	-	putative_AMP-binding_protein	core	CDS	PA2555	5	7.33668	-1.21377	3.4131	1.58051	0.0707086	-0.692008	-0.670234	-0.110661	-0.320799	0.0103944	1	6.36355e-10	0.0147072	1	1	1	1	1	1
PA14_31540	2742057	2743184	1128	+	acdA	putative_acyl-CoA_dehydrogenase	core	CDS	PA2552	5	6.98214	-1.01078	3.21844	2.42359	0.0986826	-0.911332	-0.506367	-0.0263376	0.186483	-0.129944	1	1.34744e-06	3.54234e-05	1	1	1	1	1	1
PA14_32310	2808461	2808628	168	+	-	hypothetical_protein	core	CDS	PA2501	5	6.03786	0.219277	1.99549	0.153488	-0.44604	-0.585855	0.306935	-0.488642	0.109244	-0.155547	1	0.00856747	1	1	1	1	1	1	1
PA14_32830	2870581	2873250	2670	-	-	hypothetical_protein	RGP25	CDS	PA2458	5	3.93543	-0.140306	1.47312	0.670693	-0.643201	-0.60204	-0.312352	-0.316726	0.0747221	0.110835	1	0.0316525	1	1	1	1	1	1	1
PA14_33300	2927517	2928020	504	-	-	hypothetical_protein	RGP24	CDS	-	5	6.54496	0.594665	1.57318	1.86176	-0.635161	-0.534934	-0.852662	0.161256	-0.262582	-0.142388	1	0.0153173	0.000104396	1	1	1	1	1	1
PA14_33310	2928084	2929112	1029	-	-	hypothetical_protein	RGP24	CDS	-	5	5.90666	0.130831	1.63213	1.96425	-0.764626	-0.360594	-0.715545	0.123735	-0.0321394	-0.556926	1	0.0217914	0.000132724	1	1	1	1	1	1
PA14_33320	2929123	2930106	984	-	-	hypothetical_protein	RGP24	CDS	-	5	5.60246	0.230948	1.25229	1.682	-0.677711	-0.386388	-0.479211	-0.0678647	0.0373807	-0.409249	1	0.253056	0.000496753	1	1	1	1	1	1
PA14_33330	2930093	2931397	1305	-	-	hypothetical_protein	RGP24	CDS	-	5	6.17222	0.136191	1.9474	0.952165	-0.726717	-0.45269	-0.447386	0.0553362	-0.216493	-0.154695	1	8.29427e-05	1	1	1	1	1	1	1
PA14_33340	2931455	2934685	3231	-	-	helicase	RGP24	CDS	-	5	6.91591	0.255366	0.981225	1.28155	-0.547201	-0.346636	-0.065816	-0.0852876	-0.315611	-0.0487088	1	1	0.000552246	1	1	1	1	1	1
PA14_35760	3181060	3181524	465	-	-	hypothetical_protein	RGP23	CDS	-	5	6.00045	-0.210331	1.50409	1.97234	-0.600977	-0.900132	-0.41208	-0.210128	-0.341719	-0.0276119	1	0.00446639	7.919e-08	1	1	1	1	1	1
PA14_35770	3181532	3182437	906	-	-	hypothetical_protein	RGP23	CDS	-	5	4.80594	-0.0729548	1.19521	1.55317	-1.43703	-0.825208	-0.578473	-0.327145	0.0621348	-0.157009	1	0.372024	0.00252335	0.079454	1	1	1	1	1
PA14_35780	3182434	3183162	729	-	-	hypothetical_protein	RGP23	CDS	-	5	4.74355	-0.237283	1.31096	1.78561	-1.50045	-1.15884	-0.664125	-0.588166	0.0105053	0.239039	1	0.136437	5.95018e-05	0.0360219	1	1	1	1	1
PA14_35790	3183178	3184587	1410	-	-	Putative_homospermidine_synthase	RGP23	CDS	-	5	6.01087	-0.140745	1.12915	1.48426	-1.09916	-1.01988	-0.454702	-0.403387	-0.148574	-0.0558238	1	0.340173	9.35686e-05	1	1	1	1	1	1
PA14_36300	3232682	3233266	585	-	-	TetR_family_transcriptional_regulator	core	CDS	PA2196	5	5.26158	0.124323	0.498008	1.37743	-0.80792	-0.188097	0.0297656	0.154096	-0.0553221	-0.104537	1	1	0.000928521	1	1	1	1	1	1
PA14_38430	3427393	3427797	405	+	gnyR	Regulatory_gene_of_gnyRDBHAL_cluster,_GnyR""	core	CDS	PA2016	5	5.48009	-0.583138	3.14388	0.449361	-0.285039	-1.18843	-0.653788	-0.487334	0.105497	-0.290093	1	4.81583e-06	1	1	1	1	1	1	1
PA14_38440	3427846	3429009	1164	+	gnyD	Citronelloyl-CoA_dehydrogenase,_GnyD""	core	CDS	PA2015	5	7.75048	-0.619235	3.62375	0.875437	-0.153855	-1.15893	-0.631557	-0.239673	0.0843865	-0.116211	1	3.89443e-09	1	1	1	1	1	1	1
PA14_38460	3429132	3430739	1608	+	gnyB	acyl-CoA_carboxyltransferase_beta_chain	core	CDS	PA2014	5	6.89615	-0.583123	3.40399	1.18362	-0.258013	-1.15596	-0.785503	-0.2074	0.0742145	0.267494	1	2.41029e-08	0.389514	1	1	1	1	1	1
PA14_38470	3430753	3431550	798	+	gnyH	gamma-carboxygeranoyl-CoA_hydratase	core	CDS	PA2013	5	5.94231	-0.585882	3.4406	1.35776	-0.197552	-1.09657	-0.911901	-0.110317	-0.00319765	0.311604	1	1.12363e-07	0.163263	1	1	1	1	1	1
PA14_38480	3431547	3433514	1968	+	gnyA	alpha_subunit_of_geranoyl-CoA_carboxylase,_GnyA""	core	CDS	PA2012	5	7.56445	-0.18568	2.5617	1.41036	-0.161271	-0.92695	-0.69461	-0.0721948	-0.0667332	0.144164	1	9.91613e-07	0.0622522	1	1	1	1	1	1
PA14_38490	3433535	3434437	903	+	gnyL	hydroxymethylglutaryl-CoA_lyase	core	CDS	PA2011	5	7.34234	-0.153156	2.11652	1.36348	-0.132359	-0.959316	0.0784712	-0.243198	-0.078886	0.13951	1	2.87521e-06	0.0367266	1	1	1	1	1	1
PA14_38840	3462683	3464203	1521	-	exaC	NAD+_dependent_acetaldehyde_dehydrogenase	core	CDS	PA1984	5	5.01393	-1.21857	3.86379	1.6465	-0.34083	-1.12616	-0.446406	0.497279	0.389411	-1.71584	1	2.30391e-10	0.00698489	1	1	1	1	1	0.505987
PA14_39480	3513093	3515246	2154	+	-	hypothetical_protein	RGP52	CDS	-	5	7.63482	-0.381992	1.45041	1.38869	-0.118998	-0.596526	-0.881665	-0.396405	-0.376978	-0.201737	1	0.0143854	0.0144787	1	1	1	1	1	1
PA14_39890	3556129	3556965	837	-	phzF2	phenazine_biosynthesis_protein	core	CDS	PA4215	5	7.07436	-0.905628	2.13145	6.17232	-1.14213	0.0308528	-1.01041	-0.0343221	-0.0524011	0.0920319	1	0.0188592	9.69951e-17	1	1	1	1	1	1
PA14_39910	3556979	3558862	1884	-	phzE2	phenazine_biosynthesis_protein_PhzE	core	CDS	PA1903	5	8.30406	-1.08355	2.70109	5.79512	-1.09766	0.152117	-1.24875	-0.165373	-0.0593343	0.13004	1	0.000178285	1.57651e-15	1	1	1	1	1	1
PA14_39925	3558859	3559482	624	-	phzD2	phenazine_biosynthesis_protein_PhzD	core	CDS	PA1902	5	7.01494	-0.566365	2.47591	5.85597	-1.02844	0.123617	-1.41922	-0.0344443	-0.219749	0.143837	1	0.00502009	3.89889e-15	1	1	1	1	1	1
PA14_39945	3559479	3560696	1218	-	phzC2	phenazine_biosynthesis_protein_PhzC	core	CDS	PA1901	5	8.53901	-0.986107	2.01945	6.0747	-0.290564	0.12967	-1.15458	-0.342553	-0.193987	0.221813	1	0.0103023	5.51369e-17	1	1	1	1	1	1
PA14_41440	3695262	3696125	864	+	uspA	hypothetical_protein	core	CDS	PA1789	5	7.25593	0.363513	2.39971	0.0666328	-0.202866	-0.19657	-0.296783	0.448439	-0.106701	-0.166265	1	0.00015807	1	1	1	1	1	1	1
PA14_41970	3745760	3746266	507	-	-	hypothetical_protein	core	CDS	PA1746	5	7.15272	-0.55876	2.32249	1.98211	-0.874937	-0.110183	-0.505673	0.367579	0.170805	-0.318113	1	0.00155377	0.00441477	1	1	1	1	1	1
PA14_42880	3810500	3811489	990	-	stk1	serine-threonine_kinase_Stk1	core	CDS	PA1671	5	3.87928	-0.0109576	0.506757	1.76809	-1.39169	-0.457792	0.134023	-0.222801	0.363282	-0.150847	1	1	0.000879301	0.300153	1	1	1	1	1
PA14_42890	3811486	3812214	729	-	stp1	serine/threonine_phosphoprotein_phosphatase_Stp1	core	CDS	PA1670	5	4.10858	0.185979	0.462646	2.22605	-1.4971	-0.241256	-0.000320316	-0.254814	0.252779	-0.329071	1	1	5.16297e-07	0.0778652	1	1	1	1	1
PA14_42900	3812214	3815741	3528	-	-	hypothetical_protein	core	CDS	PA1669	5	6.20639	-0.384845	0.746517	1.79757	-0.995145	-0.127517	-0.0482633	0.100205	-0.206144	0.0861333	1	1	1.63168e-08	1	1	1	1	1	1
PA14_42910	3815757	3816626	870	-	-	hypothetical_protein	core	CDS	PA1668	5	3.79771	0.270535	1.52235	2.8131	-1.47948	-0.741809	-0.501335	0.0463184	0.0735609	-0.199826	1	0.11735	2.02337e-08	0.234758	1	1	1	1	1
PA14_42920	3816629	3817960	1332	-	-	hypothetical_protein	core	CDS	PA1667	5	4.57459	-0.453412	1.67877	2.4399	-1.42833	-0.565095	-0.344076	-0.268021	0.190502	0.023395	1	0.00297221	9.7739e-10	0.0803244	1	1	1	1	1
PA14_42940	3817957	3818463	507	-	-	putative_lipoprotein	core	CDS	PA1666	5	3.15554	0.929006	1.50927	2.76714	-1.79526	-0.934807	-0.604876	-0.338136	0.441922	-0.489395	1	0.150534	9.43662e-08	0.0221312	1	1	1	1	1
PA14_42950	3818469	3819662	1194	-	-	hypothetical_protein	core	CDS	PA1665	5	3.69535	1.00457	1.43491	2.84214	-1.95678	-1.16334	-0.31788	0.0326779	-0.535008	0.174468	1	0.17761	1.24494e-08	0.00282389	1	1	1	1	1
PA14_42960	3819680	3819820	141	-	-	hypothetical_protein	core	CDS	PA1664	5	1.39949	-0.123299	1.80356	2.96359	-2.40348	-0.641503	-1.09935	0.739151	-0.321187	-1.72924	1	0.235818	3.32257e-05	0.00923729	1	1	1	1	1
PA14_42970	3819909	3821420	1512	-	-	putative_transcriptional_regulator	core	CDS	PA1663	5	4.17951	0.611526	1.34769	2.63858	-1.79359	-0.795628	-0.350094	-0.084706	0.142751	0.028375	1	0.209121	9.28146e-09	0.00512827	1	1	1	1	1
PA14_42980	3821431	3824064	2634	-	-	putative_ClpA/B-type_protease	core	CDS	PA1662	5	5.7781	-0.223264	1.38707	2.54341	-1.52268	-0.572046	0.0177023	-0.158953	-0.27564	0.116938	1	0.0188592	1.92292e-13	0.00288039	1	1	1	1	1
PA14_42990	3824071	3825078	1008	-	-	hypothetical_protein	core	CDS	PA1661	5	4.8102	0.100188	0.834332	2.18969	-1.1699	-0.420785	-0.235933	-0.141772	-0.222829	0.050005	1	1	4.23658e-08	0.996786	1	1	1	1	1
PA14_43000	3825042	3826622	1581	-	-	hypothetical_protein	core	CDS	PA1660	5	5.03598	0.046909	1.82967	2.63994	-1.52916	-0.19045	-0.554739	-0.0792253	-0.136744	-0.0921382	1	0.000100091	1.5312e-12	0.00839013	1	1	1	1	1
PA14_43020	3827167	3827574	408	-	-	hypothetical_protein	core	CDS	PA1659	5	4.64241	0.202972	1.7096	3.36722	-1.8102	-0.482259	-0.615587	-0.0249263	0.177674	0.160951	1	0.0199899	3.45095e-12	0.00512827	1	1	1	1	1
PA14_43030	3827587	3829062	1476	-	-	hypothetical_protein	core	CDS	PA1658	5	5.82836	0.0649268	1.91677	3.03604	-1.77414	-0.485677	-0.692256	0.155548	0.2627	-0.0935261	1	0.000147482	2.35924e-13	0.000690088	1	1	1	1	1
PA14_43040	3829090	3829596	507	-	-	hypothetical_protein	core	CDS	PA1657	5	5.22854	-0.107149	1.84759	2.61825	-1.6856	-0.304388	-0.520397	0.230364	-0.170368	-0.0958255	1	7.30514e-05	2.75233e-12	0.000632858	1	1	1	1	1
PA14_43050	3829632	3831188	1557	-	-	hypothetical_protein	core	CDS	PA1656	5	7.72744	0.432086	1.96597	1.63921	-0.958106	-0.221109	0.0861197	-0.0287727	0.180991	-0.326472	1	0.000364402	0.00449263	1	1	1	1	1	1
PA14_43110	3841020	3841622	603	-	-	putative_glutathione_S-transferase	core	CDS	PA1655	5	5.82352	-0.0414453	0.811988	0.601976	-1.76167	-0.265219	-0.332269	0.185078	-0.195486	0.13117	1	1	1	1.9024e-05	1	1	1	1	1
PA14_43200	3848759	3850480	1722	+	-	putative_sulfate_transporter	core	CDS	PA1647	5	4.00756	0.494715	1.53939	-0.0526209	-0.691455	-0.0600074	0.118978	0.107526	-0.041372	0.11219	1	0.0469754	1	1	1	1	1	1	1
PA14_43900	3908445	3908681	237	+	-	hypothetical_protein	other	CDS	-	5	7.78948	0.693292	0.212261	2.4945	-0.570901	-0.290628	0.311661	-0.808222	1.00856	-0.220543	1	1	0.00010127	1	1	1	1	1	1
PA14_44230	3935669	3935857	189	+	-	hypothetical_protein	other	CDS	-	5	0.813534	-2.53061	-0.00697792	2.02919	0.0822432	-1.86426	-0.703709	-0.46722	0.0561248	-0.335632	0.0934062	1	0.0272442	1	0.613587	1	1	1	1
PA14_44260	3937420	3938730	1311	+	-	putative_oxidoreductase	core	CDS	PA1565	5	3.37217	-1.92188	-0.39078	2.21033	-1.35858	-0.897692	0.53569	-0.215644	-0.404207	0.0895815	0.0214024	1	2.33571e-05	0.542061	1	1	1	1	1
PA14_44300	3943576	3945141	1566	+	aer	aerotaxis_receptor_Aer	core	CDS	PA1561	5	7.19665	0.870307	1.36812	0.0414093	-0.264241	0.0489307	-0.318481	-0.29177	-0.0279651	0.141382	1	0.0208379	1	1	1	1	1	1	1
PA14_44360	3949479	3950405	927	+	ccoP	putative_cytochrome_c_oxidase,_cbb3-type,_subunit_III""	core	CDS	PA1555	5	7.13655	1.06624	1.69888	1.92043	-1.48842	-0.702279	-0.539234	-0.0240865	-0.313004	0.428563	1	0.175655	0.0332186	0.879359	1	1	1	1	1
PA14_44450	3958562	3958771	210	+	fixS	hypothetical_protein	core	CDS	PA1548	5	4.46832	-0.0403337	-0.588889	1.78986	-0.52125	0.0216598	-0.399408	-0.637115	-0.0369431	-0.219007	1	1	0.000113018	1	1	1	1	1	1
PA14_45970	4086509	4089217	2709	-	-	putative_cation-transporting_P-type_ATPase	core	CDS	PA1429	5	7.06201	-0.0462957	2.40267	-0.232776	-0.517899	-0.0354547	0.344464	-0.0501038	-0.00126363	-0.351762	1	0.000850274	1	1	1	1	1	1	1
PA14_46910	4177924	4178832	909	+	ybeJ	putative_binding_protein_component_of_ABC_transporter	core	CDS	PA1342	5	8.42524	-0.835614	1.51898	1.61492	-0.468168	-0.453664	-0.816389	0.00863095	0.0301594	-0.0297279	1	0.00552749	0.000389291	1	1	1	1	1	1
PA14_46920	4179035	4179781	747	+	-	amino_acid_ABC_transporter_membrane_protein	core	CDS	PA1341	5	5.84201	-0.0716941	1.5558	1.05396	-0.800405	-0.564319	-0.425772	-0.314088	0.167636	-0.0973677	1	0.00106206	0.542944	1	1	1	1	1	1
PA14_46930	4179778	4180446	669	+	-	amino_acid_ABC_transporter_membrane_protein	core	CDS	PA1340	5	5.8309	-0.172382	1.74079	1.03269	-0.627946	-0.518483	-1.00064	-0.0599111	0.0659576	-0.0780923	1	0.000364402	0.666775	1	1	1	1	1	1
PA14_46950	4180443	4181177	735	+	-	amino_acid_ABC_transporter_ATP_binding_protein	core	CDS	PA1339	5	6.89807	-0.180122	1.33682	1.11389	-0.696111	-0.66497	-0.626313	-0.315563	0.404398	-0.155458	1	0.0258755	0.294613	1	1	1	1	1	1
PA14_46960	4181255	4182928	1674	+	ggt	gamma-glutamyltranspeptidase_precursor	core	CDS	PA1338	5	6.68635	-0.254378	1.45029	0.963619	-0.775829	-0.710121	-0.597122	-0.231637	0.026427	0.0764324	1	0.00661058	1	1	1	1	1	1	1
PA14_46970	4183014	4184102	1089	+	ansB	glutaminase-asparaginase	core	CDS	PA1337	5	7.39978	0.0105979	1.99703	2.3645	-0.933582	-0.664449	-1.12563	-0.0199305	0.37017	-0.129757	1	0.000364402	6.22907e-07	1	1	1	1	1	1
PA1324.1	4198014	4198138	125	-	P9		sRNA	ncRNA	-	5	5.5805	0.272737	0.838607	4.04179	-0.721869	-0.425674	-0.95509	-0.651519	0.500949	-0.727589	1	1	6.99513e-10	1	1	1	1	1	1
PA14_48200	4291948	4292745	798	+	-	enoyl-CoA_hydratase	RGP48	CDS	PA1240	5	3.72931	0.536085	0.0243044	2.14557	0.184184	-1.42091	-0.213248	0.101246	-0.532263	0.151723	1	1	8.41107e-07	1	0.255742	1	1	1	1
PA14_48210	4292802	4293686	885	+	-	putative_hydrolase	RGP48	CDS	PA1239	5	4.00102	0.557063	0.145655	1.92566	0.108637	-0.940949	-0.480594	0.103292	-0.0157048	-0.140646	1	1	4.35493e-05	1	1	1	1	1	1
PA14_50520	4486950	4488071	1122	+	braC	branched-chain_amino_acid_transport_protein_BraC	core	CDS	PA1074	5	8.65262	-0.165901	1.51601	-0.0250475	0.0977129	-0.380334	-0.214079	-0.160276	0.000273541	0.0417952	1	6.84451e-05	1	1	1	1	1	1	1
PA14_51350	4563788	4564390	603	-	phnB	anthranilate_synthase_component_II	core	CDS	PA1002	5	8.29271	0.452961	1.67587	0.500832	0.135263	-0.244702	-0.832095	-0.360487	-0.399027	-0.0772865	1	0.00154524	1	1	1	1	1	1	1
PA14_51360	4564368	4565960	1593	-	phnA	anthranilate_synthase_component_I	core	CDS	PA1001	5	9.12896	0.925128	2.19069	0.226062	0.00490896	-0.337616	-0.950833	-0.457551	-0.528176	-0.182724	1	4.90497e-05	1	1	1	1	1	1	1
PA14_51380	4566077	4566982	906	-	pqsE	Quinolone_signal_response_protein	core	CDS	PA1000	5	9.57501	0.856003	2.36475	0.460129	-0.125138	-0.334782	-1.26186	-0.417463	-0.453507	-0.178416	1	1.60734e-05	1	1	1	1	1	1	1
PA14_51390	4566976	4567989	1014	-	pqsD	3-oxoacyl-(acyl_carrier_protein)_synthase_III	core	CDS	PA0999	5	9.09048	1.29269	2.38399	0.445361	-0.18457	-0.271178	-1.30659	-0.369195	-0.407422	-0.222674	1	0.000478077	1	1	1	1	1	1	1
PA14_51410	4568032	4569078	1047	-	pqsC	PqsC	core	CDS	PA0998	5	8.65256	1.51456	2.37926	0.485548	-0.224969	-0.177488	-1.57691	-0.192383	-0.360945	-0.0696135	1	0.000668387	1	1	1	1	1	1	1
PA14_51420	4569071	4569922	852	-	pqsB	PqsB	core	CDS	PA0997	5	8.71005	1.69436	2.31773	0.479498	-0.202746	-0.180595	-1.41997	-0.2767	-0.357588	-0.124091	0.521426	0.00120112	1	1	1	1	1	1	1
PA14_51430	4569916	4571469	1554	-	pqsA	coenzyme_A_ligase	core	CDS	PA0996	5	8.62296	1.44038	2.25802	0.0269979	-0.0957581	-0.223103	-1.1955	-0.342005	-0.427048	-0.0483852	1	0.00180883	1	1	1	1	1	1	1
PA14_52380	4649035	4649583	549	+	-	cytochrome_b561	core	CDS	PA0918	5	4.67618	-0.0180427	-0.383782	1.81393	0.222229	-0.575593	-0.937734	-0.379578	-0.151188	-0.225638	1	1	0.000639371	1	1	1	1	1	1
PA14_53040	4702446	4702829	384	-	-	lysozyme_inhibitor	core	CDS	PA0867	5	6.62126	0.102292	1.41813	0.658153	-0.889001	-0.157852	0.219103	-0.276084	0.341923	0.534664	1	0.0126965	1	1	1	1	1	1	1
PA14_53390	4734300	4735259	960	-	-	hypothetical_protein	core	CDS	PA0841	5	4.54993	0.1301	1.37826	-0.168805	-0.23628	-0.0121857	-0.23261	0.15565	0.0110107	0.0501297	1	0.0223353	1	1	1	1	1	1	1
PA14_53530	4746002	4746835	834	+	-	hypothetical_protein	core	CDS	PA0830	5	4.14519	-0.276159	1.87378	1.76166	-0.482115	-0.60393	-0.71221	-0.0849851	-0.0989226	-0.163298	1	0.0212721	0.0105451	1	1	1	1	1	1
PA14_53950	4783274	4784401	1128	+	prpC	methylcitrate_synthase	core	CDS	PA0795	5	7.26219	-0.266279	2.33886	0.23878	-0.111141	-0.647841	-0.661162	0.0336325	0.434034	-0.00580483	1	4.46819e-07	1	1	1	1	1	1	1
PA14_53970	4784532	4787138	2607	+	-	aconitate_hydratase	core	CDS	PA0794	5	7.23645	-0.425021	2.01756	-0.136824	0.00309266	-0.668653	-0.689781	-0.0299836	-0.142642	0.173638	1	7.13808e-07	1	1	1	1	1	1	1
PA14_53980	4787257	4788444	1188	+	-	hypothetical_protein	core	CDS	PA0793	5	5.6046	-0.554018	1.70749	-0.0849147	0.0593118	-0.943404	-0.172197	-0.501448	0.170075	0.183303	1	9.41372e-05	1	1	1	1	1	1	1
PA14_54540	4835069	4836052	984	+	-	hypothetical_protein	core	CDS	PA0754	5	4.15803	-0.0542125	1.86726	0.472215	-0.193299	-0.722856	-0.129605	0.228407	-0.0154749	0.259847	1	0.00724531	1	1	1	1	1	1	1
PA14_54550	4836101	4836571	471	+	-	hypothetical_protein	core	CDS	PA0753	5	2.45517	-0.185975	2.45921	0.0954108	-0.318914	-0.516749	-0.140835	0.552954	-0.758888	0.539583	1	0.00285486	1	1	1	1	1	1	1
PA14_55110	4895932	4896225	294	-	-	hypothetical_protein	core	CDS	PA0713	5	8.7538	1.55698	0.890436	2.7477	-0.086954	-0.535479	-0.485297	-0.431597	-0.865754	-0.640342	1	1	0.00162266	1	1	1	1	1	1
PA14_56220	5019403	5020317	915	+	-	hypothetical_protein	core	CDS	PA4328	5	6.33336	0.793502	2.33895	0.134847	-0.398612	-0.348947	0.116119	-0.0354849	0.187162	-0.20318	1	0.000802457	1	1	1	1	1	1	1
PA14_59150	5266303	5266773	471	+	-	single-stranded_DNA-binding_protein	RGP41	CDS	-	5	4.77002	0.468659	0.37052	1.34271	-0.449913	-0.739235	-0.665959	0.0137359	-0.123699	-0.15963	1	1	0.0414979	1	1	1	1	1	1
PA14_59840	5330226	5331335	1110	+	-	hypothetical_protein	RGP41	CDS	-	5	6.53789	-0.0566845	3.00525	0.643789	-0.382376	-0.253353	-0.112097	0.0495066	0.323025	-0.533976	1	1.21445e-06	1	1	1	1	1	1	1
PA14_60700	5408784	5409824	1041	+	ccpR	cytochrome_c551_peroxidase_precursor	core	CDS	PA4587	5	6.30928	1.0142	2.85663	2.95394	-1.81382	-1.1731	-0.791315	-0.582427	-0.413843	0.139194	1	0.00650967	0.000687245	0.451147	1	1	1	1	1
PA14_62010	5530657	5532195	1539	+	hitB	putative_iron_ABC_transporter,_permease_protein""	core	CDS	PA4688	5	6.04846	1.90202	-0.528876	-0.0350374	0.186088	-0.0209796	-0.213506	-0.11119	0.165527	-0.15923	7.6556e-05	1	1	1	1	1	1	1	1
PA14_64360	5734582	5735100	519	+	yncA	hypothetical_protein	core	CDS	PA4866	5	4.65655	0.248906	0.420158	1.63315	-0.91839	0.0513386	-0.421532	-0.0482556	-0.263121	0.0887159	1	1	0.00417263	1	1	1	1	1	1
PA14_64370	5735117	5735422	306	+	ureB	urease_subunit_beta	core	CDS	PA4867	5	4.19704	0.26112	0.582666	1.59158	-0.697929	-0.0749606	-0.450619	0.102845	-0.410711	-0.280545	1	1	0.00395532	1	1	1	1	1	1
PA14_64390	5735485	5737185	1701	+	ureC	urease_subunit_alpha	core	CDS	PA4868	5	5.87897	0.348736	0.489343	1.46185	-0.844342	-0.147274	-0.279876	-0.0811941	-0.319828	-0.296921	1	1	0.00270802	1	1	1	1	1	1
PA14_64520	5748353	5748886	534	+	-	putative_bacterioferritin	core	CDS	PA4880	5	6.52465	0.147212	0.95335	3.84954	-0.338146	-1.08304	-0.966677	-1.25687	0.721653	-1.15108	1	1	2.75181e-10	1	1	1	1	1	1
PA14_65000	5793033	5793479	447	-	azu	azurin_precursor	core	CDS	PA4922	5	8.91119	0.781563	1.77352	1.43989	-0.58119	-0.117538	-0.0309065	-0.165985	0.546052	-0.416087	1	0.0105927	0.073847	1	1	1	1	1	1
PA14_66460	5928981	5929796	816	+	-	hypothetical_protein	core	CDS	PA5027	5	7.19014	0.56749	3.27632	0.0912414	-0.416412	-0.236226	-0.0796388	0.396258	0.249593	-0.636137	1	0.000890361	1	1	1	1	1	1	1
PA14_68330	6094556	6095812	1257	+	arcA	arginine_deiminase	core	CDS	PA5171	5	7.42937	0.0074238	2.93975	1.54478	0.0193634	-0.641245	-0.816559	-0.119366	0.416473	0.132198	1	0.000840155	0.172577	1	1	1	1	1	1
PA14_68340	6095892	6096902	1011	+	arcB	ornithine_carbamoyltransferase	core	CDS	PA5172	5	7.45359	-0.233881	2.86703	2.40876	-0.0416117	-0.626145	-0.815279	0.0337589	0.173384	0.28328	1	7.30514e-05	0.000223991	1	1	1	1	1	1
PA14_68350	6096963	6097895	933	+	arcC	carbamate_kinase	core	CDS	PA5173	5	8.04236	-0.716989	2.17854	2.48101	-0.179627	-0.68165	-0.533867	0.0398546	0.0473913	0.380761	1	5.37892e-05	1.60718e-07	1	1	1	1	1	1
PA14_69925	6238073	6239791	1719	+	poxB	pyruvate_dehydrogenase_(cytochrome)	core	CDS	PA5297	5	3.62869	0.308629	-1.36465	1.76632	-0.183133	-0.58747	-1.25497	-0.296222	0.433817	-0.749037	1	0.143259	0.000858057	1	1	1	1	1	1
PA5316.1	6259371	6259421	52	+	102/16		sRNA	ncRNA	-	5	1.36587	-0.46141	2.35767	0.410678	-0.200324	-0.902897	0.643785	-0.335916	-0.512024	0.849714	1	0.0442414	1	1	1	1	1	1	1
PA14_70690	6295122	6296621	1500	-	glcD	glycolate_oxidase_subunit_GlcD	core	CDS	PA5355	5	5.9473	0.27911	1.65902	2.7546	0.921944	-2.60136	-1.37087	-0.0443237	-0.270153	0.117206	1	0.0501319	1.54693e-07	1	4.88106e-05	1	1	1	1
PA14_71000	6326330	6327508	1179	-	-	putative_lycine_betaine/L-proline_ABC_transporter,_ATP-binding_subunit""	core	CDS	PA5376	5	5.5021	0.296232	0.653203	1.36076	-0.0253198	-0.609281	-0.513798	-0.200405	0.00701916	0.00522039	1	1	0.0136	1	1	1	1	1	1
PA14_71410	6358310	6359599	1290	-	-	putative_ring_hydroxylating_dioxygenase,_alpha-subunit""	core	CDS	PA5410	5	4.17913	0.0635559	2.17349	-0.34759	0.476111	-0.199882	-0.70213	-0.240475	-0.406349	0.304847	1	9.02158e-07	1	1	1	1	1	1	1
PA14_71470	6368287	6369537	1251	+	soxB	sarcosine_oxidase_beta_subunit	core	CDS	PA5416	5	3.2654	-0.160635	2.23423	0.0193588	0.566974	-0.709795	-0.510292	-0.293937	0.125209	0.0760411	1	0.000847328	1	1	1	1	1	1	1
PA14_71490	6369631	6369951	321	+	soxD	sarcosine_oxidase_delta_subunit	core	CDS	PA5417	5	1.21441	0.0938665	2.91905	-0.389157	0.981273	-0.912709	-1.2145	0.144022	-0.787306	0.676581	1	0.00422011	1	1	1	1	1	1	1
PA14_71630	6380034	6381062	1029	+	adhA	alcohol_dehydrogenase	core	CDS	PA5427	5	7.71474	1.16376	2.31994	0.72442	-0.812553	-0.311604	-0.23351	0.500346	0.221716	-0.570235	1	0.0203593	1	1	1	1	1	1	1
PA14_71930	6411145	6412527	1383	-	wbpX	glycosyltransferase_WbpX	core	CDS	PA5449	5	6.45306	0.29749	1.84159	0.582544	-0.359353	-0.456044	0.298834	0.0106241	-0.0134387	0.0293229	1	2.24317e-09	1	1	1	1	1	1	1
PA14_71960	6413789	6414586	798	-	wzm	membrane_subunit_of_A-band_LPS_efflux_transporter	core	CDS	PA5451	5	6.32537	0.217258	1.32006	0.309893	-0.276052	-0.203159	0.118027	0.0863134	0.00632907	0.0619822	1	0.00776357	1	1	1	1	1	1	1
PA14_72050	6423235	6424071	837	+	-	hypothetical_protein	core	CDS	PA5459	5	5.34005	0.404258	1.54573	0.136646	-0.0552516	-0.492777	-0.0370671	-0.172449	0.130643	-0.175274	1	0.00432858	1	1	1	1	1	1	1
PA14_72060	6424234	6424446	213	+	-	hypothetical_protein	core	CDS	PA5460	5	3.73578	-1.10855	1.5222	0.733067	0.0923653	-0.323356	-0.606979	0.307835	-0.23441	-0.446658	1	0.0290116	1	1	1	1	1	1	1
PA14_72260	6438334	6438894	561	-	-	hypothetical_protein	core	CDS	PA5475	5	8.08549	0.333086	2.60925	0.53694	-0.303553	-0.414127	-0.0599516	0.450109	0.195498	-0.694795	1	0.000397887	1	1	1	1	1	1	1
PA14_00080	8671	10377	1707	+	-	hypothetical_protein	core	CDS	PA0007	6	8.45528	-0.167715	1.45212	2.58168	0.686618	-0.565183	0.282175	-0.0850823	-0.501234	0.0794513	1	0.0195487	2.08477e-11	1	1	1	1	1	1
PA14_00470	40211	40426	216	+	-	hypothetical_protein	core	CDS	PA0038	6	6.43811	0.199354	0.473254	2.08087	0.381967	-0.501536	0.0508177	-0.450467	0.411373	-0.782446	1	1	5.10833e-08	1	1	1	1	1	1
PA14_00480	40610	40837	228	+	-	hypothetical_protein	core	CDS	PA0039	6	9.56423	-0.0934868	0.338877	1.71153	0.381144	-0.310176	-0.267015	-0.186117	0.0438302	-0.034034	1	1	1.887e-06	1	1	1	1	1	1
PA14_00710	71112	71567	456	+	osmC	osmotically_inducible_protein_OsmC	core	CDS	PA0059	6	7.53142	0.200259	0.754192	4.72987	0.214457	-0.420507	-0.407233	-0.910368	0.490464	-1.19919	1	1	3.47657e-12	1	1	1	1	1	1
PA14_00720	71678	71911	234	+	-	hypothetical_protein	core	CDS	PA0060	6	7.32477	0.398092	0.256424	3.02769	0.255451	-0.419476	-0.395183	-0.663377	0.396644	-0.873275	1	1	3.11582e-09	1	1	1	1	1	1
PA14_01600	145477	146970	1494	-	mmsA	putative_aldehyde_dehydrogenase	core	CDS	PA0130	6	6.72119	-1.90426	0.719128	1.85494	2.0102	-2.96736	-1.92597	-0.269275	0.317303	0.262719	0.00630485	1	0.000243054	0.000209836	8.28157e-09	0.0118904	1	1	1
PA14_01610	147054	147341	288	-	-	hypothetical_protein	core	CDS	PA0131	6	5.45053	-1.86671	1.0261	1.73613	1.95089	-2.79763	-0.629134	-0.330947	-0.133698	-0.133129	0.000710493	1	5.21588e-05	5.32226e-06	2.42471e-11	1	1	1	1
PA14_01620	147341	148687	1347	-	aptA	beta_alanine--pyruvate_transaminase	core	CDS	PA0132	6	6.47569	-2.72006	1.02878	2.20625	2.16548	-3.08522	-1.17814	-0.291309	-0.0887778	-0.136047	2.10217e-08	1	5.86448e-08	7.05016e-07	9.87841e-12	1	1	1	1
PA14_01720	156872	158437	1566	+	ahpF	alkyl_hydroperoxide_reductase_subunit_F	core	CDS	PA0140	6	6.81108	0.322669	-0.691621	-0.244373	-0.225321	2.80767	-1.2243	-1.66006	2.3648	-2.3611	1	1	1	1	0.0111465	1	1	1	0.722048
PA14_01940	176167	177318	1152	+	-	putative_RND_efflux_membrane_fusion_protein_precursor	core	CDS	PA0156	6	7.512	0.278723	-0.209146	1.51935	0.543034	-0.371494	-0.028322	-0.215844	0.0183634	-0.244747	1	1	0.000152923	1	1	1	1	1	1
PA14_02180	195871	196920	1050	-	cheB	chemotaxis-specific_methylesterase	core	CDS	PA0173	6	4.8388	0.776969	0.027733	4.36499	0.282276	-0.905055	-0.224306	-0.0684877	-0.105449	0.177911	1	1	1.62667e-19	1	1	1	1	1	1
PA14_02190	196940	197542	603	-	cheD	hypothetical_protein	core	CDS	PA0174	6	4.97247	-0.22913	0.637334	4.41245	0.306847	-0.449828	-0.867823	0.192986	0.0692957	-0.172997	1	1	7.03095e-17	1	1	1	1	1	1
PA14_02200	197548	198390	843	-	cheR	putative_chemotaxis_protein_methyltransferase	core	CDS	PA0175	6	6.57095	-0.17538	0.64138	4.66137	0.32285	-0.566219	-0.487711	0.190574	-0.187298	0.133834	1	1	4.91607e-21	1	1	1	1	1	1
PA14_02220	198460	200499	2040	-	-	putative_chemotaxis_transducer	core	CDS	PA0176	6	8.53542	-0.072131	1.3098	4.44359	0.467453	-0.63958	-0.309876	-0.00877689	-0.179007	0.171014	1	0.0270789	2.23185e-25	1	1	1	1	1	1
PA14_02230	200535	201020	486	-	cheW	putative_purine-binding_chemotaxis_protein	core	CDS	PA0177	6	6.63947	0.119659	1.46287	4.90965	0.282224	-0.794717	-0.236135	0.0311313	-0.319702	0.21898	1	0.027805	8.7983e-25	1	1	1	1	1	1
PA14_02250	201007	202926	1920	-	cheA	putative_two-component_sensor	core	CDS	PA0178	6	8.05318	0.509466	1.29561	4.33436	0.235808	-0.593428	-0.24983	-0.020708	-0.158809	0.117823	1	0.0451546	8.66642e-25	1	1	1	1	1	1
PA14_02260	202954	203319	366	-	cheY	putative_two-component_response_regulator	core	CDS	PA0179	6	7.74774	-0.148166	1.99145	3.65034	0.550674	-0.435525	-0.170507	-0.101747	0.01699	0.0817393	1	4.51957e-07	4.74416e-21	1	1	1	1	1	1
PA14_02520	226263	226475	213	-	-	hypothetical_protein	core	CDS	PA0200	6	7.44334	1.34677	2.50718	0.0652595	0.221528	-0.633538	0.161223	0.3689	-0.0625267	-0.558928	1	0.0041071	1	1	1	1	1	1	1
PA14_03590	325051	325566	516	+	-	hypothetical_protein	core	CDS	PA0276	6	4.0669	-0.0226306	1.28978	1.52868	0.325667	-0.164814	-0.57081	-0.0360839	-0.289356	0.328108	1	0.336993	0.018549	1	1	1	1	1	1
PA14_04010	361977	362480	504	-	-	hypothetical_protein	other	CDS	-	6	7.15625	0.600646	0.625519	2.0657	0.271474	-0.50707	-0.307062	0.228922	-0.192398	-0.104533	1	1	5.05242e-07	1	1	1	1	1	1
PA14_04300	384875	385207	333	-	-	hypothetical_protein	core	CDS	PA0329	6	7.43836	0.295886	-0.449727	2.08699	0.317711	-0.647743	-0.295987	0.116737	0.100753	0.153629	1	1	6.3153e-09	1	1	1	1	1	1
PA14_06000	531095	533647	2553	+	clpA	putative_ClpA/B_protease_ATP_binding_subunit	core	CDS	PA0459	6	8.82795	-0.272391	2.35649	3.98637	0.0182592	-0.632558	-0.0941179	0.165966	-0.15258	-0.36732	1	1.2727e-06	2.26667e-16	1	1	1	1	1	1
PA14_06010	533749	534327	579	+	-	hypothetical_protein	core	CDS	PA0460	6	8.05034	1.11411	0.345447	2.72548	0.103028	-0.571867	-0.381347	0.198006	-0.183931	-0.275587	1	1	1.99685e-14	1	1	1	1	1	1
PA14_07355	631670	632008	339	+	-	hypothetical_protein	core	CDS	PA0565	6	4.29958	-0.561178	0.311803	1.74591	0.917041	-0.34682	-0.387214	0.20816	0.215102	-0.228219	1	1	0.00150355	1	1	1	1	1	1
PA14_07370	632701	632859	159	+	-	hypothetical_protein	core	CDS	PA0567	6	6.50245	-0.183126	0.0128824	3.79743	-0.198506	-0.575398	0.105737	-0.886203	0.644588	-1.42954	1	1	7.18874e-11	1	1	1	1	1	1
PA14_07430	634969	637740	2772	-	-	hypothetical_protein	core	CDS	PA0572	6	8.28401	1.2357	1.28375	2.50535	0.228521	-0.233334	-0.828269	0.127617	-0.00645633	-0.605277	1	0.302002	1.79259e-07	1	1	1	1	1	1
PA14_07500	643347	647084	3738	-	-	hypothetical_protein	core	CDS	PA0575	6	5.91727	0.229018	-0.854921	2.04141	0.47597	-0.541911	0.0511093	-0.233789	0.0493738	-0.217101	1	1	1.86654e-09	1	1	1	1	1	1
PA14_07630	656028	656534	507	-	-	hypothetical_protein	core	CDS	PA0585	6	5.48984	-0.806812	1.39368	2.48216	0.459179	-0.48458	0.0860284	0.0451369	0.177953	-0.552321	1	0.119489	2.97045e-09	1	1	1	1	1	1
PA14_07650	656629	658182	1554	-	ycgB	SpoVR_family_protein	core	CDS	PA0586	6	8.72306	-0.527227	0.885276	4.64345	0.877803	-0.46686	-0.414588	-0.0336772	0.163047	-0.28954	1	1	7.94625e-23	1	1	1	1	1	1
PA14_07660	658179	659450	1272	-	-	hypothetical_protein	core	CDS	PA0587	6	8.73475	-0.375956	0.6432	4.44175	0.717864	-0.531822	-0.0341322	0.0133041	0.0102443	-0.180664	1	1	6.08794e-22	1	1	1	1	1	1
PA14_07680	659551	661473	1923	-	prkA	hypothetical_protein	core	CDS	PA0588	6	9.92305	-0.283544	0.462255	4.21296	0.573565	-0.4621	-0.16442	-0.0410725	0.144785	-0.253237	1	1	2.38403e-23	1	1	1	1	1	1
PA14_08420	720266	720604	339	-	-	putative_HIT_family_protein	core	CDS	PA0656	6	6.09364	-0.124159	1.58609	2.39109	0.625044	-0.629751	0.100328	-0.12022	0.0876643	-0.265665	1	0.0105927	2.13655e-09	1	1	1	1	1	1
PA14_09150	773110	774558	1449	+	katA	catalase	core	CDS	PA4236	6	8.57344	0.267636	0.757551	2.67147	-0.0627298	0.535531	-2.32179	-0.838045	1.7072	-2.04578	1	1	4.30318e-05	1	1	0.032428	1	1	0.507288
PA14_09550	821625	822791	1167	-	-	hypothetical_protein	core	CDS	PA4204	6	5.47567	0.0824813	0.666125	1.41429	-0.00870387	-0.420699	-0.187754	-0.323725	0.579483	-0.476171	1	1	0.0423254	1	1	1	1	1	1
PA14_09930	853407	854207	801	-	-	putative_exonuclease_III	core	CDS	PA4172	6	4.64299	0.242142	-0.0601943	2.84725	0.952794	0.331275	-0.721875	-0.37086	0.67335	-1.27552	1	1	0.000284022	1	1	1	1	1	1
PA14_09940	854230	854793	564	-	pfpI	putative_protease	core	CDS	PA4171	6	4.46734	0.278248	-0.101219	2.24002	0.789475	0.531956	-0.653311	-0.499826	0.561694	-1.20279	1	1	0.00254039	1	1	1	1	1	1
PA14_10490	903291	903533	243	-	-	hypothetical_protein	core	CDS	PA4134	6	8.10692	0.0779565	-0.416295	3.29843	-0.242381	-0.0833885	-0.311735	0.0644304	-0.342189	-0.16607	1	1	2.25155e-19	1	1	1	1	1	1
PA14_10500	903617	905044	1428	-	ccoN	cbb3-type_cytochrome_c_oxidase_subunit_I	core	CDS	PA4133	6	9.15719	0.159628	-0.193325	3.16926	-0.0876584	0.0606899	-0.365696	0.00226737	-0.0517714	-0.0671408	1	1	4.13752e-18	1	1	1	1	1	1
PA14_10550	908648	910321	1674	+	cysI	putative_sulfite_or_nitrite_reductas	core	CDS	PA1838	6	9.34527	0.27894	-0.377258	2.43002	0.0408266	0.0073848	-0.11632	-0.122941	-0.194597	-0.382737	1	1	2.22794e-14	1	1	1	1	1	1
PA14_10560	910318	910806	489	+	-	hypothetical_protein	core	CDS	PA4129	6	8.61766	0.244013	-0.169847	2.68505	0.258865	-0.0424644	-0.213302	-0.0537588	-0.22904	-0.413424	1	1	2.26667e-16	1	1	1	1	1	1
PA14_11760	1018515	1019336	822	-	eutC	ethanolamine_ammonia-lyase_small_subunit	core	CDS	PA4025	6	5.55923	-0.633728	2.94638	0.837958	0.230926	-0.560292	0.0468182	0.0382599	0.264015	-0.463893	1	1.83136e-12	1	1	1	1	1	1	1
PA14_11770	1019347	1020741	1395	-	eutB	ethanolamine_ammonia-lyase_large_subunit	core	CDS	PA4024	6	4.89371	0.174299	2.42346	0.826958	0.09901	-0.755923	0.146815	-0.13879	0.160207	-0.458009	1	4.27004e-07	1	1	1	1	1	1	1
PA14_11890	1028696	1029337	642	-	-	hypothetical_protein	core	CDS	PA4017	6	7.58714	0.233696	0.446036	2.01338	0.454141	-0.340955	-0.0442664	-0.118179	-0.157276	-0.129606	1	1	3.29144e-12	1	1	1	1	1	1
PA14_11910	1031314	1031769	456	-	-	hypothetical_protein	core	CDS	PA4015	6	6.36163	0.203261	1.68734	1.84146	-0.053605	-0.547559	-0.431775	0.311127	-0.166494	0.396223	1	0.0079192	0.000257142	1	1	1	1	1	1
PA14_12840	1102008	1102598	591	+	-	acetyltransferase	core	CDS	PA3945	6	9.64496	0.731082	0.875445	2.16692	0.511605	-0.478007	-0.115066	-0.0995857	-0.0155025	0.21962	1	1	0.000221575	1	1	1	1	1	1
PA14_13030	1117899	1119365	1467	+	cioA	CioA,_cyanide_insensitive_terminal_oxidase""	core	CDS	PA3930	6	7.77457	-0.429067	-0.349722	3.63395	0.92263	0.155085	-0.251802	-0.451834	-0.157244	-0.76011	1	1	1.14205e-20	1	1	1	1	1	1
PA14_13040	1119369	1120376	1008	+	cioB	CioB,_cyanide_insensitive_terminal_oxidase""	core	CDS	PA3929	6	8.12135	-0.353517	0.175962	2.03424	0.722315	0.118993	-0.286119	-0.310235	-0.346676	-0.38359	1	1	1.67606e-11	1	1	1	1	1	1
PA14_13050	1120390	1120560	171	+	-	hypothetical_protein	core	CDS	PA3928	6	6.72688	-0.819571	-0.304373	2.61662	0.598111	0.0554573	-0.0916901	-0.364488	-0.47703	-0.0987867	1	1	9.1472e-12	1	1	1	1	1	1
PA14_13200	1137043	1137819	777	+	-	hypothetical_protein	other	CDS	-	6	4.85741	0.0992788	0.261692	1.55312	0.0832318	-0.298036	-0.232176	-0.100208	-0.140358	-0.0282455	1	1	0.00380544	1	1	1	1	1	1
PA14_14100	1207659	1208684	1026	+	yhdW	putative_amino_acid-binding_protein	core	CDS	PA3858	6	7.82499	-0.873074	0.289122	2.58307	0.936425	-0.484542	0.269339	-0.179094	-0.282214	-0.282914	1	1	1.51837e-18	1	1	1	1	1	1
PA14_14230	1215812	1217167	1356	-	-	hypothetical_protein	core	CDS	PA3848	6	5.61323	0.0785624	0.354555	1.36384	0.0492625	-0.379016	-0.316332	0.0957869	-0.127547	0.100569	1	1	0.00402816	1	1	1	1	1	1
PA14_14990	1271832	1272782	951	-	mocA	putative_oxidoreductase	core	CDS	PA3795	6	5.60037	-0.126629	0.566472	2.19481	0.113256	-0.325546	-0.57696	-0.132089	0.298513	-0.260038	1	1	2.10465e-07	1	1	1	1	1	1
PA14_15080	1278843	1280258	1416	+	-	hypothetical_protein	core	CDS	PA3789	6	6.96534	-0.256296	-0.464463	2.06636	-0.472214	0.0724035	0.014281	-0.0493384	-0.494418	-0.446537	1	1	4.12488e-13	1	1	1	1	1	1
PA14_15120	1282296	1282772	477	+	-	hypothetical_protein	core	CDS	PA3785	6	7.47711	0.142017	-0.106577	3.31175	0.279063	-0.0979353	-0.202841	-0.000559352	-0.0792403	-0.331179	1	1	1.65917e-16	1	1	1	1	1	1
PA14_16030	1364442	1366277	1836	-	-	putative_sodium/hydrogen_antiporter	core	CDS	PA3739	6	5.73988	0.0488708	0.156955	1.64297	0.153617	-0.244077	0.204774	-0.462536	0.240401	-0.179755	1	1	3.77234e-06	1	1	1	1	1	1
PA14_16390	1401977	1403650	1674	+	-	putative_GMC-type_oxidoreductase	core	CDS	PA3710	6	6.99899	0.0295992	0.722524	1.03287	2.04861	-0.155351	-0.573387	-0.368905	-0.111263	0.35221	1	1	0.626521	6.91713e-09	1	1	1	1	1
PA14_16410	1403759	1405378	1620	+	-	putative_MFS_transporter	core	CDS	PA3709	6	5.33109	-0.300343	1.42887	0.899188	2.22844	-0.364693	-0.220232	-0.455872	-0.00647333	0.495161	1	0.111692	1	3.24695e-06	1	1	1	1	1
PA14_16840	1442690	1443088	399	-	-	putative_lipoprotein	core	CDS	PA3674	6	6.48821	0.326932	0.167117	1.50455	0.270991	-0.392722	-0.499174	0.23263	-0.260159	0.258769	1	1	0.000118562	1	1	1	1	1	1
PA14_17550	1506934	1508004	1071	-	-	hypothetical_protein	core	CDS	PA3615	6	7.05755	0.10237	1.22602	1.60838	-0.100838	-0.31605	-0.219867	0.0985192	-0.0858464	-0.133614	1	0.065828	1.33232e-06	1	1	1	1	1	1
PA14_18120	1554529	1556022	1494	+	mmsA	methylmalonate-semialdehyde_dehydrogenase	core	CDS	PA3570	6	7.81846	-0.201641	0.594098	2.88748	2.99527	-0.591172	-0.573554	-0.0162119	-0.0973919	0.224731	1	1	7.52063e-15	5.93405e-15	1	1	1	1	1
PA14_18140	1556038	1556934	897	+	mmsB	3-hydroxyisobutyrate_dehydrogenase	core	CDS	PA3569	6	7.33658	-0.633328	0.661341	3.47103	3.11821	-0.66118	-0.509944	-0.0422089	0.0103292	0.324459	1	1	1.757e-10	6.5233e-09	1	1	1	1	1
PA14_19350	1670289	1671485	1197	-	-	hypothetical_protein	core	CDS	PA3461	6	6.6125	-0.0959044	1.11145	2.16154	0.954412	-0.0226507	-0.37393	-0.585077	0.511681	-0.431031	1	0.738254	1.69196e-06	1	1	1	1	1	1
PA14_19360	1671482	1673239	1758	-	-	GNAT_family_acetyltransferase	core	CDS	PA3460	6	6.96786	-0.314426	0.965574	1.99568	1.03716	-0.189986	-0.142152	-0.487929	0.416429	-0.530931	1	1	3.61348e-05	1	1	1	1	1	1
PA14_19410	1678882	1680372	1491	+	-	hypothetical_protein	core	CDS	PA3455	6	6.77294	-0.0281645	1.32475	1.06552	0.0358165	-0.157284	-0.160219	0.01506	-0.180599	-0.0116208	1	0.00398071	0.373613	1	1	1	1	1	1
PA14_19700	1699716	1700495	780	+	-	aldolase_II_superfamily_protein	core	CDS	PA3430	6	3.95289	-0.46612	-0.961951	1.55771	0.327683	-0.320673	-0.013295	-0.16464	-0.0371075	0.109575	1	1	0.00187452	1	1	1	1	1	1
PA14_19710	1700492	1701388	897	+	-	alpha/beta_family_hydrolase	core	CDS	PA3429	6	4.28157	-0.614093	0.0309357	1.91438	0.859984	-0.574335	-0.249398	-0.0786028	-0.0203874	0.21492	1	1	3.7007e-06	1	1	1	1	1	1
PA14_20320	1749178	1750182	1005	+	phnD	binding_protein_component_of_ABC_phosphonate_transporter	core	CDS	PA3383	6	1.40424	0.650033	-0.272075	2.0553	0.0417301	-0.292694	-0.463872	0.145034	-0.153583	0.442721	1	1	0.0302308	1	1	1	1	1	1
PA14_20460	1758954	1759139	186	-	-	hypothetical_protein	core	CDS	PA3371	6	6.59455	0.393573	-0.686284	3.20557	1.13186	-0.154289	-0.821003	-0.472206	1.00339	-2.69819	1	1	7.84433e-05	1	1	1	1	1	0.225539
PA14_20470	1759191	1759337	147	-	-	hypothetical_protein	core	CDS	PA3370	6	6.11177	0.396159	-0.820369	2.84121	1.22709	-0.0630552	-0.870682	-0.277664	0.79013	-2.48987	1	1	0.000442476	1	1	1	1	1	0.342762
PA14_20480	1759426	1759704	279	-	-	hypothetical_protein	core	CDS	PA3369	6	5.92171	0.075985	-0.403988	2.35811	1.19671	-0.119222	-0.832363	-0.248868	0.724374	-1.90196	1	1	0.00315347	1	1	1	1	1	1
PA14_20840	1793623	1794639	1017	+	-	hypothetical_protein	core	CDS	PA3342	6	5.88102	-0.0211539	0.934262	2.06426	0.178948	-0.231188	0.114262	-0.0609245	-0.291204	-0.0417462	1	1	1.77405e-09	1	1	1	1	1	1
PA14_20860	1795468	1797513	2046	+	-	putative_Tfp_pilus_assembly_protein_FimV	core	CDS	PA3340	6	7.67739	-1.07945	-0.887733	1.65718	0.50734	-0.40381	0.18822	-0.00903891	-0.29184	0.0838111	1	1	2.71455e-07	1	1	1	1	1	1
PA14_21030	1817157	1817762	606	+	-	ATP-dependent_Clp_protease_proteolytic_subunit	core	CDS	PA3326	6	9.40635	-0.344477	3.30703	2.16682	0.00644276	-0.21369	-0.498549	0.521528	-0.446818	0.464054	1	4.35268e-15	6.55165e-09	1	1	1	1	1	1
PA14_21670	1878462	1878749	288	-	-	hypothetical_protein	core	CDS	PA3274	6	4.06336	-2.21154	0.839482	5.97408	1.05988	0.0744915	-0.0959786	-0.6472	0.648144	-1.60979	1	1	2.66836e-09	1	1	1	1	1	1
PA14_21830	1897888	1898319	432	+	-	hypothetical_protein	other	CDS	-	6	6.79133	-0.117962	-0.0302135	1.55929	0.349629	-0.0457693	-0.144317	-0.726826	0.224343	-0.573182	1	1	0.00541475	1	1	1	1	1	1
PA14_21920	1907066	1907863	798	-	-	putative_permease_of_ABC_transporter	core	CDS	PA3253	6	3.12302	-1.05607	-0.107721	1.91615	0.694454	-0.211813	-0.0942285	-0.78067	0.547447	-0.236297	1	1	0.000447333	1	1	1	1	1	1
PA14_21930	1907850	1908689	840	-	-	putative_permease_of_ABC_transporter	core	CDS	PA3252	6	3.13001	-0.337911	-0.841275	3.28187	0.707888	-0.0788876	-0.256648	-0.2464	0.180057	-0.0110248	1	1	1.072e-08	1	1	1	1	1	1
PA14_21940	1908686	1909495	810	-	-	hypothetical_protein	core	CDS	PA3251	6	3.97728	0.607787	0.218321	2.88918	0.541941	-0.177161	-0.330968	0.0588593	0.148538	-0.0906539	1	1	1.44082e-07	1	1	1	1	1	1
PA14_22400	1950210	1950368	159	+	-	hypothetical_protein	core	CDS	PA3231	6	5.53573	0.380993	2.18351	1.61122	1.19862	-0.0703473	-0.218572	-1.04192	0.877376	-1.73947	1	0.0199998	0.0751427	1	1	1	1	1	1
PA14_24010	2086376	2087593	1218	+	xcpS	general_secretion_pathway_protein_F	core	CDS	PA3102	6	6.89787	0.376918	0.373913	1.45376	0.088987	-0.13907	-0.0283296	-0.0892865	-0.00275588	-0.0911555	1	1	1.2248e-07	1	1	1	1	1	1
PA14_24020	2087598	2088044	447	+	xcpT	general_secretion_pathway_protein_G	core	CDS	PA3101	6	6.75525	0.279425	0.965284	1.57803	-0.0832606	-0.139509	-0.617828	0.062592	-0.115437	-0.027646	1	1	1.42515e-05	1	1	1	1	1	1
PA14_24040	2088051	2088569	519	+	xcpU	general_secretion_pathway_outer_membrane_protein_H_precursor	core	CDS	PA3100	6	7.46704	0.551944	0.838772	1.53916	-0.0739079	-0.151148	-0.494753	-0.0475551	-0.137158	-0.0411501	1	1	2.0281e-06	1	1	1	1	1	1
PA14_24050	2088566	2088955	390	+	xcpV	general_secretion_pathway_protein_I	core	CDS	PA3099	6	6.74302	0.498273	0.629094	1.33094	0.0905444	-0.161112	-0.28806	-0.0833562	-0.144983	-0.0904417	1	1	0.000999483	1	1	1	1	1	1
PA14_24730	2163047	2164378	1332	-	-	deoxyguanosinetriphosphate_triphosphohydrolase-like_protein	core	CDS	PA3043	6	6.5961	0.0673831	0.852373	1.82344	-0.126404	-0.218363	-0.549542	-0.0454774	0.104566	-0.314426	1	1	9.80836e-07	1	1	1	1	1	1
PA14_24740	2164495	2164818	324	-	-	hypothetical_protein	core	CDS	PA3042	6	7.69419	0.167709	0.937407	3.79627	-0.0137202	-0.342627	-0.451061	-0.167498	0.109673	-0.604516	1	1	1.36198e-16	1	1	1	1	1	1
PA14_24760	2164832	2165212	381	-	yqjE	hypothetical_protein	core	CDS	PA3041	6	7.85894	0.12874	1.14602	3.80732	-0.0129805	-0.250183	-0.647124	-0.0316949	0.0668882	-0.475402	1	0.630747	1.87106e-14	1	1	1	1	1	1
PA14_24770	2165216	2165545	330	-	-	hypothetical_protein	core	CDS	PA3040	6	7.34599	0.19601	1.09	3.63729	-0.110594	-0.324995	-0.526734	-0.0433021	0.0260053	-0.421722	1	0.762261	2.06607e-16	1	1	1	1	1	1
PA14_24860	2172628	2174031	1404	+	snr1	cytochrome_c_Snr1	core	CDS	PA3032	6	7.40246	-0.372295	-1.43715	2.91466	2.61576	0.800017	-1.61757	-0.780887	0.972971	-1.27221	1	0.232914	5.73469e-07	2.45679e-05	1	0.565296	1	1	1
PA14_24880	2174319	2174540	222	-	-	putative_lipoprotein	core	CDS	PA3031	6	8.62828	-0.112854	0.658608	1.57571	-0.092941	-0.39534	-0.0742861	-0.391835	0.366586	-0.290841	1	1	3.85424e-05	1	1	1	1	1	1
PA14_27070	2352491	2352925	435	+	-	hypothetical_protein	core	CDS	PA2864	6	5.68238	0.279027	-0.441194	2.31691	0.181365	-0.274487	0.0201884	-0.0261529	0.0343578	-0.194295	1	1	3.491e-11	1	1	1	1	1	1
PA14_27730	2403705	2406152	2448	-	fadE	acyl-CoA_dehydrogenase	core	CDS	PA2815	6	8.52191	-0.307365	1.04109	3.38256	0.425499	-0.157549	-0.192733	-0.234578	0.08256	-0.377814	1	0.93853	3.20888e-18	1	1	1	1	1	1
PA14_27840	2412042	2412659	618	+	-	hypothetical_protein	core	CDS	PA2807	6	4.41459	0.00564476	0.620066	2.60027	1.47325	-0.689895	0.422608	-0.44398	-0.136462	-0.314456	1	1	9.16277e-07	0.234181	1	1	1	1	1
PA14_27990	2422054	2423370	1317	+	-	putative_sialidase	RGP56	CDS	PA2794	6	6.21401	-0.796429	0.570879	1.26094	0.409125	-0.117855	-0.281874	0.0976093	-0.222848	0.040677	1	1	0.0252112	1	1	1	1	1	1
PA14_28170	2438270	2439226	957	+	yfdC	formate/nitrate_transporter	core	CDS	PA2777	6	5.73012	0.075368	0.161928	2.61772	0.456757	-0.221418	0.088166	-0.523577	0.0725131	-0.407936	1	1	6.31359e-10	1	1	1	1	1	1
PA14_28530	2460195	2461094	900	-	-	hypothetical_protein	core	CDS	PA2751	6	4.44073	-0.294314	0.0109277	2.20073	0.202231	-0.0776746	-0.247597	-0.522556	0.445678	-0.98679	1	1	3.75365e-05	1	1	1	1	1	1
PA14_28780	2478590	2478874	285	+	-	hypothetical_protein	RGP28	CDS	-	6	5.16401	-0.468088	-0.0302207	1.29688	0.441379	-0.193667	-0.612147	0.402537	-0.324234	0.1062	1	1	0.0252563	1	1	1	1	1	1
PA14_28790	2478975	2479136	162	+	-	hypothetical_protein	RGP28	CDS	-	6	4.64301	-0.693873	0.0776637	1.73768	0.545409	-0.205539	-0.651724	0.347967	-0.339614	0.125923	1	1	0.000200958	1	1	1	1	1	1
PA14_29130	2520399	2521244	846	+	-	ATPase	core	CDS	PA2707	6	6.329	-0.266841	1.3238	0.260014	0.177227	-0.131084	-0.391968	-0.145839	-0.0498462	-0.219471	1	0.00710728	1	1	1	1	1	1	1
PA14_29330	2537045	2538037	993	-	-	hypothetical_protein	other	CDS	-	6	6.72534	-0.177482	1.15223	3.01781	0.583788	-0.624578	0.0813719	-0.0863474	-0.159615	-0.0231724	1	0.69122	1.64866e-09	1	1	1	1	1	1
PA14_30230	2617332	2619608	2277	+	clpA	ATP-dependent_clp_protease,_ATP-binding_subunit_ClpA""	core	CDS	PA2620	6	9.92372	-0.384607	0.0615581	1.1605	0.49142	-0.103702	-0.0994384	-0.121664	-0.0787468	-0.114294	1	1	0.047334	1	1	1	1	1	1
PA14_30260	2620013	2620720	708	-	ate1	arginyl-tRNA-protein_transferase	core	CDS	PA2618	6	9.12569	-0.361641	0.333146	2.79161	0.785136	-0.417702	-0.326828	0.0215543	-0.327554	-0.00565117	1	1	1.29555e-13	1	1	1	1	1	1
PA14_31510	2740053	2740820	768	+	-	putative_short-chain_dehydrogenase	core	CDS	PA2554	6	6.30111	-0.92392	3.22438	2.11521	0.235943	-0.919126	-0.409024	-0.0722997	-0.0402748	-0.119132	1	1.0888e-07	8.45025e-05	1	1	1	1	1	1
PA14_31530	2740838	2742028	1191	+	-	putative_acyl-CoA_thiolase	core	CDS	PA2553	6	6.89009	-0.702735	3.03633	2.36947	0.0983868	-0.8464	-0.613486	0.144182	0.0180617	0.106202	1	2.84378e-07	5.82116e-06	1	1	1	1	1	1
PA14_32480	2823512	2823706	195	-	-	hypothetical_protein	core	CDS	PA2486	6	4.73347	-0.260146	1.71828	2.83386	0.0258525	-0.176361	-0.400584	-0.229245	0.498291	-0.641222	1	0.155497	1.01833e-05	1	1	1	1	1	1
PA14_32490	2823723	2824001	279	-	-	hypothetical_protein	core	CDS	PA2485	6	4.10485	-0.215359	0.849086	2.35758	0.19096	-0.151999	-0.564011	-0.0308963	0.270588	-0.695704	1	1	0.00017103	1	1	1	1	1	1
PA14_33010	2889137	2890393	1257	+	glyA2	serine_hydroxymethyltransferase	core	CDS	PA2444	6	7.26149	-0.878491	3.85834	1.47543	1.211	0.0620928	-0.456733	-0.138115	-0.0515042	-2.08738	1	1.42034e-05	0.191166	1	1	1	1	1	0.883885
PA14_33030	2890441	2891817	1377	+	sdaA	L-serine_dehydratase	core	CDS	PA2443	6	8.11774	-0.0750528	2.48828	1.82043	1.14012	0.0268941	0.0408119	-0.289259	-0.168666	-1.33362	1	2.06669e-07	0.000161249	1	1	1	1	1	1
PA14_33040	2891911	2893032	1122	+	gcvT2	glycine_cleavage_system_protein_T2	core	CDS	PA2442	6	7.71314	-0.0826004	2.7812	1.71355	0.940307	-0.0715545	-0.261427	-0.111376	-0.210785	-1.01029	1	1.15017e-07	0.00230196	1	1	1	1	1	1
PA14_33160	2902952	2903221	270	-	-	hypothetical_protein	core	CDS	PA2433	6	6.29757	-0.0742118	1.1152	3.21251	1.4779	-0.199719	0.121057	-0.888337	0.912139	-1.24808	1	0.982082	3.28917e-06	0.641689	1	1	1	1	1
PA14_33960	3017584	3019590	2007	-	-	hypothetical_protein	core	CDS	PA2373	6	3.90985	-0.00948261	-0.0214245	2.23896	0.972801	-0.466545	-0.481407	0.00893968	0.0326857	-0.208903	1	1	2.49412e-07	1	1	1	1	1	1
PA14_33970	3019627	3020694	1068	-	-	hypothetical_protein	other	CDS	-	6	2.81656	-0.719286	0.0422165	2.73893	0.786471	-1.11224	-0.361625	0.0698913	0.126414	-0.592065	1	1	1.02363e-05	1	1	1	1	1	1
PA14_33980	3020733	3021266	534	-	-	hypothetical_protein	other	CDS	-	6	3.36376	-0.553034	1.62865	3.11411	0.866761	-0.820154	-0.445201	0.332996	-0.777971	-0.0422828	1	0.148904	1.17744e-09	1	1	1	1	1	1
PA14_33990	3021340	3023889	2550	-	-	putative_ClpA/B-type_protease	core	CDS	PA2371	6	5.05449	-0.349907	1.11183	3.05409	0.916014	-0.668263	-0.0515809	-0.0189931	-0.687231	0.107976	1	0.815432	6.77058e-11	1	1	1	1	1	1
PA14_34000	3023891	3024907	1017	-	-	hypothetical_protein	core	CDS	PA2370	6	3.45296	-0.806666	1.92044	3.55705	0.801327	-0.481846	-0.27537	-0.111238	-0.208169	0.1881	1	0.148904	4.74598e-09	1	1	1	1	1	1
PA14_34010	3024871	3026664	1794	-	-	hypothetical_protein	core	CDS	PA2369	6	4.71521	-0.43121	-0.321078	3.6882	0.724219	-0.486792	-0.291812	-0.00325049	-0.0824359	-0.0841141	1	1	9.94656e-15	1	1	1	1	1	1
PA14_34020	3026648	3027073	426	-	-	hypothetical_protein	core	CDS	PA2368	6	3.98593	-0.586203	0.913624	3.41005	0.644796	-0.464432	0.0487637	-0.517634	0.378287	-0.691116	1	1	2.50861e-09	1	1	1	1	1	1
PA14_34030	3027086	3027583	498	-	-	hypothetical_protein	core	CDS	PA2367	6	3.97628	-1.36216	1.6308	3.57475	0.520368	-0.531267	0.165441	-0.566846	0.374975	-0.763849	1	0.194937	1.05182e-10	1	1	1	1	1	1
PA14_34050	3027657	3029141	1485	-	-	hypothetical_protein	core	CDS	PA2366	6	5.27625	-0.797393	1.29054	4.23862	0.540025	-0.382372	-0.340558	-0.107049	-0.159811	-0.170506	1	0.547867	1.50684e-13	1	1	1	1	1	1
PA14_34110	3031802	3032560	759	+	-	hypothetical_protein	core	CDS	PA2362	6	4.58201	0.274779	0.174609	2.39804	0.280211	0.0122687	-0.277605	-0.184717	-0.106964	0.043636	1	1	7.46139e-11	1	1	1	1	1	1
PA14_34140	3036369	3037469	1101	+	-	hypothetical_protein	core	CDS	PA2360	6	4.91538	0.145207	0.758758	2.34301	0.712212	-0.48831	-0.214422	0.114481	-0.490944	-0.128664	1	1	2.10221e-08	1	1	1	1	1	1
PA14_35550	3160432	3160737	306	-	pslO	hypothetical_protein	core	CDS	PA2245	6	3.93443	2.33096	-0.376438	4.30293	1.04784	0.02003	0.020082	-1.11862	0.710533	-1.97279	1	1	3.33066e-06	1	1	1	1	1	1
PA14_35570	3160765	3161766	1002	-	pslN	hypothetical_protein	core	CDS	PA2244	6	4.36051	-0.126593	-0.137424	4.25431	0.892166	-0.0316913	-0.0295315	-1.06633	0.857333	-1.70244	1	1	1.79259e-07	1	1	1	1	1	1
PA14_35740	3177507	3180521	3015	+	tpnA	putative_transposase	RGP23	CDS	-	6	6.31346	-0.0875699	0.695582	1.91462	0.7127	-0.221678	-0.336185	0.0853698	-0.364155	-0.0568285	1	1	5.58867e-08	1	1	1	1	1	1
PA14_35750	3180518	3180880	363	+	tpnC	putative_tpnA_repressor_protein	RGP23	CDS	-	6	5.34873	-0.114507	0.911601	2.25101	0.941345	-0.238699	-0.0953116	-0.215871	-0.17666	-0.125919	1	1	2.82273e-09	1	1	1	1	1	1
PA14_36375	3240498	3241922	1425	+	-	hypothetical_protein	core	CDS	PA2180	6	3.43692	0.181616	0.103703	2.97788	1.26702	0.227602	-0.220921	-0.850372	0.441117	-1.22231	1	1	0.00010846	1	1	1	1	1	1
PA14_36390	3241906	3242856	951	+	-	hypothetical_protein	core	CDS	PA2179	6	3.93541	-0.510684	2.03252	0.61738	0.618052	0.379664	-0.614392	-0.727115	0.701338	-1.25573	1	0.0355961	1	1	1	1	1	1	1
PA14_36450	3246017	3246607	591	+	-	hypothetical_protein	core	CDS	PA2176	6	4.91687	-0.278249	0.893566	3.67195	0.464588	-0.0503325	-0.469618	-0.564685	0.535136	-1.18523	1	1	3.74449e-07	1	1	1	1	1	1
PA14_36460	3246620	3246967	348	+	-	hypothetical_protein	core	CDS	PA2175	6	5.42986	-0.0745186	0.989348	4.24726	0.685527	-0.125494	-0.555601	-0.592353	0.675567	-1.354	1	1	6.85685e-09	1	1	1	1	1	1
PA14_36480	3247591	3247812	222	-	-	hypothetical_protein	other	CDS	-	6	3.68151	0.246149	-0.654426	3.31674	1.74039	0.34678	-0.679094	-0.794984	0.368755	-1.42075	1	1	6.03257e-05	0.269716	1	1	1	1	1
PA14_36490	3247868	3248218	351	-	-	hypothetical_protein	core	CDS	PA2173	6	4.32364	-0.612945	-0.341123	4.11863	1.56903	0.460549	-0.380119	-1.26291	0.131348	-1.08478	1	1	7.78489e-08	0.384028	1	1	1	1	1
PA14_36500	3248245	3249321	1077	-	-	hypothetical_protein	core	CDS	PA2172	6	5.34992	-0.464222	0.399391	3.08779	1.91325	0.415144	-0.839625	-1.09511	0.438244	-1.26966	1	1	8.68158e-06	0.0571921	1	1	1	1	1
PA14_36520	3249325	3249795	471	-	-	hypothetical_protein	core	CDS	PA2171	6	4.94156	-0.796605	1.25271	2.97955	1.96225	0.255735	-1.08696	-0.931327	0.327618	-1.05626	1	0.839484	5.9449e-05	0.0669369	1	1	1	1	1
PA14_36540	3250575	3251351	777	-	-	hypothetical_protein	core	CDS	PA2168	6	4.02382	-0.170516	0.333933	2.60754	1.32964	0.237654	-0.431586	-0.118762	0.1165	-0.932933	1	1	0.000221543	1	1	1	1	1	1
PA14_36550	3251348	3252445	1098	-	-	hypothetical_protein	core	CDS	PA2167	6	4.69789	-0.368517	-0.548336	3.2073	1.38768	0.138202	-0.34694	-0.457152	0.378813	-0.989604	1	1	2.97232e-06	0.821816	1	1	1	1	1
PA14_36560	3252774	3253139	366	-	-	hypothetical_protein	core	CDS	PA2166	6	7.22346	0.13668	0.609454	4.29936	1.61639	-0.039347	-0.338816	-1.07803	0.969032	-2.86566	1	1	6.15912e-08	0.487368	1	1	1	1	0.225539
PA14_36570	3253507	3255048	1542	+	glgA	glycogen_synthase	core	CDS	PA2165	6	5.2925	-0.513571	0.111591	2.19941	1.35011	0.164536	-0.081044	-0.717338	0.423735	-1.31943	1	1	0.00111586	0.885103	1	1	1	1	1
PA14_36580	3255048	3256799	1752	+	glgB	putative_glycosyl_hydrolase	core	CDS	PA2164	6	5.5241	0.117668	0.74344	3.64075	1.43663	0.223685	-0.22502	-0.981095	0.564908	-1.86662	1	1	2.75714e-06	0.879359	1	1	1	1	1
PA14_36590	3256792	3258846	2055	+	malQ	putative_4-alpha-glucanotransferase	core	CDS	PA2163	6	5.54593	-0.33931	-0.317763	4.45128	1.53145	0.303507	0.0521377	-1.0868	0.320089	-1.51779	1	1	1.05492e-07	0.608483	1	1	1	1	1
PA14_36605	3258839	3261619	2781	+	-	maltooligosyl_trehalose_synthase	core	CDS	PA2162	6	5.88512	-0.123902	-0.21224	4.18735	1.38904	0.434123	-0.00531805	-1.30374	0.274352	-1.18789	1	1	5.22525e-09	0.794913	1	1	1	1	1
PA14_36620	3261616	3261921	306	+	-	hypothetical_protein	core	CDS	PA2161	6	3.17773	-0.652286	-1.2033	4.90856	1.46447	0.552912	-0.0258887	-0.987958	0.0605478	-1.04382	1	1	9.83257e-06	0.96301	1	1	1	1	1
PA14_36630	3261934	3264084	2151	+	glgX	putative_glycosyl_hydrolase	core	CDS	PA2160	6	6.0523	-1.11491	0.262576	4.30389	1.49733	0.367704	-0.447772	-0.934159	0.270765	-1.02603	1	1	4.12294e-11	0.317528	1	1	1	1	1
PA14_36650	3264184	3264600	417	+	-	hypothetical_protein	core	CDS	PA2159	6	6.01565	-1.06118	1.3047	4.85423	1.92171	0.382897	-0.609125	-0.900179	0.235668	-1.14104	1	1	1.94241e-08	0.097578	1	1	1	1	1
PA14_36660	3264667	3265914	1248	+	-	putative_alcohol_dehydrogenase_(Zn-dependent)	core	CDS	PA2158	6	5.11142	-0.638142	0.768421	2.78511	1.38368	0.450937	-0.459103	-0.875468	0.237488	-1.00652	1	1	1.74071e-05	0.781272	1	1	1	1	1
PA14_36670	3265918	3266856	939	+	-	hypothetical_protein	core	CDS	PA2157	6	4.32668	-0.380214	-0.279207	3.62649	1.67101	0.384878	-0.358633	-0.852255	-0.0259418	-1.13106	1	1	1.18349e-06	0.252233	1	1	1	1	1
PA14_36680	3266853	3267590	738	+	-	hypothetical_protein	core	CDS	PA2156	6	3.67562	-0.522346	-0.425006	3.93919	1.57618	0.520393	-0.261876	-0.872809	-0.0105642	-1.06262	1	1	7.9579e-06	0.565228	1	1	1	1	1
PA14_36690	3267587	3268792	1206	+	ybhO	cardiolipin_synthase_2	core	CDS	PA2155	6	3.74828	-0.714087	1.67756	2.6444	1.81344	0.374495	-0.153634	-1.24269	0.36556	-1.28076	1	0.436004	0.000445304	0.117992	1	1	1	1	1
PA14_36700	3268789	3269784	996	+	-	hypothetical_protein	core	CDS	PA2154	6	3.43296	-2.9037	2.2534	3.55693	1.35467	0.635588	-0.443098	-1.05553	0.203972	-1.03022	0.824866	0.401822	1.9008e-05	1	1	1	1	1	1
PA14_36710	3269786	3271984	2199	-	glgB	glycogen_branching_enzyme	core	CDS	PA2153	6	5.53576	-0.239721	0.914017	3.93707	1.14759	0.28052	-0.256951	-1.13518	0.334164	-1.06716	1	1	2.46999e-08	1	1	1	1	1	1
PA14_36730	3271981	3275283	3303	-	-	putative_trehalose_synthase	core	CDS	PA2152	6	5.88257	-0.161702	0.389523	4.21296	1.03452	0.394876	-0.470662	-0.90098	0.472739	-1.46698	1	1	9.94515e-09	1	1	1	1	1	1
PA14_36740	3275294	3277288	1995	-	-	hypothetical_protein	core	CDS	PA2151	6	5.34323	-0.486173	0.612518	3.38423	1.02653	0.134839	-0.303895	-0.908699	0.715438	-1.49925	1	1	1.39576e-06	1	1	1	1	1	1
PA14_36760	3277432	3278313	882	-	-	KU_domain-containing_protein	core	CDS	PA2150	6	4.32053	-0.723111	1.10159	2.55647	1.16496	0.125227	-0.36774	-0.752724	0.476928	-1.22414	1	1	0.000622586	1	1	1	1	1	1
PA14_36770	3278336	3278578	243	-	-	hypothetical_protein	core	CDS	PA2149	6	2.89987	-1.37575	1.53139	4.30269	1.51589	-0.0175782	-0.562792	-0.857973	0.803252	-1.37473	1	1	6.87425e-05	0.937124	1	1	1	1	1
PA14_36780	3278592	3279083	492	-	-	hypothetical_protein	core	CDS	PA2148	6	4.63471	-0.77904	1.33492	3.71386	1.02034	0.11141	-0.343145	-1.22176	0.614301	-1.29557	1	0.82301	2.85658e-06	1	1	1	1	1	1
PA14_36790	3279080	3279214	135	-	-	hypothetical_protein	other	CDS	-	6	3.78909	-1.2719	1.73018	3.64592	0.988687	0.291608	-0.511675	-0.980621	0.588139	-1.73239	1	0.577188	1.17593e-05	1	1	1	1	1	1
PA14_36810	3279311	3281440	2130	-	katE	hydroperoxidase_II	core	CDS	PA2147	6	4.58234	-0.466363	0.63022	4.0452	0.865754	0.186788	-0.950419	-1.29627	0.825407	-1.64516	1	1	9.56156e-07	1	1	1	1	1	1
PA14_36840	3282592	3285030	2439	-	glgP	glycogen_phosphorylase	core	CDS	PA2144	6	6.28238	-0.80761	0.860165	4.63361	1.42417	0.31845	-0.336136	-0.953678	0.643027	-1.41308	1	1	8.20983e-09	0.835872	1	1	1	1	1
PA14_36890	3287237	3287476	240	-	-	putative_metallothionein	core	CDS	PA2140	6	0.745575	-1.66568	1.44166	3.39498	0.870359	0.743346	-0.243985	-1.4217	0.879264	-1.77875	1	1	0.00887504	1	1	1	1	1	1
PA14_36960	3291942	3293306	1365	-	-	putative_transporter	core	CDS	PA2135	6	5.03907	0.13941	0.640694	2.69022	1.56849	0.118565	-0.200191	-0.711354	0.462879	-1.08548	1	1	4.84711e-05	0.32924	1	1	1	1	1
PA14_36980	3293335	3293907	573	-	-	hypothetical_protein	core	CDS	PA2134	6	5.02088	0.0828713	0.644982	2.72505	1.66269	0.170519	-0.415276	-0.639157	0.54137	-1.32541	1	1	0.000178191	0.300153	1	1	1	1	1
PA14_38050	3394935	3395342	408	+	-	hypothetical_protein	RGP20	CDS	PA2046	6	3.49293	0.347927	0.506621	2.78765	0.338749	-0.0949891	-0.319319	-0.60139	0.876766	-0.773556	1	1	4.45519e-06	1	1	1	1	1	1
PA14_38370	3420659	3420883	225	+	-	hypothetical_protein	core	CDS	PA2021	6	5.03282	-0.81047	1.90726	3.03004	0.909408	-0.0854062	-0.297665	-0.386005	0.228951	-0.88652	1	0.0824903	5.16258e-07	1	1	1	1	1	1
PA14_38580	3441918	3443309	1392	+	-	hypothetical_protein	core	CDS	PA2004	6	6.10672	0.845516	1.21295	1.97493	1.8697	0.107925	-0.583139	-0.337077	0.173321	-0.835421	1	0.544115	0.000190637	0.00297844	1	1	1	1	1
PA14_38590	3443343	3444113	771	+	bdhA	3-hydroxybutyrate_dehydrogenase	core	CDS	PA2003	6	6.36736	0.0667854	1.50544	2.41766	1.73831	-0.133109	-0.541493	-0.114607	0.00356347	-0.749396	1	0.14481	2.63315e-06	0.0214515	1	1	1	1	1
PA14_38630	3445941	3447122	1182	-	atoB	acetyl-CoA_acetyltransferase	core	CDS	PA2001	6	9.09883	-0.847738	3.79439	1.36659	0.151193	-0.0324756	-0.831559	0.0815435	0.27962	0.10245	1	4.0375e-12	0.088965	1	1	1	1	1	1
PA14_38640	3447272	3447928	657	-	scoB	putative_CoA_transferase,_subunit_B""	core	CDS	PA2000	6	8.16769	-1.87936	4.99627	1.74615	0.221344	-0.287086	-0.772349	0.24922	0.427894	-0.170152	0.158937	5.41476e-13	0.00513322	1	1	1	1	1	1
PA14_38660	3447963	3448661	699	-	scoA	putative_CoA_transferase,_subunit_A""	core	CDS	PA1999	6	7.86821	-1.44054	4.27255	1.56726	0.230047	-0.229711	-0.40809	0.0594333	0.27302	-0.0781047	1	7.17869e-13	0.0139924	1	1	1	1	1	1
PA14_39140	3487340	3487606	267	-	-	hypothetical_protein	core	CDS	PA1963	6	4.67618	-0.546526	1.47212	-0.570353	0.395588	0.188469	-0.103577	-0.559145	0.18409	-0.265842	1	0.00241697	1	1	1	1	1	1	1
PA14_39520	3517005	3519209	2205	-	-	putative_hydroxylase_large_subunit	core	CDS	PA1933	6	5.62979	-0.319061	0.75342	2.71179	0.78714	0.14623	-0.394018	-0.756815	0.34718	-0.792583	1	1	2.9503e-07	1	1	1	1	1	1
PA14_39660	3535009	3535818	810	+	-	hypothetical_protein	core	CDS	PA1921	6	2.71825	1.27419	0.22023	2.70567	0.174556	0.0644587	-0.092822	-0.648748	0.555768	-0.568667	1	1	0.000664631	1	1	1	1	1	1
PA14_39780	3544298	3545524	1227	+	hvn	hypothetical_protein	core	CDS	PA1914	6	7.28977	-0.605928	0.555233	3.39951	4.93037	-0.684584	-0.904664	0.0619798	-0.438819	-0.460462	1	1	8.19415e-09	1.11019e-14	1	1	1	1	1
PA14_39880	3555459	3556106	648	-	phzG2	pyridoxamine_5'-phosphate_oxidase	core	CDS	PA4216	6	8.29311	-1.04024	2.12179	6.27692	-0.161318	0.050324	-0.744859	-0.158681	0.0217826	-0.0891792	1	0.00376231	1.40702e-19	1	1	1	1	1	1
PA14_39960	3560720	3561208	489	-	phzB2	phenazine_biosynthesis_protein	core	CDS	PA1900	6	7.60272	-0.635064	1.99896	6.50417	0.0830937	0.0516759	-1.55614	-0.2019	-0.324455	0.0943442	1	0.0535139	4.58368e-17	1	1	0.707824	1	1	1
PA14_39970	3561244	3561732	489	-	phzA2	phenazine_biosynthesis_protein	core	CDS	PA1899	6	6.58722	-0.441719	2.64876	5.54284	-0.105262	0.0990106	-0.872794	0.00411224	-0.552454	0.576593	1	0.000691945	7.94586e-19	1	1	1	1	1	1
PA14_40020	3565650	3566924	1275	+	-	hypothetical_protein	core	CDS	PA1895	6	2.91117	-2.2294	2.99927	2.03839	0.753149	0.213319	-1.24747	0.336734	0.0351431	-0.0531749	0.468615	0.0017167	0.00197988	1	1	1	1	1	1
PA14_40030	3566872	3567564	693	+	-	hypothetical_protein	core	CDS	PA1894	6	2.83307	-1.9552	3.36622	1.47012	0.902595	0.15501	-1.05595	-0.146071	0.384069	-0.0199811	0.824866	5.35518e-05	0.0757501	1	1	1	1	1	1
PA14_40040	3567590	3570019	2430	+	-	hypothetical_protein	core	CDS	PA1893	6	3.83111	-0.196071	0.933517	1.6983	0.854725	-0.0503567	-0.621617	0.296003	-0.0441961	-0.0244081	1	1	0.00712128	1	1	1	1	1	1
PA14_40100	3573078	3574487	1410	+	-	hypothetical_protein	core	CDS	PA1888	6	6.43197	-0.506878	0.309853	4.75751	0.917017	-0.750309	-0.475351	0.164873	-0.380147	0.25709	1	1	3.60793e-22	1	1	1	1	1	1
PA14_40110	3574471	3575139	669	+	-	hypothetical_protein	core	CDS	PA1887	6	5.20361	-1.40294	1.68152	5.13589	1.57209	-0.760395	-0.329514	-0.186813	0.0244892	-0.360714	1	0.313969	1.96137e-15	0.0735031	1	1	1	1	1
PA14_41810	3733152	3735857	2706	-	-	putative_transcriptional_regulator	core	CDS	PA1759	6	7.80946	-0.47591	1.30292	0.0846444	0.106639	-0.181506	0.125168	-0.170929	-0.0168802	0.0384688	1	0.00162221	1	1	1	1	1	1	1
PA14_42140	3759037	3759837	801	-	-	transglutaminase-like_domain-containing_protein	core	CDS	PA1732	6	4.86833	0.318178	-0.120012	2.47181	1.03743	-0.0361204	-0.365463	-0.186862	0.259332	-0.337917	1	1	4.46551e-07	1	1	1	1	1	1
PA14_43730	3894332	3894808	477	-	-	hypothetical_protein	core	CDS	PA1606	6	3.09924	-0.929309	1.03608	2.4258	-0.0962352	0.117665	-0.490393	-0.153117	0.391854	-0.575708	1	1	2.33113e-05	1	1	1	1	1	1
PA14_43740	3894877	3895911	1035	-	-	hypothetical_protein	core	CDS	PA1605	6	4.18214	-0.366821	0.424143	1.95052	0.0811536	0.0998006	-0.248713	0.0117047	0.242892	-0.758478	1	1	9.3789e-05	1	1	1	1	1	1
PA14_44170	3930808	3930987	180	+	-	hypothetical_protein	core	CDS	PA1571	6	7.04983	-0.407711	0.705271	2.03472	0.998915	-0.13569	-0.549888	-0.28161	-0.171649	0.207684	1	1	2.96244e-07	1	1	1	1	1	1
PA14_44290	3940471	3943203	2733	+	acnA	aconitate_hydratase	core	CDS	PA1562	6	8.77548	0.283667	0.706888	2.83799	0.0606727	-0.196044	-0.692833	-0.368483	0.199933	-0.256121	1	1	2.65422e-14	1	1	1	1	1	1
PA14_44420	3954185	3955600	1416	+	fixG	putative_ferredoxin	core	CDS	PA1551	6	7.26212	-0.264067	-0.127513	1.84661	-0.0246742	-0.198111	-0.296779	-0.463261	0.22463	-0.705939	1	1	3.54388e-06	1	1	1	1	1	1
PA14_44430	3955612	3956151	540	+	-	hypothetical_protein	core	CDS	PA1550	6	7.08818	-0.399763	-0.484267	2.31775	0.130628	-0.130468	-0.271896	-0.190788	-0.209211	-0.71948	1	1	3.69537e-12	1	1	1	1	1	1
PA14_44440	3956148	3958583	2436	+	fixI	putative_cation-transporting_P-type_ATPase	core	CDS	PA1549	6	7.27526	-0.21424	-1.00558	2.01278	-0.0480906	-0.0780826	-0.355751	-0.275034	-0.168257	-0.576172	1	1	2.04171e-09	1	1	1	1	1	1
PA14_46240	4111189	4113612	2424	+	-	hypothetical_protein	core	CDS	PA1408	6	6.01369	0.191162	0.238313	2.67704	0.410715	-0.192321	-0.141207	-0.179374	0.169588	-0.357104	1	1	2.30562e-10	1	1	1	1	1	1
PA14_46280	4117560	4117787	228	+	-	hypothetical_protein	core	CDS	PA1404	6	7.93431	-0.264587	0.782302	4.75134	0.554731	-0.386657	-0.762939	-0.0814894	0.232758	-0.347223	1	1	1.79733e-10	1	1	1	1	1	1
PA14_46510	4138746	4140104	1359	-	-	hypothetical_protein	RGP13	CDS	-	6	8.87683	-0.353215	0.783122	3.73802	0.644941	-0.699644	-0.331609	-0.147423	-0.404218	-0.0677392	1	1	6.08794e-22	1	1	1	1	1	1
PA14_46520	4140101	4141240	1140	-	-	hypothetical_protein	RGP13	CDS	-	6	8.80757	-0.504566	0.969462	4.15194	0.673656	-0.706985	-0.481057	-0.0985692	-0.443195	-0.0204511	1	1	3.2271e-21	1	1	1	1	1	1
PA14_46530	4141826	4142251	426	-	-	hypothetical_protein	RGP13	CDS	-	6	6.34336	-1.46331	1.63743	3.74085	0.809167	-1.0722	0.0136634	-0.454982	-0.323569	-0.315794	0.921742	0.0344777	2.07679e-14	1	1	1	1	1	1
PA14_46540	4142401	4144101	1701	+	-	hypothetical_protein	RGP13	CDS	-	6	7.33134	-0.695694	1.05036	2.84356	1.10158	-0.729908	-0.260696	-0.253108	-0.350222	-0.180088	1	0.821476	8.79877e-18	1	1	1	1	1	1
PA14_46550	4144573	4145301	729	+	-	ribonuclease	RGP13	CDS	-	6	6.45532	-0.613459	0.957076	2.31705	0.627777	-0.701109	-0.373909	-0.110583	-0.309292	-0.12233	1	1	3.49635e-14	1	1	1	1	1	1
PA14_47120	4198236	4198748	513	-	-	hypothetical_protein	core	CDS	PA1324	6	7.46116	0.43003	1.37097	4.47697	-0.100587	-0.125267	-1.00968	-0.741575	0.750934	-1.34183	1	0.442303	2.22947e-10	1	1	1	1	1	1
PA14_47130	4198808	4199140	333	-	-	hypothetical_protein	core	CDS	PA1323	6	6.79046	0.450344	0.996913	4.14634	0.173075	-0.131177	-0.656757	-0.801602	0.545536	-1.27383	1	1	4.6959e-11	1	1	1	1	1	1
PA14_47530	4233411	4233890	480	+	-	hypothetical_protein	core	CDS	PA1289	6	4.66808	0.142067	0.639838	1.59727	0.793145	-0.373012	-0.625165	0.0903903	-0.0803164	0.291827	1	1	0.00263125	1	1	1	1	1	1
PA14_48160	4286772	4289348	2577	+	-	putative_sensor/response_regulator_hybrid	core	CDS	PA1243	6	6.51255	0.0412643	-0.388601	2.63384	0.470179	-0.0546401	-0.297784	-0.564964	0.327847	-0.812245	1	1	2.07353e-08	1	1	1	1	1	1
PA14_48170	4289371	4291143	1773	-	-	hypothetical_protein	core	CDS	PA1242	6	5.88734	-0.00256909	-0.711714	1.67899	0.382563	-0.107303	-0.00555058	-0.509464	0.0990747	-0.643737	1	1	0.00177986	1	1	1	1	1	1
PA14_48530	4314228	4316084	1857	+	-	putative_AMP-binding_enzyme	core	CDS	PA1221	6	4.48278	-1.14832	1.05677	2.87747	1.4535	-1.1414	-1.78901	-0.419908	-0.121917	-0.134441	1	0.988157	7.77036e-10	0.150237	1	0.032428	1	1	1
PA14_48540	4316081	4317343	1263	+	-	hypothetical_protein	core	CDS	PA1220	6	4.29355	-1.194	0.803812	3.38355	1.49501	-1.18597	-1.81231	-1.41888	0.0856136	0.140498	1	1	2.16869e-09	0.269716	1	0.139957	1	1	1
PA14_48550	4317337	4317951	615	+	-	hypothetical_protein	core	CDS	PA1219	6	2.75489	1.87826	0.049811	3.81687	1.42693	-1.25381	-1.43288	-1.9616	0.538396	0.0989382	1	1	1.18066e-07	0.706096	1	1	1	1	1
PA14_48560	4317948	4318826	879	+	-	hypothetical_protein	core	CDS	PA1218	6	3.96478	-0.881043	0.898552	3.10116	1.75647	-0.972265	-1.97474	-0.841232	-0.362438	-0.318559	1	1	8.14909e-08	0.0456267	1	0.0528544	1	1	1
PA14_48570	4318823	4320190	1368	+	-	putative_2-isopropylmalate_synthase	core	CDS	PA1217	6	5.22502	-1.11706	1.64906	2.9674	1.69447	-0.883669	-1.97091	-0.490334	-0.25628	-0.307563	1	0.112882	3.80555e-08	0.0509854	1	0.032428	1	1	1
PA14_48590	4320187	4320933	747	+	-	hypothetical_protein	core	CDS	PA1216	6	4.34044	-0.452996	1.59269	3.72153	1.58759	-0.989276	-2.36746	-0.944849	-0.470399	-0.146262	1	0.393318	6.55856e-08	0.336847	1	0.0249491	1	1	1
PA14_48600	4321135	4322421	1287	+	-	putative_AMP-binding_enzyme	core	CDS	PA1215	6	5.08622	-0.203782	0.541133	3.00121	1.86568	-1.1054	-1.79463	-1.26507	-0.0866921	-0.000568702	1	1	1.38764e-07	0.0191553	1	0.175215	1	1	1
PA14_48610	4322421	4324019	1599	+	-	putative_sparagine_synthase	core	CDS	PA1214	6	4.4095	-0.86098	0.851689	2.74818	1.70434	-0.755515	-1.89195	-0.883066	-0.416856	0.312926	1	1	8.88177e-07	0.0597512	1	0.0795668	1	1	1
PA14_48620	4324016	4324975	960	+	-	putative_clavaminic_acid_synthetase	core	CDS	PA1213	6	3.52029	-0.291461	1.02066	2.40753	1.908	-0.950382	-1.67999	-0.786271	-0.269384	-0.0486141	1	1	0.000170049	0.0261551	1	0.565296	1	1	1
PA14_48630	4324972	4326201	1230	+	-	putative_MFS_transporter	core	CDS	PA1212	6	4.78122	-0.192633	0.120119	2.6996	1.44983	-0.482218	-0.583958	-0.212409	-0.194833	0.0804006	1	1	1.60718e-07	0.260795	1	1	1	1	1
PA14_48640	4326198	4326833	636	+	-	hypothetical_protein	core	CDS	PA1211	6	3.86947	-0.840971	0.226717	2.1256	1.58991	-0.66135	-0.74422	-0.44255	-0.286752	0.269498	1	1	4.35277e-05	0.0571921	1	1	1	1	1
PA14_48760	4335035	4335652	618	-	ycaC	putative_hydrolase	core	CDS	PA1202	6	6.38734	-0.558517	1.28937	3.20062	0.839052	-0.312935	-0.623346	0.319803	0.0203378	0.0564569	1	0.393509	1.11561e-10	1	1	1	1	1	1
PA14_49250	4373199	4375703	2505	+	napA	nitrate_reductase_catalytic_subunit	core	CDS	PA1174	6	7.69071	-0.875962	0.790619	4.87477	0.601178	-0.656909	-0.748457	-0.424705	-0.00905762	-0.257456	1	1	3.60793e-22	1	1	1	1	1	1
PA14_49260	4375714	4376205	492	+	napB	cytochrome_c-type_protein_NapB_precursor	core	CDS	PA1173	6	4.44842	0.483429	0.977421	5.06174	0.715166	-0.66006	-1.35898	-0.736207	-0.0721388	-0.265556	1	1	1.2604e-11	1	1	1	1	1	1
PA14_49270	4376216	4376812	597	+	napc	cytochrome_c-type_protein_NapC	core	CDS	PA1172	6	5.22171	-0.208384	1.08543	4.99777	0.629202	-0.740852	-1.30535	-0.831547	-0.459764	0.0687875	1	1	2.63158e-13	1	1	1	1	1	1
PA14_49310	4381410	4381730	321	-	-	hypothetical_protein	core	CDS	PA1168	6	3.31334	-0.299084	0.134765	1.72949	0.39128	-0.954345	-0.0690587	-0.338211	-0.378891	-0.0514225	1	1	0.00268363	1	1	1	1	1	1
PA14_49320	4382230	4382901	672	-	-	hypothetical_protein	core	CDS	PA1167	6	6.56004	-0.193055	0.521644	2.28309	0.876366	-0.294702	-0.152705	0.0151169	-0.147231	-0.1317	1	1	6.39597e-13	1	1	1	1	1	1
PA14_49900	4436710	4437216	507	+	-	hypothetical_protein	core	CDS	PA1119	6	6.30784	-0.106898	0.127004	2.10167	0.334493	-0.284379	-0.407867	0.141626	0.0969663	-0.237199	1	1	3.58899e-09	1	1	1	1	1	1
PA14_50020	4446391	4447014	624	-	-	hypothetical_protein	core	CDS	PA1111	6	6.50676	-0.477247	0.482508	2.7795	0.598786	-0.445854	-0.0995176	-0.465146	-0.157841	-0.648935	1	1	1.68198e-06	1	1	1	1	1	1
PA14_50870	4521914	4522213	300	-	-	hypothetical_protein	core	CDS	PA1042	6	5.82952	-0.104591	-0.329169	1.75124	0.797581	-0.436227	-0.0844378	0.121752	-0.161775	-0.0373156	1	1	1.01435e-07	1	1	1	1	1	1
PA14_51040	4533871	4535157	1287	-	-	oxidoreductase	core	CDS	PA1028	6	4.90428	-0.535939	0.525154	2.00316	0.300813	-0.19619	-0.491926	0.168272	-0.330975	0.0742877	1	1	1.61378e-08	1	1	1	1	1	1
PA14_51050	4535213	4536802	1590	-	pcd	aldehyde_dehydrogenase	core	CDS	PA1027	6	5.05197	-0.602028	0.80529	1.71713	0.259408	-0.157037	-0.555695	0.155107	-0.394155	0.282866	1	1	7.0729e-05	1	1	1	1	1	1
PA14_51490	4578053	4578691	639	+	-	hypothetical_protein	core	CDS	PA0990	6	3.91318	-0.164044	0.807743	1.6317	0.372845	-0.175714	-0.416391	-0.330289	0.562086	-0.145788	1	1	0.0288091	1	1	1	1	1	1
PA14_51600	4586665	4587288	624	-	-	hypothetical_protein	RGP7	CDS	PA0981	6	5.60715	-0.913562	0.680224	1.54242	0.178235	-0.421014	-0.54279	0.0914396	-0.167594	-0.0157848	1	1	0.00047523	1	1	1	1	1	1
PA14_51830	4603516	4603986	471	+	-	DNA-binding_stress_protein	core	CDS	PA0962	6	8.88033	0.393041	1.36779	1.44327	-0.694369	0.623314	-0.479397	-0.250602	1.07779	-1.17175	1	0.160849	0.0441368	1	1	1	1	1	1
PA14_51860	4605073	4605702	630	-	-	hypothetical_protein	core	CDS	PA0959	6	7.32219	-0.303905	-0.315928	2.14214	0.517267	-0.577244	-0.0259748	0.0778161	-0.180397	0.325424	1	1	6.93007e-13	1	1	1	1	1	1
PA14_53220	4717492	4718886	1395	+	fumC2	fumarate_hydratase	core	CDS	PA0854	6	7.11095	0.760112	0.204643	1.87904	0.0915743	-0.211214	-0.798821	0.176334	0.137512	-0.0211257	1	1	3.54634e-06	1	1	1	1	1	1
PA14_53230	4718879	4719502	624	+	-	oxidoreductase	core	CDS	PA0853	6	6.73172	0.571408	0.466525	2.16183	0.0483961	-0.23402	-0.388652	-0.14792	0.327431	-0.178668	1	1	5.92235e-08	1	1	1	1	1	1
PA14_53370	4732365	4732988	624	+	plcR	phospholipase_accessory_protein_PlcR_precursor	core	CDS	PA0843	6	3.55177	0.0872603	0.625992	2.59713	0.969546	-0.499214	-0.293342	0.235978	-0.0898069	-0.292758	1	1	0.000371871	1	1	1	1	1	1
PA14_53620	4756330	4756968	639	+	-	hypothetical_protein	RGP6	CDS	PA0826	6	1.39717	-1.26865	1.37697	1.95959	0.290862	-0.725568	-0.591985	0.211906	-0.0191978	0.526577	1	0.534449	0.00730075	1	1	1	1	1	1
PA14_54080	4794649	4797774	3126	+	-	hypothetical_protein	core	CDS	PA0788	6	6.36173	-0.360041	0.820682	3.47535	0.857705	-0.443529	0.0550329	-0.240356	0.161779	-0.210811	1	1	2.22229e-16	1	1	1	1	1	1
PA14_54240	4813655	4814227	573	+	-	hypothetical_protein	core	CDS	PA0776	6	4.21349	0.669426	-0.449222	2.16384	1.46337	-0.536103	0.189837	-0.477883	0.192378	-0.505835	1	1	1.66737e-06	0.0771549	1	1	1	1	1
PA14_54620	4841942	4843450	1509	+	-	aldehyde_dehydrogenase	core	CDS	PA0747	6	7.68654	-0.803811	2.24131	3.28785	0.673556	-0.593459	-0.575997	-0.0773943	0.00234755	0.136931	1	2.41072e-06	1.76201e-14	1	1	1	1	1	1
PA14_54630	4843462	4844625	1164	+	-	acyl-CoA_dehydrogenase	core	CDS	PA0746	6	6.98786	-1.42885	2.454	3.99137	0.602414	-0.671735	-0.5039	0.0215511	-0.0772567	0.258843	0.819022	8.72391e-07	1.37892e-18	1	1	1	1	1	1
PA14_54640	4844691	4845509	819	+	-	enoyl-CoA_hydratase	core	CDS	PA0745	6	7.44663	-0.265019	1.48315	3.4073	0.274156	-0.717488	-0.349579	0.0439069	0.0100028	0.116568	1	0.0161023	1.11219e-16	1	1	1	1	1	1
PA14_54660	4845568	4846671	1104	+	-	enoyl-CoA_hydratase/isomerase	core	CDS	PA0744	6	7.53552	-0.124393	1.86321	3.57673	0.526702	-0.903936	-0.50326	0.143505	-0.0130491	0.0757235	1	0.000786601	6.22752e-15	1	1	1	1	1	1
PA14_54670	4846783	4847679	897	+	-	putative_3-hydroxyisobutyrate_dehydrogenase	core	CDS	PA0743	6	7.60041	-0.0880829	1.0655	3.533	0.67315	-0.686001	-0.0846735	0.16836	-0.0737793	0.0822674	1	0.809053	4.37417e-19	1	1	1	1	1	1
PA14_54810	4856798	4857841	1044	+	-	hypothetical_protein	core	CDS	PA0732	6	5.86634	0.287102	0.327191	2.03794	0.343956	-0.333022	-0.0930923	-0.254444	0.118074	-0.279041	1	1	2.67816e-08	1	1	1	1	1	1
PA14_55100	4895224	4895700	477	-	-	hypothetical_protein	core	CDS	PA0714	6	5.86375	0.191832	0.890509	1.93407	0.443378	-0.392638	0.0703741	-0.0603274	-0.212189	-0.248986	1	1	5.82116e-06	1	1	1	1	1	1
PA14_55780	4980026	4982794	2769	-	-	putative_two-component_sensor	core	CDS	PA4293	6	7.89778	-0.573297	0.4885	2.24362	2.77883	-0.639775	-0.117022	-0.0111675	-0.4915	-0.00387329	1	1	4.57542e-11	1.15335e-14	1	1	1	1	1
PA14_55790	4982804	4983310	507	-	-	hypothetical_protein	core	CDS	PA4294	6	6.53214	-0.699813	1.38295	3.63795	2.47265	-0.781874	-0.318989	-0.0416665	-0.291708	-0.00805898	1	0.213464	6.5203e-16	2.10501e-09	1	1	1	1	1
PA14_55820	4984830	4986500	1671	-	-	hypothetical_protein	core	CDS	PA4297	6	6.60937	-0.797617	0.121305	1.36748	2.51952	-0.613171	-0.263558	-0.308283	-0.253946	-0.0227862	1	1	0.0114174	9.01614e-12	1	1	1	1	1
PA14_55850	4986832	4987569	738	-	-	putative_pilus_assembly_protein	core	CDS	PA4299	6	6.33496	0.21378	0.0779384	2.27551	2.44551	-0.757481	0.0729019	-0.310362	-0.115157	-0.0589098	1	1	6.85685e-09	8.28461e-10	1	1	1	1	1
PA14_55860	4987566	4988477	912	-	-	hypothetical_protein	core	CDS	PA4300	6	6.26464	-0.337513	0.437577	2.70597	2.38633	-0.647772	-0.366295	-0.183258	-0.353272	0.0486563	1	1	8.07231e-10	1.2646e-07	1	1	1	1	1
PA14_55880	4988487	4989371	885	-	-	hypothetical_protein	core	CDS	PA4301	6	6.3756	-0.463305	0.632628	3.22945	2.4217	-0.64395	-0.00402465	-0.393916	-0.276025	-0.166246	1	1	1.16479e-13	7.82434e-09	1	1	1	1	1
PA14_55890	4989368	4990633	1266	-	cpaF2	putative_type_II_secretion_system_protein	core	CDS	PA4302	6	6.89326	-0.154088	0.476328	2.77784	2.44408	-0.744269	-0.260684	-0.313219	-0.185981	-0.108803	1	1	4.34424e-15	4.00269e-12	1	1	1	1	1
PA14_55900	4990630	4991814	1185	-	-	hypothetical_protein	core	CDS	PA4303	6	7.15908	-0.239382	0.621194	3.14781	2.37742	-0.744846	-0.0542457	-0.267682	-0.221428	0.0636385	1	1	3.89709e-15	1.30115e-09	1	1	1	1	1
PA14_55920	4991824	4993074	1251	-	-	putative_type_II_secretion_system_protein	core	CDS	PA4304	6	8.54558	-0.203501	0.209797	3.34776	2.47366	-0.641479	-0.317497	-0.0220645	-0.482262	0.174477	1	1	7.80275e-20	5.25144e-13	1	1	1	1	1
PA14_55940	4994409	4994621	213	+	-	hypothetical_protein	core	CDS	PA4306	6	11.948	-0.836503	0.657638	4.65759	3.44537	-0.235981	-0.563826	-0.176347	-0.281727	0.127085	1	1	4.13752e-18	1.33715e-12	1	1	1	1	1
PA14_56030	5003033	5004148	1116	+	-	hypothetical_protein	core	CDS	PA4311	6	7.85856	-0.0533721	0.431184	3.48458	0.584836	-0.189471	-0.169069	-0.164329	0.162586	-0.343114	1	1	2.40969e-17	1	1	1	1	1	1
PA14_56050	5004899	5005900	1002	+	-	hypothetical_protein	core	CDS	PA4313	6	6.50871	-0.394458	-0.6413	1.75902	0.720698	-0.228691	0.0130141	-0.274737	0.299347	-0.511041	1	1	1.10429e-07	1	1	1	1	1	1
PA14_56480	5036820	5038040	1221	-	-	putative_hydrolase	core	CDS	PA4344	6	5.49492	-0.59796	-0.262395	2.97005	-0.068619	-0.0560171	-0.183827	-0.57925	0.350524	-0.568833	1	1	7.00381e-11	1	1	1	1	1	1
PA14_56510	5038205	5038795	591	-	-	hypothetical_protein	core	CDS	PA4345	6	6.16881	-0.324187	0.79125	2.19551	0.0963011	-0.0682509	-0.190214	-0.310028	0.216595	-0.440111	1	1	1.571e-06	1	1	1	1	1	1
PA14_56960	5076593	5077387	795	+	-	hypothetical_protein	core	CDS	PA4382	6	0.764046	0.888559	-1.33199	2.08982	-0.471108	0.173376	-0.0110222	-0.886593	0.522097	-0.28046	1	0.663362	0.0294856	1	1	1	1	1	1
PA14_57950	5158032	5158340	309	+	-	hypothetical_protein	core	CDS	PA4463	6	10.1922	0.00204224	1.01907	1.67764	-0.0225235	-0.24624	-0.12074	-0.199451	0.0694689	-0.424581	1	1	5.30874e-07	1	1	1	1	1	1
PA14_57960	5158354	5158818	465	+	ptsN	nitrogen_regulatory_IIA_protein	core	CDS	PA4464	6	9.67932	-0.0190777	1.18915	1.76541	-0.122118	-0.200523	-0.1087	-0.141103	0.124075	-0.472211	1	0.170619	1.99644e-07	1	1	1	1	1	1
PA14_58350	5195069	5196682	1614	+	-	putative_binding_protein_component_of_ABC_transpor	core	CDS	PA4496	6	6.66902	-0.28868	2.25987	0.858965	0.387966	-0.482324	-0.195846	0.240896	-0.0944165	0.120221	1	3.76939e-08	1	1	1	1	1	1	1
PA14_58820	5239921	5240391	471	-	-	hypothetical_protein	core	CDS	PA4533	6	6.16627	-0.0614929	-0.00474406	1.61592	0.238431	0.0176588	-0.265086	0.0492298	-0.0991173	-0.0656686	1	1	4.64566e-06	1	1	1	1	1	1
PA14_58830	5240388	5240813	426	-	-	hypothetical_protein	core	CDS	PA4534	6	5.83052	-0.0863387	-0.125164	1.83706	-0.0897978	0.109036	-0.236025	-0.235531	-0.0844764	-0.226474	1	1	2.22845e-06	1	1	1	1	1	1
PA14_60960	5438649	5439155	507	-	-	hypothetical_protein	core	CDS	PA4607	6	11.6479	-0.23771	1.72288	4.21569	0.975161	-0.564284	-0.0767452	-0.397568	0.502062	-0.347263	1	3.04105e-05	2.61911e-22	1	1	1	1	1	1
PA14_61040	5442643	5444184	1542	-	katB	catalase	core	CDS	PA4613	6	4.55299	-0.20684	-0.106024	-0.0266176	0.0617182	2.25984	-1.63813	-0.738803	1.74966	-2.21802	1	1	1	1	0.00514959	0.718557	1	1	0.225539
PA14_61050	5444712	5445125	414	+	mscL	large-conductance_mechanosensitive_channel	core	CDS	PA4614	6	7.17009	-0.0305588	-0.164606	1.89586	0.529355	-0.559544	0.215751	-0.467768	0.155298	-0.174491	1	1	3.17715e-06	1	1	1	1	1	1
PA14_61410	5481996	5482409	414	-	-	hypothetical_protein	other	CDS	-	6	6.18931	0.123975	-0.704037	1.26078	0.93902	-0.678167	-0.312	-0.0628686	-0.477484	0.180061	1	1	0.0100883	1	1	1	1	1	1
PA14_61500	5487031	5487579	549	+	-	hypothetical_protein	core	CDS	PA4648	6	5.4329	0.00712104	-1.18529	2.81891	2.31629	-0.580342	-0.0645332	-0.0729482	-0.311551	-0.16801	1	0.575206	5.97094e-09	2.40436e-06	1	1	1	1	1
PA14_61510	5487610	5488143	534	+	-	hypothetical_protein	core	CDS	PA4649	6	4.36606	0.100646	-0.440684	2.34581	1.66807	-0.779702	0.201533	-0.0259091	-0.232667	-0.592766	1	1	4.75987e-05	0.0724011	1	1	1	1	1
PA14_61520	5488143	5488685	543	+	-	hypothetical_protein	core	CDS	PA4650	6	2.28535	-0.239561	-1.59418	3.58176	1.60324	-1.06196	-0.189679	-0.213247	-0.540817	0.391062	1	0.281771	2.96244e-07	0.214356	1	1	1	1	1
PA14_61530	5488704	5489492	789	+	csuC	putative_pili_assembly_chaperone	core	CDS	PA4651	6	4.49809	0.0332332	-0.484064	2.85039	1.6727	-0.798315	-0.328144	-0.142246	-0.357329	0.0250575	1	1	3.14412e-10	0.00679123	1	1	1	1	1
PA14_61540	5489509	5491881	2373	+	csuD	hypothetical_protein	core	CDS	PA4652	6	4.82078	-0.704684	-0.0969496	2.24254	1.81205	-0.796406	-0.647955	-0.100174	-0.252666	-0.0578995	1	1	1.42104e-06	0.00173508	1	1	1	1	1
PA14_62650	5590504	5593770	3267	+	-	hypothetical_protein	core	CDS	PA4735	6	7.87336	0.00216247	-0.0354738	1.15884	0.278355	-0.461238	-0.0683671	-0.13841	-0.0761054	0.0304494	1	1	0.0293852	1	1	1	1	1	1
PA14_62680	5594439	5594636	198	-	-	hypothetical_protein	core	CDS	PA4738	6	9.25686	-0.16113	-0.182103	4.85352	0.188173	-0.247353	-0.482292	-1.07083	0.957873	-2.4965	1	1	1.09847e-09	1	1	1	1	1	0.225539
PA14_62690	5594686	5595030	345	-	-	hypothetical_protein	core	CDS	PA4739	6	8.3816	-0.272545	-0.17294	4.29421	0.195229	-0.183918	-0.594215	-0.993016	0.957983	-2.49147	1	1	9.41671e-09	1	1	1	1	1	0.225539
PA14_63250	5644360	5645637	1278	-	yfcY	acetyl-CoA_acetyltransferase	core	CDS	PA4785	6	5.99198	-0.763555	0.450686	2.59673	0.136399	-0.168016	-0.455333	-0.172237	0.248505	-0.122548	1	1	1.64614e-12	1	1	1	1	1	1
PA14_63270	5645892	5647247	1356	+	fabG	3-ketoacyl-(acyl-carrier-protein)_reductase	core	CDS	PA4786	6	5.88854	-0.306259	0.639001	2.58295	0.180718	-0.310595	-0.0958418	-0.0763643	0.176287	-0.350863	1	1	8.13895e-12	1	1	1	1	1	1
PA14_64480	5744232	5744576	345	+	osmE	DNA-binding_transcriptional_activator_OsmE	core	CDS	PA4876	6	7.07322	0.371708	0.890823	3.69285	0.0892211	-0.275947	-0.181447	-0.781566	0.665276	-0.988236	1	1	4.64692e-12	1	1	1	1	1	1
PA14_64490	5744620	5745027	408	-	-	hypothetical_protein	core	CDS	PA4877	6	5.49998	-0.212575	0.159594	3.01357	0.703243	-0.253362	-0.288616	-0.501992	0.259086	-1.04973	1	1	3.24892e-07	1	1	1	1	1	1
PA14_64510	5745988	5748057	2070	-	yhjG	hypothetical_protein	core	CDS	PA4879	6	6.62012	0.0427567	0.365504	1.63171	0.322741	-0.395243	-0.0286188	-0.249498	0.0322749	-0.230837	1	1	0.000109444	1	1	1	1	1	1
PA14_65090	5802370	5804391	2022	+	-	hypothetical_protein	core	CDS	PA4929	6	7.30836	-0.584627	0.588774	2.72516	0.517321	-0.540595	0.0143368	-0.104402	-0.102031	-0.0330204	1	1	4.08237e-16	1	1	1	1	1	1
PA14_67510	6026551	6028491	1941	-	estA	esterase_EstA	core	CDS	PA5112	6	7.83157	0.553603	1.49329	0.843631	0.330681	-0.425729	-0.111646	0.103388	0.0189392	0.0992997	1	0.00200735	1	1	1	1	1	1	1
PA14_67540	6033735	6034319	585	-	-	hypothetical_protein	core	CDS	PA5115	6	6.35265	0.169838	-0.0496631	1.54578	0.209804	-0.0777432	-0.458281	0.386359	-0.606346	-0.0766709	1	1	0.000569948	1	1	1	1	1	1
PA14_68400	6102527	6102964	438	-	ygaU	LysM_domain/BON_superfamily_protein	core	CDS	PA5178	6	9.75502	0.480707	1.05498	2.65098	0.414638	-0.427759	-0.708206	0.400418	-0.0423139	0.312173	1	0.901173	2.04975e-11	1	1	1	1	1	1
PA14_68820	6137440	6139224	1785	+	gspE	putative_secretion_pathway_ATPase	core	CDS	PA5210	6	7.71455	0.177613	-0.104507	1.4891	0.392234	-0.487696	0.146983	-0.026253	-0.30005	-0.328299	1	1	3.80706e-05	1	1	1	1	1	1
PA14_68840	6140030	6140359	330	+	-	hypothetical_protein	core	CDS	PA5212	6	6.20969	0.971215	0.46087	2.2892	0.038969	-0.442543	-0.530766	-0.261704	0.456352	-0.652134	1	1	0.000105622	1	1	1	1	1	1
PA14_69470	6194758	6195504	747	-	algR	alginate_biosynthesis_regulatory_protein_AlgR	core	CDS	PA5261	6	9.06819	0.304168	0.657667	1.69478	0.5595	-0.389626	0.016946	-0.228802	0.0767503	-0.185755	1	1	6.23184e-10	1	1	1	1	1	1
PA14_69600	6209203	6209436	234	+	-	hypothetical_protein	core	CDS	PA5271	6	7.34433	0.649184	1.08088	1.94837	0.180884	-0.429575	0.1929	-0.26253	0.267281	-0.406733	1	0.564251	1.17422e-10	1	1	1	1	1	1
PA14_69610	6209585	6212437	2853	+	cyaA	adenylate_cyclase	core	CDS	PA5272	6	7.347	-0.10828	0.370044	1.25415	-0.105805	-0.205866	-0.194484	-0.211344	0.045287	0.0757229	1	1	0.00566284	1	1	1	1	1	1
PA14_69950	6240535	6242394	1860	-	-	hypothetical_protein	core	CDS	PA5299	6	6.79226	-0.0835736	-1.21095	1.49731	0.463908	-0.266706	-0.242633	-0.188923	0.0448105	0.0036789	1	0.111616	0.000108188	1	1	1	1	1	1
PA14_70650	6292401	6292802	402	-	glcG	putative_GlcG_protein	core	CDS	PA5352	6	4.58106	0.140528	1.07864	3.50273	1.29725	-3.46103	-1.45507	-0.293482	-0.0340934	0.254325	1	1	3.16909e-07	1	2.02171e-05	1	1	1	1
PA14_70670	6292807	6294033	1227	-	glcF	glycolate_oxidase_iron-sulfur_subunit	core	CDS	PA5353	6	4.62573	-0.0475845	1.37576	3.26979	1.24048	-3.00327	-1.62004	-0.569277	0.547279	0.484645	1	0.507754	6.98893e-07	1	9.71284e-05	1	1	1	1
PA14_70680	6294043	6295122	1080	-	glcE	glycolate_oxidase_FAD_binding_subunit	core	CDS	PA5354	6	5.2597	-0.373165	1.66763	3.2345	1.29021	-2.97291	-1.58968	-0.203218	0.0729927	0.414119	1	0.187646	6.40366e-07	1	9.71284e-05	1	1	1	1
PA14_71240	6347147	6348124	978	+	-	hypothetical_protein	core	CDS	PA5396	6	3.38876	0.304498	1.57064	-0.401324	0.627133	-0.434718	-0.309135	-0.109362	-0.10526	-0.224023	1	0.0109406	1	1	1	1	1	1	1
PA14_71400	6358152	6358262	111	-	-	hypothetical_protein	other	CDS	-	6	3.44904	-0.42414	2.6147	0.100209	0.363217	-0.503543	0.115311	-0.233654	-0.0239741	0.0586622	1	0.000168876	1	1	1	1	1	1	1
PA14_71460	6366948	6368201	1254	+	glyA1	serine_hydroxymethyltransferase	core	CDS	PA5415	6	3.75234	-0.199715	2.38893	-0.10136	1.11376	-0.117998	-0.535187	-0.390754	-0.05991	-0.823417	1	0.000766335	1	1	1	1	1	1	1
PA14_71500	6369948	6372965	3018	+	soxA	sarcosine_oxidase_alpha_subunit	core	CDS	PA5418	6	4.09211	-0.513065	2.01402	0.114759	0.947107	-0.468457	-0.74298	-0.318559	-0.033635	-0.0784948	1	0.000580609	1	1	1	1	1	1	1
PA14_71580	6377112	6377660	549	-	-	hypothetical_protein	core	CDS	PA5423	6	6.44502	0.301235	-0.485348	1.67452	0.333659	-0.344245	-0.0283626	-0.0015998	0.126644	-0.452139	1	1	1.97118e-05	1	1	1	1	1	1
PA14_71920	6410034	6411161	1128	-	wbpY	glycosyltransferase_WbpY	core	CDS	PA5448	6	7.08641	0.394706	1.27384	0.604597	-0.17464	-0.317184	0.145307	-0.00393001	-0.143773	0.229835	1	0.0241507	1	1	1	1	1	1	1
PA14_72360	6445141	6445608	468	-	-	hypothetical_protein	core	CDS	PA5481	6	8.50321	0.570377	-0.424255	3.52221	0.81048	-0.152119	-0.372704	-0.905995	1.20158	-2.65547	1	1	5.86728e-06	1	1	1	1	1	0.225539
PA14_72370	6445630	6445791	162	-	-	hypothetical_protein	other	CDS	-	6	6.89422	0.366375	-0.547126	3.19145	1.02409	-0.197323	-0.332447	-0.71172	1.14392	-2.42727	1	1	2.60927e-05	1	1	1	1	1	0.342762
PA14_72520	6461404	6462093	690	-	-	hypothetical_protein	core	CDS	PA5496	6	7.16621	0.427072	0.35191	1.4525	1.19549	-0.663459	-0.00445059	0.389777	-0.426546	-0.440869	1	1	0.00365871	0.66599	1	1	1	1	1
PA14_72840	6486815	6487573	759	-	-	putative_short-chain_dehydrogenase	core	CDS	PA5521	6	7.31841	-0.0572305	0.00254778	1.42019	0.070975	-0.411851	-0.27399	0.0810066	-0.0415758	0.135904	1	1	0.000464439	1	1	1	1	1	1
PA14_73140	6512693	6513877	1185	-	-	hypothetical_protein	core	CDS	PA5546	6	8.39772	0.184726	0.925017	2.1486	0.852119	-0.0278983	-0.707735	-0.0741456	0.446882	-0.418669	1	1	4.76746e-07	1	1	1	1	1	1
PA14_00310	28634	29920	1287	+	-	putative_peptidyl-prolyl_isomerase	core	CDS	PA0027	7	7.57146	1.09054	0.927883	1.8785	0.437109	-0.211387	0.30822	-0.0806155	-0.0342575	-0.209536	1	1	5.41031e-07	1	1	1	1	1	1
PA14_00320	29917	30519	603	+	-	hypothetical_protein	core	CDS	PA0028	7	6.73429	1.17073	0.622135	1.85065	0.513274	-0.304977	0.399638	0.00685663	-0.359254	-0.235982	1	1	7.59463e-08	1	1	1	1	1	1
PA14_00620	61430	63091	1662	-	-	hypothetical_protein	core	CDS	PA0049	7	5.20228	-0.183836	0.591236	2.25516	1.41068	-0.240777	-0.0934711	0.49545	0.138817	0.364298	1	1	2.07007e-05	0.325735	1	1	1	1	1
PA14_00630	63701	63841	141	+	-	hypothetical_protein	core	CDS	PA0050	7	6.64546	0.20108	0.361507	3.998	0.167531	-0.236269	0.172372	-0.0322452	-0.135144	-0.0866593	1	1	9.21329e-24	1	1	1	1	1	1
PA14_00640	64665	66497	1833	+	phzH	potential_phenazine-modifying_enzyme	core	CDS	PA0051	7	6.12002	-0.245711	0.642452	2.68143	0.673645	0.466772	0.15512	0.0561788	-0.0540203	-0.0880958	1	1	2.88358e-09	1	1	1	1	1	1
PA14_00650	66550	66978	429	-	-	hypothetical_protein	core	CDS	PA0052	7	7.55744	0.410084	0.545738	2.63195	1.95529	-0.245176	0.272898	-0.103736	0.037661	-0.193947	1	1	2.82747e-14	9.87608e-08	1	1	1	1	1
PA14_01330	129498	129707	210	-	-	hypothetical_protein	core	CDS	PA0109	7	5.34368	0.150985	1.89643	2.66961	0.734602	-0.600504	0.454258	-0.136385	-0.102451	-0.42929	1	0.00198693	1.9676e-10	1	1	1	1	1	1
PA14_01490	139831	140241	411	+	-	putative_hemolysin	core	CDS	PA0122	7	11.8935	-0.37969	2.41039	3.62891	0.903101	-0.0706889	-0.133547	-0.0570275	0.118414	-0.191323	1	1.83136e-12	1.11359e-21	1	1	1	1	1	1
PA14_01760	161387	162376	990	+	nuh	nonspecific_ribonucleoside_hydrolase	core	CDS	PA0143	7	6.8928	1.9544	0.0655354	0.352207	0.604247	0.184742	-0.0553932	0.282334	-0.27215	-0.140156	0.000599762	1	1	1	1	1	1	1	1
PA14_02270	203517	204689	1173	-	-	putative_chemotaxis_transducer	core	CDS	PA0180	7	7.714	0.396552	0.782847	2.47212	0.692246	-0.373665	0.255514	-0.0615037	-0.0686069	-0.0297038	1	1	3.00573e-14	1	1	1	1	1	1
PA14_02450	220837	221955	1119	+	-	putative_NAD(P)_transhydrogenase,_subunit_alpha_part_1""	core	CDS	PA0195	7	5.72732	0.159419	0.725182	1.37764	0.481991	-0.262267	-0.0513079	0.211861	0.0587508	0.0437771	1	1	0.00701527	1	1	1	1	1	1
PA14_03090	272125	272559	435	-	-	CBS_domain-containing_protein	core	CDS	PA0250	7	6.8626	0.274481	0.688158	1.56567	1.01921	0.095072	-0.115383	-0.142908	0.563395	-1.09504	1	1	0.00892358	1	1	1	1	1	1
PA14_03650	328093	329082	990	-	cysA	sulfate_transport_protein_CysA	core	CDS	PA0280	7	6.10103	1.29038	0.456132	-0.864212	-0.959908	4.41408	-0.834937	-0.332506	0.195622	-0.903824	1	1	1	1	9.98752e-05	1	1	1	1
PA14_03670	329086	329955	870	-	cysW	sulfate_transport_protein_CysW	core	CDS	PA0281	7	5.2795	1.34406	0.26917	-1.21141	-0.955379	4.9962	-1.02653	-0.46872	0.0434542	-0.80386	1	1	0.619949	1	0.000139079	1	1	1	1
PA14_03700	330946	331944	999	-	sbp	sulfate-binding_protein_precursor	core	CDS	PA0283	7	7.00805	0.750156	0.974745	-1.0841	-1.57881	5.40031	-0.94356	-0.0734471	-0.2808	-0.565695	1	1	0.792302	1	0.000112908	1	1	1	1
PA14_05840	515998	517179	1182	-	gcdH	glutaryl-CoA_dehydrogenase	core	CDS	PA0447	7	7.77699	-0.0204526	2.09526	1.14106	-0.609154	0.0186479	0.137261	0.200523	0.501199	-0.553434	1	0.00356261	0.505184	1	1	1	1	1	1
PA14_05880	520909	522240	1332	+	nfeD	putative_membrane-bound_protease	core	CDS	PA0451	7	7.43412	0.108867	0.345471	2.34298	0.858599	-0.117503	0.837047	-0.193866	-0.358771	0.102535	1	1	1.01216e-10	1	1	1	1	1	1
PA14_06120	540138	540758	621	-	-	hypothetical_protein	core	CDS	PA0467	7	5.4424	0.553384	-0.176538	1.49526	0.418053	-0.0528081	-0.357293	0.339656	-0.0660691	-0.105752	1	1	0.00360997	1	1	1	1	1	1
PA14_06130	540777	541727	951	-	-	hypothetical_protein	core	CDS	PA0468	7	6.30189	0.311963	0.10648	1.21943	0.523636	-0.0526052	-0.0545243	0.0985643	-0.203091	-0.0129548	1	1	0.0184404	1	1	1	1	1	1
PA14_06260	552585	553523	939	-	-	LysR_family_transcriptional_regulator	core	CDS	PA0479	7	6.04232	0.0368318	1.1143	1.2572	-0.359373	-0.582243	0.639809	-0.129221	0.00617974	-0.0456276	1	0.426348	0.0221648	1	1	1	1	1	1
PA14_06270	553627	554424	798	+	catD	putative_hydrolase	core	CDS	PA0480	7	5.42269	-0.27293	0.342631	1.66293	0.445523	0.0145318	-0.407452	0.511041	-0.0251103	0.252985	1	1	0.00010689	1	1	1	1	1	1
PA14_06300	557442	557885	444	+	-	GNAT_family_acetyltransferase	core	CDS	PA0483	7	4.66843	0.164451	0.700172	1.66943	0.577581	-0.349689	0.247204	-0.0746821	-0.151474	0.0452437	1	1	0.000152781	1	1	1	1	1	1
PA14_06310	557917	558432	516	+	-	ACT_domain-containing_protein	core	CDS	PA0484	7	7.06963	0.138911	0.882321	2.31672	0.91255	-0.21726	-0.00807424	0.00266053	0.105183	0.0296582	1	1	1.14481e-11	1	1	1	1	1	1
PA14_07050	610401	611369	969	+	-	hypothetical_protein	core	CDS	PA0543	7	6.12792	0.278848	-0.70278	1.48617	0.555726	-0.262599	0.43058	-0.445101	0.0976805	-0.266816	1	1	0.00114109	1	1	1	1	1	1
PA14_07250	624927	625583	657	-	-	hypothetical_protein	core	CDS	PA0557	7	3.6059	-0.227958	-1.01031	1.38959	1.14822	0.0165583	-0.577315	0.670247	-0.0114794	0.196287	1	1	0.044473	1	1	1	1	1	1
PA14_08100	695775	696119	345	+	-	hypothetical_protein	RGP3	CDS	PA0624	7	7.20924	-0.291735	0.436795	1.36051	0.857863	0.255966	0.427916	0.0605663	-0.475178	-0.011185	1	1	0.0365471	1	1	1	1	1	1
PA14_08110	696088	696198	111	+	-	hypothetical_protein	RGP3	CDS	-	7	5.72259	-0.491019	0.581534	1.43416	0.844146	0.00482603	0.580274	0.00145199	-0.464161	0.0194037	1	1	0.0315977	1	1	1	1	1	1
PA4272.1	744841	745033	84	-	P27		sRNA	ncRNA	-	7	4.01312	-0.878646	0.588121	2.39966	0.609511	-0.254412	1.02339	-0.590352	-0.144397	-0.0547255	1	1	4.77408e-06	1	1	1	1	1	1
PA14_09500	814846	816309	1464	-	opmD	outer_membrane_protein	core	CDS	PA4208	7	9.03572	-1.65206	-0.235823	3.55361	2.25619	-0.0996629	0.179787	-0.00923732	-0.14899	-0.189854	0.00905161	1	1.35152e-17	1.45022e-08	1	1	1	1	1
PA14_09520	816306	819395	3090	-	mexI	RND_efflux_transporter	core	CDS	PA4207	7	10.1368	-1.9046	0.381277	3.66826	1.93476	0.0123516	-0.00207568	-0.214852	0.0500081	-0.268941	0.000335948	1	1.00487e-17	1.32605e-05	1	1	1	1	1
PA14_09530	819408	820520	1113	-	mexH	RND_efflux_membrane_fusion_protein_precursor	core	CDS	PA4206	7	9.56871	-2.3346	1.24324	3.25144	2.06253	0.0747756	-0.122869	-0.0235071	0.183024	-0.262141	1.6579e-05	0.303764	8.71537e-14	1.42881e-05	1	1	1	1	1
PA14_09540	820528	820974	447	-	mexG	hypothetical_protein	core	CDS	PA4205	7	8.80806	-2.13097	1.66966	2.95956	1.78453	0.199214	-0.238965	0.301417	-0.10567	0.168552	0.000144794	0.00336506	4.61923e-13	0.000410856	1	1	1	1	1
PA14_09900	849992	851380	1389	-	prpL	Pvds-regulated_endoprotease,_lysyl_class""	core	CDS	PA4175	7	9.36617	0.381398	0.475028	3.22513	2.38231	0.27428	-0.277089	0.313382	-0.464962	-0.464666	1	1	3.92535e-11	5.11391e-06	1	1	1	1	1
PA14_10330	890143	891558	1416	-	ompK	putative_outer_membrane_protein_precursor	core	CDS	PA4144	7	4.57098	-0.611934	0.137053	2.63636	-0.47751	0.292342	0.48087	0.180581	0.0500559	-0.0526364	1	1	5.86567e-11	1	1	1	1	1	1
PA14_10340	891558	893717	2160	-	cvaB	putative_toxin_transporter	core	CDS	PA4143	7	5.41797	0.0330662	0.249913	2.39684	-0.459202	0.146785	0.503157	0.0140973	0.120259	0.140396	1	1	4.91956e-11	1	1	1	1	1	1
PA14_10360	895080	895379	300	-	-	hypothetical_protein	core	CDS	PA4141	7	13.2387	-1.97109	1.82187	4.00117	1.48524	-0.186623	0.597107	-0.0204734	-0.0159556	0.0737499	0.00461193	0.00228175	1.22628e-14	0.163771	1	1	1	1	1
PA14_10770	927751	932004	4254	+	-	putative_sensor/response_regulator_hybrid	core	CDS	PA4112	7	8.44554	0.0345889	-1.22172	2.83476	0.790368	-0.368832	0.260209	-0.0848048	-0.209861	0.0852473	1	0.063937	3.61684e-19	1	1	1	1	1	1
PA14_11580	1001095	1002264	1170	+	-	hypothetical_protein	core	CDS	PA4041	7	6.0228	-0.359631	0.366271	1.92175	0.769675	-0.29045	0.0184394	-0.0580214	-0.19466	0.0800507	1	1	2.10037e-08	1	1	1	1	1	1
PA14_12140	1049398	1050291	894	-	-	putative_transcriptional_regulator	core	CDS	PA3995	7	5.48785	0.25102	0.0406142	1.28691	0.0447656	-0.20793	0.205513	0.0500889	0.188356	-0.0718156	1	1	0.0141256	1	1	1	1	1	1
PA14_12260	1058202	1058633	432	+	-	hypothetical_protein	core	CDS	PA3986	7	8.24388	-0.417791	0.951308	2.60423	1.44155	-0.0929621	0.312603	0.4459	-0.501483	0.472904	1	1	1.07191e-14	0.00679123	1	1	1	1	1
PA14_12680	1087678	1088514	837	+	-	short_chain_dehydrogenase	core	CDS	PA3957	7	6.27597	-0.130523	0.390512	2.715	0.860909	-0.320171	0.461166	-0.0262443	-0.117839	-0.126011	1	1	2.89276e-13	1	1	1	1	1	1
PA14_13110	1124320	1126002	1683	+	-	long-chain-fatty-acid--CoA_ligase	core	CDS	PA3924	7	6.82165	-0.490049	0.504643	2.41226	1.18385	-0.0866955	-0.342595	-0.000522613	0.0523983	0.258327	1	1	1.13008e-12	0.562981	1	1	1	1	1
PA14_13150	1129901	1132621	2721	+	-	putative_transcriptional_regulator	core	CDS	PA3921	7	8.34919	-0.323442	1.14649	1.99564	0.579468	-0.178011	0.161103	0.0513347	-0.0699002	0.069342	1	0.104762	3.84236e-15	1	1	1	1	1	1
PA14_13210	1137829	1138011	183	-	-	hypothetical_protein	other	CDS	-	7	4.43867	-0.841706	2.27751	2.53533	1.39473	0.0676565	0.266752	-0.620286	0.88962	-0.639321	1	0.00824989	6.85843e-07	0.317528	1	1	1	1	1
PA14_13340	1146258	1148600	2343	+	-	extracellular_nuclease	core	CDS	PA3909	7	4.57056	0.244772	0.147722	2.08148	0.397787	0.318098	-0.0958155	0.304747	-0.119438	-0.147939	1	1	1.92968e-06	1	1	1	1	1	1
PA14_14270	1217815	1218357	543	+	-	isochorismatase_family_hydrolase	core	CDS	PA3846	7	7.77737	-0.0770451	0.705843	1.54683	0.896189	-0.144011	0.1769	-0.018967	-0.164426	0.0627982	1	1	1.17768e-05	1	1	1	1	1	1
PA14_14320	1221589	1222182	594	+	-	hypothetical_protein	other	CDS	-	7	4.74766	-0.475014	0.506838	1.46337	2.27708	0.0268207	-0.399671	0.0934021	-0.13752	0.087769	1	1	0.0341289	3.24695e-06	1	1	1	1	1
PA14_14660	1250522	1251070	549	+	ycfJ	hypothetical_protein	core	CDS	PA3819	7	7.80247	-0.0854667	0.0725105	1.51302	0.366202	-0.265964	-0.0845684	-0.216369	0.447516	-0.0495428	1	1	0.00415288	1	1	1	1	1	1
PA14_14975	1271156	1271743	588	+	-	hypothetical_protein	core	CDS	PA3796	7	7.837	0.13828	-0.264677	1.21158	0.742348	0.046619	-0.130963	0.310287	-0.186304	0.193559	1	1	0.00776438	1	1	1	1	1	1
PA14_15050	1276025	1276486	462	+	-	hypothetical_protein	core	CDS	PA3791	7	6.3312	-0.132823	-0.208457	1.60038	0.0135575	0.298494	0.384956	-0.142421	-0.396481	-0.567402	1	1	6.69949e-07	1	1	1	1	1	1
PA14_15090	1280276	1280671	396	-	-	hypothetical_protein	core	CDS	PA3788	7	5.21875	-0.0541484	0.167786	1.46569	0.323097	-0.206442	0.116219	-0.0805656	0.19549	-0.0901674	1	1	0.0010491	1	1	1	1	1	1
PA14_15130	1282829	1283401	573	+	-	hypothetical_protein	core	CDS	PA3784	7	8.14223	0.0649886	-0.396649	3.03305	0.495489	0.0578998	-0.0717798	0.230409	-0.31996	-0.000526219	1	1	2.64937e-18	1	1	1	1	1	1
PA14_15280	1295421	1296317	897	-	-	hypothetical_protein	core	CDS	PA3772	7	2.86363	0.027291	0.261065	1.67915	1.42887	-0.379402	0.117982	0.127327	-0.273647	0.243855	1	1	0.0216528	0.40174	1	1	1	1	1
PA14_16100	1371277	1372497	1221	-	-	hypothetical_protein	core	CDS	PA3734	7	6.01295	-0.608827	0.371827	3.15595	1.00596	-0.182883	0.280614	-0.0975171	0.330655	-0.0933695	1	1	1.87106e-14	1	1	1	1	1	1
PA14_16110	1372594	1372878	285	+	-	hypothetical_protein	other	CDS	-	7	7.91477	-0.541867	-0.136176	2.70416	1.05896	0.365067	0.400424	-0.00142984	0.131853	-0.252406	1	1	7.44859e-13	1	1	1	1	1	1
PA14_16260	1389187	1390293	1107	+	-	putative_FMN_oxidoreductase	core	CDS	PA3723	7	8.3744	-0.300433	1.56401	3.56708	0.73402	-0.0213654	-0.215892	0.285241	0.108658	0.103255	1	0.00138528	5.49554e-20	1	1	1	1	1	1
PA14_16310	1392430	1393671	1242	+	-	putative_MFS_permease	core	CDS	PA3718	7	6.22402	0.357018	-0.196776	1.23319	2.29438	-0.0332415	0.106807	-0.244981	0.136547	-0.31987	1	1	0.127461	1.45022e-08	1	1	1	1	1
PA14_16370	1400168	1400863	696	+	-	hypothetical_protein	core	CDS	PA3712	7	6.67117	-0.29622	0.400357	1.80057	0.286708	0.04855	-0.268263	0.261382	-0.165039	-0.0315867	1	1	1.926e-08	1	1	1	1	1	1
PA14_16680	1427074	1427418	345	-	-	hypothetical_protein	core	CDS	PA3688	7	7.40322	-1.38208	2.04149	4.84197	0.906327	-0.346807	-0.120739	-0.0623681	0.211696	-0.0373338	1	0.000364402	6.08794e-22	1	1	1	1	1	1
PA14_18150	1557036	1558922	1887	+	acsL	putative_acetyl-coa_synthetase	core	CDS	PA3568	7	6.79888	-0.779663	0.525499	0.208989	2.89311	-0.724158	0.680527	0.00193785	0.112046	0.364542	1	1	1	1.15765e-12	1	1	1	1	1
PA14_18630	1600241	1603228	2988	-	eprS	putative_serine_protease	core	CDS	PA3535	7	7.04047	1.2114	1.41388	0.672478	0.118165	-0.0856582	0.323611	-0.04839	0.0250111	-0.0809797	1	0.0168085	1	1	1	1	1	1	1
PA14_19100	1648632	1649519	888	+	rhlA	rhamnosyltransferase_chain_A	core	CDS	PA3479	7	9.87355	-1.01776	1.04786	3.93113	0.815262	0.455491	-0.390889	0.30797	0.123301	-0.178169	1	0.872587	5.12061e-22	1	1	1	1	1	1
PA14_19110	1649585	1650865	1281	+	rhlB	rhamnosyltransferase_chain_B	core	CDS	PA3478	7	10.0977	-1.35846	1.49149	4.49607	0.998953	0.509747	-0.349915	0.181594	0.184361	-0.284772	0.158937	0.00132031	3.52021e-25	1	1	1	1	1	1
PA14_19120	1650990	1651715	726	+	rhlR	transcriptional_regulator_RhlR	core	CDS	PA3477	7	9.99135	0.732328	1.31773	1.67868	0.863416	0.337345	-0.156304	0.1409	-0.0509193	-0.010569	1	0.0208691	1.77285e-06	1	1	1	1	1	1
PA14_19310	1663729	1665444	1716	-	-	hypothetical_protein	core	CDS	PA3465	7	7.35464	0.269385	2.03665	1.1201	0.340339	-0.319147	0.324068	-0.21525	0.000755904	-0.274333	1	0.000620959	0.478472	1	1	1	1	1	1
PA14_19340	1667396	1670152	2757	-	-	putative_sensor/response_regulator_hybrid	core	CDS	PA3462	7	6.02537	0.0637024	0.533042	1.50782	0.536247	0.000752154	0.212417	-0.0765396	-0.0543012	-0.0607242	1	1	4.74674e-05	1	1	1	1	1	1
PA14_19480	1684501	1684710	210	-	-	hypothetical_protein	core	CDS	PA3451	7	4.99974	-1.34459	0.183455	3.02621	1.33524	0.00660005	0.484966	-0.0856963	0.0439099	-0.131261	1	1	6.60302e-07	0.794913	1	1	1	1	1
PA14_19740	1702924	1703694	771	+	-	enoyl-CoA_hydratase	core	CDS	PA3426	7	7.77579	-0.0723576	0.37002	2.12633	0.744365	-0.133488	0.658734	-0.329616	-0.378569	0.382734	1	1	5.97309e-08	1	1	1	1	1	1
PA14_19870	1713500	1714525	1026	+	ldh	leucine_dehydrogenase	core	CDS	PA3418	7	7.89585	-0.401062	1.43096	4.09826	0.987815	-0.205971	0.201327	-0.0454004	0.118771	-0.0328386	1	0.0823614	4.13752e-18	1	1	1	1	1	1
PA14_19900	1714667	1715764	1098	+	-	putative_pyruvate_dehydrogenase_E1_component,_alpha_subunit""	core	CDS	PA3417	7	7.39005	-0.562152	0.903522	4.06215	1.83095	-0.0269041	0.260018	0.20536	-0.0730422	0.147593	1	1	1.9081e-19	2.14547e-05	1	1	1	1	1
PA14_19910	1715757	1716758	1002	+	pdhB	putative_pyruvate_dehydrogenase_E1_component,_beta_chain""	core	CDS	PA3416	7	7.67044	-0.921304	0.594775	4.2151	1.98444	0.0106566	0.157664	0.279866	-0.139124	0.229489	1	1	1.09672e-16	5.49378e-05	1	1	1	1	1
PA14_19920	1716776	1717888	1113	+	-	branched-chain_alpha-keto_acid_dehydrogenase_subunit_E2	core	CDS	PA3415	7	7.10995	-0.541008	0.642432	3.87316	2.32204	0.0625074	0.167511	0.144564	0.0122407	0.0536231	1	1	1.50193e-16	2.5238e-08	1	1	1	1	1
PA14_20060	1729996	1730283	288	-	-	hypothetical_protein	other	CDS	-	7	4.48336	-0.455087	0.860186	2.01859	0.807345	0.110523	-0.27199	-0.210253	0.529473	-0.311396	1	1	0.00192912	1	1	1	1	1	1
PA14_20610	1773860	1774207	348	-	lecB	fucose-binding_lectin_PA-IIL	core	CDS	PA3361	7	7.57597	-1.29997	2.49917	5.25812	0.584391	0.200528	-0.26999	0.146609	0.365293	-0.385135	1	0.000250383	5.84067e-20	1	1	1	1	1	1
PA14_20690	1782148	1782759	612	+	-	hypothetical_protein	core	CDS	PA3354	7	6.9649	-0.264957	0.733201	1.60853	0.613992	-0.0706214	0.102055	0.0778289	-0.0538349	-0.057075	1	1	1.13514e-06	1	1	1	1	1	1
PA14_20770	1787554	1787859	306	+	-	hypothetical_protein	core	CDS	PA3347	7	7.3815	-0.218228	0.0167668	1.37152	1.01703	0.0617002	0.179884	0.126323	0.0464376	-0.0415108	1	1	0.00265348	1	1	1	1	1	1
PA14_20780	1787861	1789576	1716	+	-	putative_two-component_response_regulator	core	CDS	PA3346	7	9.11652	-0.117106	0.539741	1.74993	1.31786	0.219667	0.0824727	0.0620436	-0.0322595	-0.140063	1	1	6.83766e-11	0.00295173	1	1	1	1	1
PA14_21190	1832307	1834664	2358	-	-	hypothetical_protein	core	CDS	PA3311	7	6.64426	-0.414892	1.22162	3.80413	0.993085	-0.225744	-0.0964321	-0.0789941	-0.0169064	-0.0517793	1	0.257594	2.52887e-23	1	1	1	1	1	1
PA14_21510	1865762	1866175	414	-	-	hypothetical_protein	core	CDS	PA3289	7	4.22503	-0.796134	1.25543	1.95229	0.69272	0.144801	0.28212	-0.1647	0.000455168	-0.168834	1	0.503238	0.000403937	1	1	1	1	1	1
PA14_21840	1898307	1899053	747	-	-	hypothetical_protein	core	CDS	PA3261	7	7.34002	-0.501079	-0.175646	1.8865	1.2053	0.0785699	0.912338	-0.310883	-0.119901	-0.144289	1	1	0.000105552	0.961893	1	1	1	1	1
PA14_21960	1909550	1910608	1059	-	-	hypothetical_protein	core	CDS	PA3250	7	5.57696	0.252171	0.896318	2.8702	0.925943	-0.2834	-0.0848739	-0.0447234	0.0554783	0.0231531	1	1	2.05681e-12	1	1	1	1	1	1
PA14_21970	1910972	1911688	717	+	-	transcriptional_regulator	core	CDS	PA3249	7	4.7676	-0.633509	0.542977	1.79171	1.48672	0.200159	0.388118	-0.169632	0.019881	-0.243382	1	1	0.00657866	0.269716	1	1	1	1	1
PA14_22630	1968479	1968796	318	-	-	hypothetical_protein	core	CDS	PA3216	7	4.63704	-0.527622	0.10619	1.83011	0.741932	-0.204581	0.128166	0.198869	0.0202612	0.05046	1	1	0.000177238	1	1	1	1	1	1
PA14_23720	2062046	2062423	378	+	-	putative_translation_initiation_inhibitor	core	CDS	PA3123	7	6.71576	-0.655596	0.594318	1.6872	0.760117	-0.0051003	-0.390046	0.508864	-0.324287	0.25919	1	1	5.71188e-05	1	1	1	1	1	1
PA14_23990	2084868	2086376	1509	+	xcpR	general_secretion_pathway_protein_E	core	CDS	PA3103	7	7.96316	0.0270565	0.552182	1.22851	0.249671	0.0296331	0.0513529	-0.0771351	0.0227526	-0.0776111	1	1	0.00423893	1	1	1	1	1	1
PA14_24100	2091810	2092334	525	+	xcpZ	general_secretion_pathway_protein_M	core	CDS	PA3095	7	6.64373	-0.128417	0.0817221	1.21643	0.305784	-0.0552512	0.200083	-0.171163	-0.30009	-0.0724353	1	1	0.026711	1	1	1	1	1	1
PA14_24210	2100240	2101205	966	-	-	hypothetical_protein	core	CDS	PA3089	7	5.31222	-0.387515	0.539915	1.99321	0.632702	-0.0641113	0.346827	-0.301741	0.240365	-0.20425	1	1	1.10967e-07	1	1	1	1	1	1
PA14_24630	2153286	2153567	282	+	-	hypothetical_protein	core	CDS	PA3051	7	8.96893	-0.305527	0.979436	3.66079	0.100489	-0.142993	0.948168	-0.654373	0.108596	-1.32375	1	1	4.6115e-14	1	1	1	1	1	1
PA14_24970	2183161	2184069	909	+	yegS	lipid_kinase	core	CDS	PA3023	7	6.82171	-0.074622	-0.089311	2.60794	0.436136	-0.122535	0.138615	-0.253571	-0.0630539	-0.220241	1	1	6.63971e-11	1	1	1	1	1	1
PA14_24980	2184172	2184978	807	+	-	hypothetical_protein	core	CDS	PA3022	7	8.17338	-0.198306	0.472102	1.70401	0.160091	0.341353	-0.0967727	0.0599834	-0.332418	-0.0489499	1	1	1.56372e-11	1	1	1	1	1	1
PA14_25040	2190408	2190845	438	-	-	hypothetical_protein	core	CDS	PA3017	7	6.44775	-0.25648	0.711596	1.27571	0.222795	-0.193013	-0.0559694	0.104666	0.0842351	0.01406	1	1	0.0343138	1	1	1	1	1	1
PA14_26020	2273468	2275078	1611	-	-	putative_aminopeptidase	core	CDS	PA2939	7	9.32655	-1.62217	0.988343	5.97772	1.3878	-0.642542	-0.038204	0.0453884	0.0953956	-0.0134568	0.378964	1	1.29271e-19	0.324963	1	1	1	1	1
PA14_26280	2293121	2294758	1638	+	-	putative_chemotaxis_transducer	core	CDS	PA2920	7	7.09256	-0.1656	0.0167446	1.70347	1.00468	0.125767	0.467516	-0.122674	-0.21663	0.236491	1	1	1.95167e-07	1	1	1	1	1	1
PA14_26350	2297665	2298531	867	+	-	hypothetical_protein	core	CDS	PA2915	7	6.77806	0.349723	1.40857	1.83282	0.88123	0.220457	-0.0114314	0.30998	0.184286	-0.0807743	1	0.0693137	3.91339e-05	1	1	1	1	1	1
PA14_26780	2333398	2333565	168	-	-	hypothetical_protein	core	CDS	PA2883	7	7.55393	0.0874656	1.77291	1.8506	0.503334	-0.1378	-0.0181127	-0.36047	0.296134	-0.306092	1	0.000286965	1.08302e-05	1	1	1	1	1	1
PA14_26970	2345654	2347231	1578	-	-	hypothetical_protein	core	CDS	PA2870	7	5.52816	-0.560226	-0.252308	1.54031	1.31629	-0.336709	0.721126	-0.468636	0.0242717	-0.313174	1	1	0.00199168	0.219907	1	1	1	1	1
PA14_27720	2403196	2403576	381	-	-	hypothetical_protein	other	CDS	-	7	4.77012	-0.275301	1.06171	1.7672	0.416322	-0.0453021	-0.0710701	0.604425	-0.291823	-0.205927	1	0.896246	6.36214e-05	1	1	1	1	1	1
PA14_27930	2417456	2417755	300	-	-	hypothetical_protein	core	CDS	PA2799	7	5.60178	-0.405309	1.0301	1.47625	0.766424	-0.242627	0.350509	-0.41517	0.448409	-0.489768	1	1	0.00179295	1	1	1	1	1	1
PA14_28050	2428256	2429851	1596	+	-	putative_chemotaxis_transducer	core	CDS	PA2788	7	8.21275	-0.372084	0.86457	3.78855	0.497908	0.362112	-0.266694	-0.0213458	0.142433	0.334428	1	1	3.05024e-20	1	1	1	1	1	1
PA14_28060	2429873	2431111	1239	-	cpg2	glutamate_carboxypeptidase	core	CDS	PA2787	7	5.62968	-0.0300325	-0.0016219	3.26726	1.39683	0.281544	-0.0163608	0.297466	-0.169716	0.0573246	1	1	1.90035e-12	0.159138	1	1	1	1	1
PA14_28140	2436828	2437226	399	+	-	hypothetical_protein	core	CDS	PA2779	7	4.27433	-0.470762	0.205983	3.17025	0.826174	-0.436822	0.151952	0.116461	0.00236331	-0.267943	1	1	1.98219e-08	1	1	1	1	1	1
PA14_28150	2437310	2438188	879	+	-	hypothetical_protein	core	CDS	PA2778	7	4.97736	-0.968218	0.91033	2.37192	0.966767	-0.301531	0.617531	-0.0986984	-0.0556217	0.0992358	1	1	1.03268e-08	1	1	1	1	1	1
PA14_28260	2444516	2444812	297	+	-	hypothetical_protein	RGP43	CDS	-	7	8.82678	-1.08199	-0.520574	2.41109	1.61258	-0.205717	0.353884	0.494667	-0.623917	0.506984	1	1	3.01071e-10	0.00343931	1	1	1	1	1
PA14_28460	2457668	2457898	231	-	-	hypothetical_protein	other	CDS	-	7	6.9375	0.0573756	0.320601	2.26407	0.869967	-0.151805	-0.153718	0.359836	-0.0888183	-0.0347121	1	1	9.11915e-11	1	1	1	1	1	1
PA14_28520	2459780	2460205	426	+	-	hypothetical_protein	other	CDS	-	7	5.34324	-0.395322	-0.361495	1.75598	0.747478	0.0586035	-0.0268971	-0.420695	0.479728	-0.666135	1	1	0.000643287	1	1	1	1	1	1
PA14_28600	2464714	2465001	288	+	-	hypothetical_protein	core	CDS	PA2747	7	8.16479	-0.493651	-0.157898	2.31774	1.07138	0.310665	-0.114917	-0.653491	0.823256	-1.94533	1	1	0.000432623	1	1	1	1	1	0.678736
PA14_28610	2465327	2465503	177	-	-	hypothetical_protein	other	CDS	-	7	6.73668	-0.4978	1.45565	2.55364	0.730261	-0.299701	0.208988	0.0395362	0.158564	-0.278856	1	0.0957135	2.0558e-08	1	1	1	1	1	1
PA14_28960	2504199	2504678	480	-	-	hypothetical_protein	core	CDS	PA2721	7	4.53023	0.357912	0.699642	1.93744	0.823042	0.0797895	0.199817	0.00648048	-0.275524	0.329478	1	1	8.28821e-05	1	1	1	1	1	1
PA14_29020	2509058	2509888	831	+	cpo	chloroperoxidase_precursor	core	CDS	PA2717	7	6.37889	-0.496168	1.03285	2.40907	1.51557	-0.0730874	-0.321521	0.140279	-0.10471	0.0873048	1	1	3.29436e-08	0.0489867	1	1	1	1	1
PA14_29210	2525215	2526804	1590	-	tetV	putative_MFS_transporter	core	CDS	PA2701	7	4.08616	-0.516325	0.237202	3.30244	0.500487	-0.107164	-0.0702318	0.159341	-0.00656999	0.0431642	1	1	4.71899e-10	1	1	1	1	1	1
PA14_29220	2526807	2528114	1308	-	opdB	putative_porin	core	CDS	PA2700	7	3.4631	0.731551	1.03001	2.44519	0.935507	-0.394305	0.0693726	0.123439	0.344532	-0.15442	1	1	0.000184372	1	1	1	1	1	1
PA14_29230	2528163	2530001	1839	-	-	hypothetical_protein	core	CDS	PA2699	7	5.15917	-0.314797	-0.523769	1.98489	1.26492	-0.0174341	-0.357178	0.486607	0.148665	0.112902	1	1	0.000236364	0.810925	1	1	1	1	1
PA14_29660	2569612	2570805	1194	+	-	hypothetical_protein	core	CDS	PA2662	7	4.90256	-0.217683	2.126	0.421836	-0.0851492	0.102795	-0.216193	0.171063	0.0762281	0.057368	1	0.000218375	1	1	1	1	1	1	1
PA14_29710	2573273	2573581	309	+	-	hypothetical_protein	core	CDS	PA2659	7	7.78294	-0.190361	0.105395	1.6912	0.60254	-0.152227	-0.155591	0.208258	0.0228907	-0.049992	1	1	4.02969e-06	1	1	1	1	1	1
PA14_29720	2573581	2573895	315	+	-	hypothetical_protein	core	CDS	PA2658	7	8.20946	-0.206773	0.00243458	1.54367	0.644983	-0.129536	-0.131273	0.193322	0.0168593	-0.00871053	1	1	4.89479e-05	1	1	1	1	1	1
PA14_30200	2616438	2616710	273	-	cspD	cold-shock_protein_CspD	core	CDS	PA2622	7	8.68164	-0.295234	1.68732	2.58218	0.261348	-0.39773	0.258428	-0.148987	0.23575	-0.0927078	1	0.0012369	1.00581e-10	1	1	1	1	1	1
PA14_30560	2645509	2646081	573	-	-	hypothetical_protein	core	CDS	PA2593	7	3.69218	0.435613	-0.330627	2.01015	0.032848	0.098571	0.265192	-0.112102	0.145167	-0.114432	1	1	8.08566e-06	1	1	1	1	1	1
PA14_30570	2646291	2647394	1104	-	potF	putative_periplasmic_spermidine/putrescine-binding_protein	core	CDS	PA2592	7	7.33953	0.0593702	0.851247	1.33446	0.203939	0.0959513	-0.209723	0.0386551	0.28032	0.0879255	1	1	0.0136599	1	1	1	1	1	1
PA14_30620	2652368	2653396	1029	-	-	AraC_family_transcriptional_regulator	core	CDS	PA2588	7	8.37597	0.891847	0.370892	1.66817	1.28208	0.647461	-0.270697	0.341568	-0.0475147	0.0287102	1	1	3.1091e-05	0.211723	1	1	1	1	1
PA14_30650	2655504	2656148	645	+	gacA	response_regulator_GacA	core	CDS	PA2586	7	10.4449	-0.118801	0.417128	1.88659	0.941269	-0.2004	-0.0688231	0.318948	-0.842063	0.55395	1	1	5.22391e-07	1	1	1	1	1	1
PA14_30820	2673094	2674701	1608	+	-	putative_methyl-accepting_chemotaxis_transducer	core	CDS	PA2573	7	7.96734	-0.330336	0.776001	3.03095	1.13255	-0.148172	0.556517	-0.0178131	-0.232345	-0.153991	1	1	1.9081e-19	0.782697	1	1	1	1	1
PA14_30830	2674712	2676055	1344	-	-	putative_two-component_response_regulator	core	CDS	PA2572	7	6.26932	-0.667927	1.53344	3.34147	0.824959	-0.158021	-0.00549405	-0.112932	0.171319	0.0585017	1	0.0948466	1.66922e-12	1	1	1	1	1	1
PA14_30840	2676132	2677544	1413	+	-	putative_signal_transduction_histidine_kinase	core	CDS	PA2571	7	7.64994	-0.449861	0.808447	2.91487	1.02487	-0.0377392	-0.12093	0.0583677	-0.207292	0.088743	1	1	1.29271e-19	1	1	1	1	1	1
PA14_31270	2718848	2720011	1164	-	-	hypothetical_protein	RGP26	CDS	-	7	5.42104	-0.419247	0.794907	1.54711	0.767519	0.220179	0.38078	-0.253283	0.0997242	-0.178294	1	1	0.00498306	1	1	1	1	1	1
PA14_31290	2721861	2722229	369	+	pa1L	PA-I_galactophilic_lectin	core	CDS	PA2570	7	7.75525	-0.701495	-1.46049	6.44073	2.58018	-0.216672	0.40096	-0.11084	-0.0378787	-0.128201	1	0.391284	3.35607e-17	9.08315e-07	1	1	1	1	1
PA14_31350	2726001	2727038	1038	+	-	hypothetical_protein	core	CDS	PA2566	7	9.81793	-0.926905	0.276868	4.32803	1.65717	0.0587123	0.302201	0.162503	-0.0461892	0.253771	1	1	1.24619e-18	0.00512827	1	1	1	1	1
PA14_31360	2727061	2727486	426	+	-	hypothetical_protein	core	CDS	PA2565	7	7.50341	-1.05081	0.529121	3.23104	1.38846	0.331779	0.100946	-0.0422886	0.142306	-0.079712	1	1	3.2271e-21	0.00410577	1	1	1	1	1
PA14_31370	2727476	2728303	828	+	tam	hypothetical_protein	core	CDS	PA2564	7	7.74137	-0.224385	0.429808	3.1729	1.59167	0.358065	-0.558037	-0.290348	-0.0629917	0.116282	1	1	1.01376e-13	0.0105655	1	1	1	1	1
PA14_31390	2730150	2730662	513	+	-	hypothetical_protein	core	CDS	PA2562	7	7.32334	-0.908742	0.895225	2.46896	1.03519	-0.118949	-0.0697608	0.137189	-0.255302	0.168129	1	1	1.11515e-12	1	1	1	1	1	1
PA14_32280	2805025	2805642	618	+	-	hypothetical_protein	core	CDS	PA2504	7	8.93093	-0.534747	0.855356	3.06498	1.08554	0.0491834	0.731162	-0.0709018	-0.00854355	-0.0539136	1	1	1.1301e-17	1	1	1	1	1	1
PA14_32630	2833239	2834573	1335	+	-	cytochrome_P450	core	CDS	PA2475	7	6.47384	0.336057	0.48825	1.29331	0.595935	0.161689	0.196327	-0.0625781	0.0196607	-0.160255	1	1	0.00377641	1	1	1	1	1	1
PA14_32950	2882674	2884416	1743	-	-	hypothetical_protein	core	CDS	PA2448	7	6.93248	-0.480129	1.43811	2.70118	1.4031	0.475667	-0.208829	0.428237	0.0634438	-0.252151	1	0.181959	2.0558e-08	0.282672	1	1	1	1	1
PA14_32985	2885721	2886104	384	+	gcvH2	glycine_cleavage_system_protein_H	core	CDS	PA2446	7	6.59896	-0.551987	2.30226	1.33446	1.23209	0.301118	0.0224215	0.0952696	-0.282084	-2.26396	1	0.00644285	0.263205	1	1	1	1	1	0.225539
PA14_33000	2886115	2888994	2880	+	gcvP2	glycine_dehydrogenase	core	CDS	PA2445	7	9.47954	-0.186744	2.8942	1.65256	1.41617	0.0947007	-0.159557	-0.0182196	0.0622704	-2.3638	1	0.000536726	0.0976353	1	1	1	1	1	0.371837
PA14_33190	2904651	2906825	2175	+	-	hypothetical_protein	core	CDS	PA2431	7	4.60991	-0.8625	1.11471	1.87355	0.635282	0.0350644	0.27903	-0.196916	-0.348465	-0.0581974	1	0.762136	0.000157078	1	1	1	1	1	1
PA14_33200	2906815	2907024	210	+	-	hypothetical_protein	other	CDS	-	7	3.04315	-0.430529	0.94262	1.79142	0.767521	0.119385	-0.170701	-0.0526318	-0.584827	0.425931	1	1	0.00456115	1	1	1	1	1	1
PA14_33220	2907021	2908025	1005	+	-	hypothetical_protein	core	CDS	PA2430	7	4.22585	0.164282	0.498154	1.84395	0.91884	-0.0465441	0.143238	-0.0644022	-0.312397	0.107048	1	1	0.000159167	1	1	1	1	1	1
PA14_33450	2943630	2945267	1638	-	treA	trehalase	core	CDS	PA2416	7	5.92069	-0.303589	-0.102939	3.84013	1.24156	0.0212773	0.203743	-0.835252	0.663311	-1.27796	1	1	1.72822e-08	1	1	1	1	1	1
PA14_33460	2945626	2946051	426	+	-	hypothetical_protein	core	CDS	PA2415	7	4.28334	0.402477	-0.20036	3.12329	1.37981	0.116807	-0.0867629	-0.318966	0.537777	-0.199273	1	1	1.83007e-07	0.589046	1	1	1	1	1
PA14_33480	2946044	2947363	1320	+	sndH	L-sorbosone_dehydrogenase	core	CDS	PA2414	7	7.30758	-0.17068	0.510875	3.65203	1.23941	0.354932	-0.093176	-0.348831	0.47335	-0.42291	1	1	1.00381e-12	0.892863	1	1	1	1	1
PA14_33870	3010057	3010299	243	-	-	hypothetical_protein	core	CDS	PA2381	7	9.12627	-0.0153113	1.70539	5.2049	1.07611	0.152977	-0.186927	0.239563	-0.336843	-0.821929	1	0.0126648	5.11301e-20	1	1	1	1	1	1
PA14_33930	3016619	3017014	396	+	-	hypothetical_protein	core	CDS	PA2375	7	4.73504	-0.272646	0.188761	2.67699	1.15241	0.256144	0.296659	0.207427	0.0264352	-0.188122	1	1	6.06431e-08	1	1	1	1	1	1
PA14_34070	3029164	3029709	546	-	-	hypothetical_protein	core	CDS	PA2365	7	5.40049	0.149247	0.818794	2.42783	0.755232	0.0376248	-0.0465603	0.0158554	0.259455	-0.42917	1	1	1.73481e-08	1	1	1	1	1	1
PA14_34080	3029917	3030393	477	+	-	hypothetical_protein	core	CDS	PA2364	7	7.09024	-0.662269	0.380295	1.72782	1.21668	0.167946	0.561397	-0.261415	-0.206851	-0.113699	1	1	2.25192e-06	0.360216	1	1	1	1	1
PA14_34100	3030453	3031784	1332	+	-	hypothetical_protein	core	CDS	PA2363	7	7.84268	-0.462084	0.285506	1.91184	0.986384	0.181047	0.646114	-0.343647	-0.139724	-0.124475	1	1	1.22601e-08	1	1	1	1	1	1
PA14_34130	3032557	3036372	3816	+	-	hypothetical_protein	core	CDS	PA2361	7	6.28301	-0.112843	0.81529	2.28464	0.636614	-0.19509	0.214458	-0.316368	-0.315954	-0.16499	1	1	1.21179e-08	1	1	1	1	1	1
PA14_34330	3052936	3054171	1236	+	-	hypothetical_protein	core	CDS	PA2345	7	6.4931	0.0882088	0.279901	1.86344	0.920803	0.423831	0.232413	0.177592	-0.181452	0.0358907	1	1	6.42022e-09	1	1	1	1	1	1
PA14_34820	3094663	3095751	1089	+	-	putative_regulatory_protein	core	CDS	PA2304	7	6.60042	1.71232	1.63019	1.95341	0.0151983	0.23725	-0.101392	0.221162	0.176857	0.127095	0.0387595	0.00142584	3.29918e-07	1	1	1	1	1	1
PA14_34830	3095748	3096767	1020	+	-	putative_regulatory_protein	core	CDS	PA2303	7	6.34535	1.4916	1.70763	2.36162	-0.0155466	0.0899333	-0.131101	0.151126	0.266922	0.0840217	0.45773	0.000922499	3.42079e-10	1	1	1	1	1	1
PA14_34840	3096787	3103164	6378	+	-	putative_non-ribosomal_peptide_synthetase	core	CDS	PA2302	7	9.3763	0.824642	1.11168	2.04047	0.278392	0.180233	0.122106	0.124627	-0.00198801	0.189329	1	0.451659	2.22947e-10	1	1	1	1	1	1
PA14_34850	3103232	3103774	543	+	-	putative_tRNA_synthase	core	CDS	PA2301	7	6.40463	0.200944	0.774746	1.61957	0.199784	0.169795	-0.128949	0.0954564	0.135686	0.261309	1	1	1.13712e-06	1	1	1	1	1	1
PA14_35160	3128598	3128975	378	-	-	hypothetical_protein	core	CDS	PA2274	7	7.61954	-0.907992	0.883117	2.32254	2.13817	0.388258	-0.0308866	0.224579	-0.106087	-0.119428	1	1	3.39056e-07	1.76237e-05	1	1	1	1	1
PA14_35490	3154662	3156056	1395	-	lpdV	dihydrolipoamide_dehydrogenase	core	CDS	PA2250	7	9.90601	-1.22554	3.85596	1.26449	0.559884	-0.569917	0.276099	0.126935	-0.0419547	0.257462	1	6.71139e-14	0.151648	1	1	1	1	1	1
PA14_35500	3156060	3157346	1287	-	bkdB	branched-chain_alpha-keto_acid_dehydrogenase_subunit_E2	core	CDS	PA2249	7	9.02621	-0.741463	3.68875	1.2469	0.653564	-0.51456	0.535805	0.0150139	0.135262	0.0900088	1	1.44406e-13	0.15991	1	1	1	1	1	1
PA14_35520	3157347	3158399	1053	-	bkdA2	2-oxoisovalerate_dehydrogenase_subunit_beta	core	CDS	PA2248	7	8.5855	-1.29013	4.51913	1.2438	0.589441	-0.540062	0.0496349	0.160283	0.190407	0.170567	1	5.97323e-13	0.24394	1	1	1	1	1	1
PA14_35530	3158396	3159628	1233	-	bkdA1	2-oxoisovalerate_dehydrogenase_(alpha_subunit)	core	CDS	PA2247	7	8.72558	-1.42014	4.49622	1.16093	0.36304	-0.540132	0.215266	-0.00611087	0.309074	-0.0369942	1	2.04829e-12	0.409325	1	1	1	1	1	1
PA14_35620	3164893	3166302	1410	-	pslK	hypothetical_protein	core	CDS	PA2241	7	3.84527	-0.704921	-0.127873	1.42816	0.742684	0.249607	0.328014	-0.206846	0.14059	-0.109079	1	1	0.0455064	1	1	1	1	1	1
PA14_35640	3167743	3168846	1104	-	pslI	putative_transferase	core	CDS	PA2239	7	3.04917	-0.714948	-0.518533	2.17063	1.09605	-0.440666	0.0964539	0.068768	0.0602727	-0.219183	1	1	0.00012694	1	1	1	1	1	1
PA14_35650	3168837	3170045	1209	-	pslH	hypothetical_protein	core	CDS	PA2238	7	3.32877	-0.7653	0.0958124	2.12145	0.791739	-0.0765585	-0.159303	-0.0766451	-0.0910166	-0.0644004	1	1	0.000121466	1	1	1	1	1	1
PA14_35670	3170054	3171382	1329	-	pslG	putative_glycosyl_hydrolase	core	CDS	PA2237	7	3.89518	-0.683209	-0.265041	1.67152	0.950075	-0.112486	0.407988	-0.135649	-0.00417754	-0.0523298	1	1	0.000721784	1	1	1	1	1	1
PA14_35680	3171372	3172559	1188	-	pslF	hypothetical_protein	core	CDS	PA2236	7	3.00589	0.418238	-1.0774	1.74596	1.06691	-0.428364	0.707484	-0.317768	0.0489608	-0.178177	1	0.890725	0.00243419	1	1	1	1	1	1
PA14_36310	3233419	3234672	1254	-	hcnC	hydrogen_cyanide_synthase_HcnC	core	CDS	PA2195	7	9.05119	-0.446145	2.76419	2.22576	-0.667003	0.241562	0.0690427	0.13614	0.0243766	-0.0404037	1	8.66727e-11	2.69709e-08	1	1	1	1	1	1
PA14_36320	3234675	3236069	1395	-	hcnB	hydrogen_cyanide_synthase_HcnB	core	CDS	PA2194	7	8.19684	-0.0426582	3.08335	1.74575	-0.698138	0.233905	-0.3519	0.280576	0.0637116	0.0943056	1	1.26715e-08	0.00310206	1	1	1	1	1	1
PA14_36330	3236066	3236380	315	-	hcnA	hydrogen_cyanide_synthase_HcnA	core	CDS	PA2193	7	5.84782	0.155984	2.50647	1.47673	-0.768969	0.346353	0.169402	0.204859	0.0734839	0.0900332	1	4.73596e-05	0.0540957	1	1	1	1	1	1
PA14_36350	3237985	3238539	555	-	-	hypothetical_protein	core	CDS	PA2189	7	3.3996	-0.288197	1.24045	2.39402	1.33208	-0.137542	0.345197	-0.127594	-0.284296	-0.218458	1	0.738393	0.000184372	0.813507	1	1	1	1	1
PA14_36360	3238696	3239118	423	-	-	hypothetical_protein	core	CDS	PA2187	7	2.84203	-0.153069	0.691336	2.61239	1.48583	0.363368	0.282172	-0.644382	0.432334	-1.78331	1	1	0.00571139	0.870393	1	1	1	1	1
PA14_36410	3243223	3243831	609	+	-	hypothetical_protein	core	CDS	PA2178	7	3.09052	-1.86297	1.0988	2.22106	1.68484	0.075626	0.155561	-1.29702	1.24761	-1.53198	1	1	0.0167217	0.413246	1	1	1	1	1
PA14_36420	3243835	3245934	2100	-	-	putative_sensor/response_regulator_hybrid	core	CDS	PA2177	7	6.0951	0.0163785	0.822241	2.49064	0.852583	-0.0146447	-0.160914	-0.296858	0.208264	-0.300116	1	1	5.49123e-12	1	1	1	1	1	1
PA14_36470	3247252	3247560	309	+	-	hypothetical_protein	core	CDS	PA2174	7	3.89069	-0.328252	1.03706	2.39625	0.684389	-0.100467	0.00356098	-0.222303	0.287671	-0.0665376	1	1	3.52969e-06	1	1	1	1	1	1
PA14_36530	3249997	3250449	453	-	-	hypothetical_protein	core	CDS	PA2169	7	4.70298	-0.574518	0.0670613	3.87065	2.13082	0.608687	-0.204802	-1.03899	0.454766	-1.46475	1	1	8.49357e-06	0.0388472	1	1	1	1	1
PA14_36850	3285083	3285370	288	-	-	hypothetical_protein	core	CDS	PA2143	7	6.42024	-0.411185	-0.0808003	4.56657	1.73431	0.222061	0.709653	-0.93655	-0.0267841	-1.32975	1	1	8.11055e-08	0.282225	1	1	1	1	1
PA14_36860	3285614	3285802	189	+	-	hypothetical_protein	other	CDS	-	7	3.04163	-1.00239	1.78013	3.27465	1.28985	-0.399408	0.00897977	-0.101042	-0.0133859	0.162313	1	0.324178	5.09074e-07	0.996786	1	1	1	1	1
PA14_36870	3285822	3286682	861	-	-	putative_short-chain_dehydrogenase	core	CDS	PA2142	7	3.76425	-0.626903	0.232762	2.73375	1.52081	0.38018	-0.187781	-0.536856	0.15466	-1.08291	1	1	0.000755218	0.664241	1	1	1	1	1
PA14_36880	3286708	3287226	519	-	-	putative_ompetence-damaged_protein	core	CDS	PA2141	7	1.86867	0.392179	-0.868975	3.22496	1.44681	0.520984	0.061851	-0.957971	0.796482	-1.87984	1	1	0.0107386	1	1	1	1	1	1
PA14_37030	3296915	3299533	2619	-	cupA3	usher	core	CDS	PA2130	7	3.25192	-0.0336991	-0.604128	1.65158	0.417253	-0.135801	0.740271	-0.428629	0.256942	-0.438306	1	1	0.0202676	1	1	1	1	1	1
PA14_37340	3322528	3324300	1773	-	-	thiamine_pyrophosphate_protein	core	CDS	PA2108	7	4.08706	-0.52629	0.598412	1.60917	0.931595	0.285279	-0.374854	-0.358298	0.398678	-0.619886	1	1	0.0111253	1	1	1	1	1	1
PA14_37350	3324471	3324869	399	+	-	hypothetical_protein	core	CDS	PA2107	7	2.26204	-0.2428	0.408937	2.10202	1.10673	0.124106	-0.134357	-0.357833	0.540806	-1.16048	1	1	0.0191612	1	1	1	1	1	1
PA14_37670	3354363	3354629	267	+	-	hypothetical_protein	other	CDS	-	7	5.14134	-0.380779	3.11454	0.851541	0.588436	-0.0971752	0.391112	-0.205921	-0.0262795	-0.065978	1	5.78884e-06	1	1	1	1	1	1	1
PA14_37690	3356866	3359460	2595	-	-	putative_sensory_box_protein	core	CDS	PA2072	7	7.55532	-0.405764	0.3699	3.70134	1.11037	-0.133136	0.345845	-0.0393961	-0.183721	-0.0605375	1	1	4.79927e-22	1	1	1	1	1	1
PA14_37710	3359632	3361740	2109	-	fusA2	elongation_factor_G	core	CDS	PA2071	7	8.27677	-0.137178	0.657595	2.70362	0.95091	-0.0158874	0.0158417	0.173874	-0.226909	0.0722136	1	1	1.85301e-18	1	1	1	1	1	1
PA14_37760	3366606	3367769	1164	+	-	putative_MFS_transporter	RGP20	CDS	PA2068	7	8.03328	-0.947501	1.44381	5.44163	0.416711	0.760499	0.227151	-0.0498712	0.13352	-0.143276	1	0.126	5.80224e-23	1	1	1	1	1	1
PA14_37770	3367771	3368439	669	+	-	putative_hydrolase	RGP20	CDS	PA2067	7	6.91194	-0.803953	0.8022	4.50902	0.715348	0.530538	0.227722	-0.180747	-0.0421666	-0.0768042	1	1	8.75223e-22	1	1	1	1	1	1
PA14_37780	3368436	3369074	639	+	-	hypothetical_protein	RGP20	CDS	PA2066	7	6.86204	-0.894339	1.19673	4.696	0.334897	0.603485	-0.109417	-0.0498073	0.103881	-0.281399	1	0.405421	8.7983e-25	1	1	1	1	1	1
PA14_37790	3369223	3371043	1821	+	pcoA	copper_resistance_protein_A_precursor	RGP20	CDS	PA2065	7	3.22257	0.577833	-0.0289279	1.51026	0.185422	0.453423	0.355394	-0.460285	0.448847	-0.263333	1	1	0.0423254	1	1	1	1	1	1
PA14_37810	3371040	3372095	1056	+	pcoB	copper_resistance_protein_B_precursor	RGP20	CDS	PA2064	7	2.53297	-0.415654	0.667632	1.93405	0.75691	0.344216	0.0992657	-0.0894387	-0.0632588	-0.325481	1	1	0.0160054	1	1	1	1	1	1
PA14_38340	3417655	3418077	423	+	-	putative_ring-cleaving_dioxygenase	core	CDS	PA2024	7	9.17691	0.0565559	0.675311	3.29701	1.09558	-0.299095	-0.109523	0.23535	-0.460465	0.079891	1	1	3.1928e-11	1	1	1	1	1	1
PA14_38510	3435469	3436767	1299	+	hmgA	homogentisate_1,2-dioxygenase""	core	CDS	PA2009	7	7.83385	-1.56745	5.57692	0.440861	-0.123712	-0.137671	-0.544593	0.411043	0.435838	0.73768	0.872166	6.71139e-14	1	1	1	1	1	1	1
PA14_38560	3438790	3440142	1353	+	pcaK	putative_MFS_transporter	core	CDS	PA2006	7	6.798	-0.778099	4.23126	0.0395937	0.0714106	-0.0143843	-0.374557	0.256103	0.440632	0.345023	1	3.23286e-09	1	1	1	1	1	1	1
PA14_38610	3444304	3445728	1425	-	-	hypothetical_protein	core	CDS	PA2002	7	5.8807	-1.30078	3.31912	0.177336	-0.188259	-0.115266	-0.135797	0.0645169	0.299489	0.0920127	1	2.64297e-12	1	1	1	1	1	1	1
PA14_38820	3461287	3462201	915	-	pqqB	pyrroloquinoline_quinone_biosynthesis_protein_PqqB	core	CDS	PA1986	7	4.8755	0.697145	1.57885	1.10541	0.771171	-0.105022	-0.243159	0.0379278	0.141013	0.0300701	1	0.0246402	0.460296	1	1	1	1	1	1
PA14_38825	3462254	3462325	72	-	pqqA	coenzyme_PQQ_synthesis_protein_PqqA	core	CDS	PA1985	7	8.46407	-0.727698	1.76741	3.63357	1.66809	-0.00692616	-0.235265	0.421546	-0.0463637	0.344503	1	0.00602209	7.9664e-15	0.00797492	1	1	1	1	1
PA14_39270	3496426	3497691	1266	+	-	hypothetical_protein	core	CDS	PA1951	7	5.23611	-0.62437	2.02752	3.2409	0.941129	-0.0465796	0.405076	-0.125979	0.00879565	0.0315437	1	0.00675496	1.13004e-12	1	1	1	1	1	1
PA14_39280	3497825	3498751	927	-	rbsK	ribokinase	core	CDS	PA1950	7	7.78395	-0.174975	1.98487	0.44497	0.11798	-0.0777156	0.51202	0.0796735	-0.172475	0.429749	1	2.52647e-07	1	1	1	1	1	1	1
PA14_39300	3498805	3499818	1014	-	rbsR	ribose_operon_repressor_RbsR	core	CDS	PA1949	7	7.52365	-0.233818	2.10982	0.330903	0.0751922	-0.214915	0.721105	-0.0138795	-0.267484	0.419115	1	8.72391e-07	1	1	1	1	1	1	1
PA14_39320	3499822	3500820	999	-	rbsC	membrane_protein_component_of_ABC_ribose_transporter	core	CDS	PA1948	7	6.74451	-0.30063	2.79624	0.270467	0.00801551	-0.263258	0.537265	-0.000193228	0.0678232	0.252671	1	2.95641e-10	1	1	1	1	1	1	1
PA14_39350	3502398	3503357	960	-	rbsB	binding_protein_component_precursor_of_ABC_ribose_transporter	core	CDS	PA1946	7	8.05688	-0.249445	2.75285	-0.0617995	0.159258	-0.00570913	0.356249	-0.108217	0.167812	-0.0381648	1	3.87239e-07	1	1	1	1	1	1	1
PA14_39360	3503576	3504904	1329	-	-	putative_sigma-54_dependent_transcriptional_regulator	core	CDS	PA1945	7	5.46283	-0.00458381	0.507709	1.77023	0.577463	-0.172593	0.393849	-0.0601249	-0.17088	-0.0801967	1	1	4.72599e-06	1	1	1	1	1	1
PA14_39390	3505040	3506527	1488	-	-	ribosomal_protein_S6_modification_enzyme	core	CDS	PA1944	7	6.54596	-0.149301	0.896678	2.03875	0.663422	-0.163879	-0.186493	0.21687	-0.233924	0.099252	1	1	1.39666e-08	1	1	1	1	1	1
PA14_39410	3506718	3507815	1098	+	-	hypothetical_protein	core	CDS	PA1943	7	5.16274	-0.184616	0.906265	1.26453	0.289264	-0.0432099	-0.0865594	-0.0576063	0.118437	-0.157792	1	1	0.0496106	1	1	1	1	1	1
PA14_39460	3510492	3511631	1140	+	-	hypothetical_protein	core	CDS	PA1940	7	5.69272	0.710906	1.68111	0.766145	-0.139406	-0.0053855	0.492918	0.082361	-0.378959	0.191582	1	0.0079192	1	1	1	1	1	1	1
PA14_39530	3519206	3520195	990	-	-	putative_hydroxylase_molybdopterin-containing_subunit	core	CDS	PA1932	7	4.59905	-0.780964	1.07814	1.97473	1.2161	0.15322	-0.180997	-0.57257	0.261192	-0.482552	1	0.924476	0.000117246	0.96301	1	1	1	1	1
PA14_39540	3520192	3520704	513	-	-	putative_ferredoxin	core	CDS	PA1931	7	5.51432	-0.34543	1.39834	1.97347	1.54003	0.173164	0.243436	-0.0840335	0.092532	-0.252735	1	0.177963	2.43045e-05	0.0322257	1	1	1	1	1
PA14_39560	3520874	3522169	1296	-	-	putative_chemotaxis_transducer	core	CDS	PA1930	7	7.27419	-0.794445	1.79302	3.639	1.52554	-0.109326	0.0903953	0.135662	-0.0176313	-0.0926588	1	0.029498	1.64685e-12	0.101531	1	1	1	1	1
PA14_39590	3523452	3525752	2301	-	metE	5-methyltetrahydropteroyltriglutamate--_homocysteine_S-methyltransferase	core	CDS	PA1927	7	5.7707	-0.0987535	-1.34585	-0.488694	1.12782	2.15599	-0.0749952	-0.811519	-0.672527	-0.492466	1	0.148245	1	1	9.21381e-05	1	1	1	1
PA14_39700	3538047	3538193	147	+	-	hypothetical_protein	other	CDS	-	7	2.34768	-1.7075	3.22816	2.25283	-0.266146	-0.672141	1.21766	-0.050464	0.300012	-1.69878	1	0.0058683	0.00193958	1	1	1	1	1	1
PA14_39710	3538190	3538888	699	+	nrdG	putative_radical-activating_enzyme	core	CDS	PA1919	7	3.50393	-1.65467	2.92739	1.78339	-0.514894	-0.589937	0.565267	0.332188	0.135625	-1.07715	1	0.000364402	0.014989	1	1	1	1	1	1
PA14_40010	3564462	3565631	1170	+	-	hypothetical_protein	core	CDS	PA1896	7	4.3474	-0.189952	0.709656	1.82672	1.17899	0.363682	0.650163	-0.233659	0.197214	-0.706126	1	1	0.00296653	1	1	1	1	1	1
PA14_40180	3579807	3580268	462	+	-	putative_oxidoreductase	core	CDS	PA1881	7	4.38658	-0.186316	0.190689	2.67097	0.719239	-0.208181	-0.250707	0.290658	-0.205677	0.190189	1	1	5.28475e-09	1	1	1	1	1	1
PA14_40200	3580273	3582468	2196	+	-	putative_oxidoreductase	core	CDS	PA1880	7	7.13321	-0.360444	0.258558	2.99964	0.995891	-0.124179	-0.2789	0.0382627	-0.292394	0.0972234	1	1	3.50034e-19	1	1	1	1	1	1
PA14_40230	3583955	3585142	1188	-	-	putative_secretion_protein	core	CDS	PA1877	7	7.43181	0.0672973	0.386139	1.78979	4.16672	-0.131217	-0.119859	0.0306792	-0.266342	-0.0777866	1	1	0.000380183	9.55782e-17	1	1	1	1	1
PA14_40240	3585132	3587303	2172	-	-	putative_ATP-binding/permease_fusion_ABC_transporter	core	CDS	PA1876	7	7.80248	-0.830577	-0.187099	2.55094	4.05821	-0.18801	-0.160495	-0.0169427	-0.072559	-0.0630206	1	1	3.59098e-11	9.65312e-20	1	1	1	1	1
PA14_40250	3587293	3588570	1278	-	opmL	putative_outer_membrane_protein_precursor	core	CDS	PA1875	7	8.54737	-0.398505	0.126456	1.32153	3.76809	-0.110606	0.180094	0.00286661	-0.073079	-0.0279178	1	1	0.0168295	4.56971e-20	1	1	1	1	1
PA14_40260	3588570	3595940	7371	-	-	hypothetical_protein	core	CDS	PA1874	7	10.1727	-0.811137	0.377046	2.68298	3.92579	-0.24933	0.026185	-0.0750353	0.215602	-0.158379	1	1	3.51241e-13	2.30291e-19	1	1	1	1	1
PA14_40300	3600755	3601180	426	-	-	hypothetical_protein	core	CDS	PA1870	7	6.09829	-0.316541	1.03226	2.51488	1.1687	0.333326	-0.0920979	-0.161791	0.163099	-0.132632	1	1	1.90543e-07	1	1	1	1	1	1
PA14_40430	3612564	3613391	828	-	-	hypothetical_protein	core	CDS	PA1860	7	6.7654	-0.413829	-0.0158835	3.47383	0.967279	-0.0215091	0.00749286	0.29306	-0.092993	0.157187	1	1	1.68519e-18	1	1	1	1	1	1
PA1838-PA1839	3637168	3637869	702	-	sRNA1059		sRNA	ncRNA	-	7	8.62849	-0.253618	1.19389	3.54263	1.57926	0.0626665	0.414923	0.0705966	-0.0595976	0.0422797	1	0.406097	1.27281e-16	0.00723955	1	1	1	1	1
PA14_40750	3637485	3637640	156	-	-	hypothetical_protein	other	CDS	-	7	8.41888	-0.131688	1.61195	3.60502	1.65072	0.0673013	0.414436	0.0804212	-0.0996085	0.0547168	1	0.0184966	1.57234e-15	0.00576693	1	1	1	1	1
PA14_41500	3701850	3702545	696	+	-	putative_lyase	core	CDS	PA1784	7	7.59941	-0.0241221	0.474985	3.57418	1.83037	-0.103385	0.185144	0.171309	0.0415159	0.0868908	1	1	2.58827e-11	0.00812184	1	1	1	1	1
PA14_41780	3728917	3729678	762	-	-	hypothetical_protein	core	CDS	PA1762	7	4.85902	-0.5327	1.82854	0.319522	0.483775	-0.137566	0.157377	-0.00162982	0.086471	0.161344	1	0.000802457	1	1	1	1	1	1	1
PA14_41790	3729757	3730194	438	-	-	hypothetical_protein	core	CDS	PA1761	7	5.41367	-0.622037	1.8665	0.524563	0.429261	0.139932	-0.00849951	-0.0615181	-0.015256	0.303208	1	0.000354528	1	1	1	1	1	1	1
PA14_41800	3730426	3733149	2724	-	-	putative_transcriptional_regulator	core	CDS	PA1760	7	7.51092	-0.261655	1.90473	0.39225	0.524221	-0.00737667	0.0380755	0.0557888	-0.162291	0.208143	1	3.23286e-09	1	1	1	1	1	1	1
PA14_41880	3740556	3741053	498	-	-	universal_stress_protein	core	CDS	PA1753	7	6.7705	-0.0964494	0.137255	1.62536	0.24339	0.0279454	-0.0827596	0.0908839	-0.0291461	0.0645562	1	1	3.50402e-08	1	1	1	1	1	1
PA14_41980	3746487	3746975	489	+	-	hypothetical_protein	core	CDS	PA1745	7	5.18899	-0.290938	0.655312	3.36885	0.785314	-0.127911	-0.0321959	0.0989371	-0.206349	0.404182	1	1	3.35792e-13	1	1	1	1	1	1
PA14_42130	3758224	3758955	732	-	-	hypothetical_protein	core	CDS	PA1733	7	6.80445	-0.538105	1.1136	3.1391	0.918575	-0.02504	-0.374127	0.204392	-0.224833	0.254583	1	0.587815	3.45978e-17	1	1	1	1	1	1
PA14_42150	3759834	3760787	954	-	-	hypothetical_protein	core	CDS	PA1731	7	4.75798	-0.456077	0.782185	1.82689	0.680965	0.161595	-0.359882	-0.196711	0.230388	-0.236456	1	1	0.000229096	1	1	1	1	1	1
PA14_42160	3760790	3762202	1413	-	-	hypothetical_protein	core	CDS	PA1730	7	6.43181	-0.164711	-0.0790164	1.88917	0.866644	0.217373	-0.19451	-0.14535	0.10708	-0.446032	1	1	3.19549e-05	1	1	1	1	1	1
PA14_42200	3763348	3763689	342	-	-	hypothetical_protein	core	CDS	PA1728	7	8.19039	-0.648702	-0.364019	2.08931	1.24705	0.0617446	0.382578	-0.164518	0.0851536	0.038658	1	1	3.347e-11	0.159138	1	1	1	1	1
PA14_43070	3831886	3832404	519	+	hcpD	secreted_protein_Hcp	RGP50	CDS	PA0263	7	3.341	-0.167128	1.85825	1.14236	-0.0517024	-0.588313	0.165277	-0.304602	0.846624	-0.0600197	1	0.013069	0.439478	1	1	1	1	1	1
PA14_43250	3853781	3854128	348	+	-	hypothetical_protein	other	CDS	-	7	5.06742	-0.530559	0.737362	2.18458	0.764011	-0.280943	-0.0101362	0.211258	0.0726754	-0.110101	1	1	1.3454e-06	1	1	1	1	1	1
PA14_43290	3856334	3856612	279	-	-	putative_lipoprotein	core	CDS	PA1641	7	4.86348	-0.0216885	0.134707	1.94638	0.733687	-0.194029	0.199007	0.223501	-0.102279	0.256201	1	1	6.35124e-05	1	1	1	1	1	1
PA14_44130	3927801	3928352	552	+	-	hypothetical_protein	core	CDS	PA1575	7	6.63652	-0.324239	0.0376581	1.30479	0.904508	-0.0915964	0.0532331	0.192308	-0.228595	0.203436	1	1	0.0416443	1	1	1	1	1	1
PA14_44210	3934120	3935517	1398	+	-	putative_Glycine/D-amino_acid_oxidase	core	CDS	PA1567	7	6.65103	-0.345278	0.0602544	2.28695	1.41992	-0.262884	1.25843	-0.373487	0.0121798	-0.383617	1	1	5.71266e-09	0.0589332	1	1	1	1	1
PA14_45410	4044397	4044732	336	+	-	FlhB_domain-containing_protein	core	CDS	PA1473	7	4.83893	0.315942	0.547279	1.50079	0.0975563	-0.187646	0.0377218	0.0657103	0.152689	-0.279704	1	1	0.00793452	1	1	1	1	1	1
PA14_46150	4104523	4105251	729	+	-	hypothetical_protein	core	CDS	PA1415	7	4.45426	-0.113149	2.15772	-0.249706	0.776899	-0.363251	0.356222	-0.331741	-0.196303	0.312643	1	5.74835e-05	1	1	1	1	1	1	1
PA14_46220	4108837	4109928	1092	-	potF	putative_periplasmic_spermidine/putrescine-binding_protein	core	CDS	PA1410	7	3.44307	-0.818265	1.41931	0.0933883	0.03963	-0.293069	0.471395	-0.205009	0.337462	0.117062	1	0.0400685	1	1	1	1	1	1	1
PA14_46450	4131283	4133016	1734	+	aceK	bifunctional_isocitrate_dehydrogenase_kinase/phosphatase_protein	core	CDS	PA1376	7	6.44004	-0.476871	1.49565	0.882813	0.109468	-0.16544	0.057564	-0.0110876	-0.0840919	0.0908714	1	2.96406e-05	1	1	1	1	1	1	1
PA14_46750	4164624	4165730	1107	-	-	hypothetical_protein	core	CDS	PA1356	7	5.34929	-1.03212	0.222961	3.27689	1.29272	-0.0700311	0.371984	0.0415422	-0.0657146	-0.000518503	1	1	5.94465e-15	0.245428	1	1	1	1	1
PA14_46760	4165753	4166133	381	-	-	hypothetical_protein	core	CDS	PA1355	7	3.14596	0.145341	-0.138435	2.1816	1.38238	-0.00991587	0.477724	0.403966	-0.529298	-0.137424	1	1	0.000843146	0.589046	1	1	1	1	1
PA14_46770	4166280	4166705	426	+	-	hypothetical_protein	core	CDS	PA1354	7	4.01	-0.124634	0.277119	2.17895	0.538591	0.44202	-0.0269056	0.361934	-0.225932	0.189031	1	1	0.000259288	1	1	1	1	1	1
PA14_46780	4166742	4167155	414	+	-	hypothetical_protein	core	CDS	PA1353	7	4.62368	-0.0453005	0.456292	2.44352	1.07528	-0.0581966	0.226799	0.0559576	0.246554	-0.0439698	1	1	9.26011e-08	1	1	1	1	1	1
PA14_46810	4168546	4169769	1224	-	-	RNA_polymerase_ECF-subfamily_sigma-70_factor	core	CDS	PA1351	7	5.57148	-0.97684	0.133422	2.93568	1.17729	0.118235	0.276657	-0.171887	0.152502	-0.0950549	1	1	2.39905e-13	0.810925	1	1	1	1	1
PA14_46820	4169787	4170536	750	-	-	hypothetical_protein	core	CDS	PA1350	7	5.42061	-0.481314	0.852649	1.3432	1.10134	0.012722	0.144228	0.0335806	0.239304	-0.190614	1	1	0.0192087	1	1	1	1	1	1
PA14_46830	4170711	4171061	351	-	-	hypothetical_protein	core	CDS	PA1349	7	4.47501	0.0140216	-0.200206	2.12313	1.16927	-0.00387122	0.0726526	0.208544	-0.172817	0.308752	1	1	8.3852e-07	1	1	1	1	1	1
PA14_46840	4171244	4171951	708	-	-	hypothetical_protein	core	CDS	PA1348	7	7.32259	-0.477287	1.20325	1.6816	0.702463	-0.316072	-0.0583028	0.0785475	-0.0560399	0.0265544	1	0.17761	4.2355e-06	1	1	1	1	1	1
PA14_46890	4176124	4176918	795	-	-	putative_short-chain_dehydrogenase	core	CDS	PA1344	7	7.0786	1.04374	-0.789626	1.39903	0.451147	-0.0171709	-0.120127	0.0519437	0.165579	0.108038	1	1	0.00331961	1	1	1	1	1	1
PA14_47090	4194004	4195932	1929	-	-	putative_protease	core	CDS	PA1327	7	7.58328	-0.0866369	0.142279	2.44853	1.07757	-0.167271	0.0726127	0.195569	-0.230897	0.263989	1	1	4.20732e-19	1	1	1	1	1	1
PA14_47940	4268057	4268722	666	+	-	putative_permease_of_ABC_transporter	core	CDS	PA1258	7	2.07907	1.95426	-0.405349	2.64798	1.4342	0.160889	0.588031	-0.737147	0.465449	-0.697337	1	1	0.00027774	0.562981	1	1	1	1	1
PA14_48040	4276883	4277278	396	-	aprI	alkaline_proteinase_inhibitor_AprI	core	CDS	PA1250	7	8.50455	1.52555	0.290774	2.15168	-0.125471	0.571448	-0.0148312	0.384384	0.0306028	-0.123724	0.0708495	1	1.72822e-08	1	1	1	1	1	1
PA14_48060	4277525	4278964	1440	-	aprA	alkaline_metalloproteinase_precursor	core	CDS	PA1249	7	11.372	-0.173136	1.51097	4.9838	0.855089	0.0411942	-0.298347	0.429445	0.111564	-0.465358	1	0.0574806	1.68072e-17	1	1	1	1	1	1
PA14_48090	4279323	4280768	1446	-	aprF	alkaline_protease_secretion_outer_membrane_protein_AprF_precursor	core	CDS	PA1248	7	8.48439	0.868613	0.982891	3.14356	0.0155632	0.162003	0.737318	0.152522	-0.266558	-0.405764	1	1	7.9489e-14	1	1	1	1	1	1
PA14_48100	4280772	4282070	1299	-	aprE	alkaline_protease_secretion_protein_AprE	core	CDS	PA1247	7	8.54934	0.857241	0.871212	3.18912	-0.0147282	0.339637	0.446447	0.230615	-0.157019	-0.382243	1	1	5.58454e-15	1	1	1	1	1	1
PA14_49050	4356601	4357200	600	+	yohC	hypothetical_protein	core	CDS	PA1190	7	6.3681	-0.522234	0.337095	1.78675	0.844691	-0.330619	0.478043	-0.306711	0.232043	0.172027	1	1	5.22342e-05	1	1	1	1	1	1
PA14_49070	4357867	4359048	1182	-	-	hypothetical_protein	core	CDS	PA1188	7	5.64203	-0.265076	0.154029	1.35954	0.556895	0.0891737	0.17431	0.148967	-0.0751844	0.162204	1	1	0.00303104	1	1	1	1	1	1
PA14_49210	4372229	4372396	168	+	napE	periplasmic_nitrate_reductase_protein_NapE	core	CDS	PA1177	7	7.40884	-0.500781	0.205315	3.39134	0.511118	-0.11945	0.875883	-0.0151244	-0.016909	0.0966621	1	1	4.15005e-20	1	1	1	1	1	1
PA14_49220	4372405	4372896	492	+	napF	ferredoxin_protein_NapF	core	CDS	PA1176	7	7.74539	-0.706869	0.750183	4.07785	0.508113	-0.127517	0.644191	0.0198511	-0.0566291	0.11911	1	1	4.70393e-18	1	1	1	1	1	1
PA14_49230	4372889	4373218	330	+	napD	NapD_protein_of_periplasmic_nitrate_reductase	core	CDS	PA1175	7	5.43338	-1.88024	0.9221	5.55484	0.512379	-0.408124	0.0837154	-0.0523438	0.190434	-0.152432	0.355116	1	1.14486e-19	1	1	1	1	1	1
PA14_49330	4383077	4383865	789	+	-	hypothetical_protein	core	CDS	PA1166	7	6.34925	-0.403633	1.16694	2.78208	0.852666	-0.306948	-0.136795	0.136774	-0.334452	0.294412	1	0.626901	3.35644e-09	1	1	1	1	1	1
PA14_49360	4385846	4388455	2610	+	-	glucosyl_transferase	core	CDS	PA1163	7	5.58017	-0.344027	-0.997642	1.27702	0.558014	-0.223471	0.573826	-0.314652	0.210613	-0.20175	1	1	0.0214676	1	1	1	1	1	1
PA14_49710	4422630	4423505	876	+	yedU	chaperone_protein_HchA	core	CDS	PA1135	7	4.7954	-0.75321	0.909906	2.07176	0.386772	-0.190683	-0.253398	0.289757	0.148746	0.205028	1	1	3.3977e-05	1	1	1	1	1	1
PA14_49820	4430999	4431751	753	-	cobB	cobalamin_biosynthetic_protein	core	CDS	PA1125	7	5.73571	0.109107	0.711555	1.46614	0.117554	0.113916	0.154892	-0.0826885	-0.0342128	0.0299694	1	1	0.000336204	1	1	1	1	1	1
PA14_49850	4433492	4433812	321	+	-	hypothetical_protein	core	CDS	PA1123	7	5.32197	-0.233332	-0.449942	3.92968	-1.26516	0.341933	0.368893	0.24416	-0.0704036	-1.18781	1	1	2.64932e-14	0.762405	1	1	1	1	1
PA14_49860	4433921	4434076	156	+	-	hypothetical_protein	other	CDS	-	7	5.57299	-0.316134	0.238951	3.14459	-0.74076	0.360863	-0.0608831	0.632832	-0.422429	-0.279947	1	1	7.85619e-15	1	1	1	1	1	1
PA14_49890	4435431	4436738	1308	+	yfiB	diguanylate_cyclase_TpbB	core	CDS	PA1120	7	6.00625	0.0387313	-0.224443	1.19712	0.573092	-0.256122	-0.00965712	0.08973	-0.180366	-0.102399	1	1	0.0358403	1	1	1	1	1	1
PA14_49910	4437362	4438045	684	+	-	hypothetical_protein	core	CDS	PA1118	7	7.01803	0.0622629	0.184363	1.33141	0.787463	-0.191284	0.536952	-0.0582205	0.0820414	-0.122117	1	1	0.00227113	1	1	1	1	1	1
PA14_50010	4445150	4446298	1149	-	yliI	putative_dehydrogenase	core	CDS	PA1112	7	6.15979	-0.410327	0.467949	2.45703	0.685006	0.0870642	0.227671	0.0395134	-0.227766	-0.193756	1	1	2.72123e-10	1	1	1	1	1	1
PA14_50060	4449985	4451181	1197	+	-	hypothetical_protein	core	CDS	PA1107	7	5.31292	-1.09595	0.836718	1.7247	0.965381	-0.22338	0.34727	-0.0552402	0.0178863	-0.157787	1	1	5.55397e-05	1	1	1	1	1	1
PA14_50880	4522329	4522961	633	-	-	hypothetical_protein	core	CDS	PA1041	7	9.25797	-0.798145	1.32012	4.64202	1.33801	-0.346222	0.195971	-0.206922	0.026051	-0.118435	1	0.074387	1.5448e-23	0.0803244	1	1	1	1	1
PA14_51590	4586242	4586559	318	+	-	hypothetical_protein	RGP7	CDS	-	7	4.4217	-1.78392	0.771532	2.01156	0.750012	-0.0266579	-0.382391	0.230782	-0.0683046	-0.0662556	0.142993	1	0.000190096	1	1	1	1	1	1
PA14_51850	4604863	4605072	210	-	-	hypothetical_protein	core	CDS	PA0960	7	6.24477	-0.317342	-0.572131	1.90496	0.446632	-0.413784	-0.048915	0.218179	-0.12357	0.262481	1	1	8.83184e-08	1	1	1	1	1	1
PA14_52940	4693405	4695600	2196	+	-	hypothetical_protein	core	CDS	PA0875	7	5.13283	-0.278694	-0.00114089	1.53877	1.399	-0.44091	0.944727	-0.550244	0.201841	-0.298433	1	1	0.000549199	0.0321996	1	1	1	1	1
PA14_52990	4698197	4698985	789	+	phhA	phenylalanine_4-monooxygenase	core	CDS	PA0872	7	9.0612	-0.470658	2.08707	1.05232	0.285357	-0.0897982	0.028956	0.141818	0.307718	0.0890998	1	9.22017e-07	0.589443	1	1	1	1	1	1
PA14_53000	4699090	4699446	357	+	phhB	pterin-4-alpha-carbinolamine_dehydratase	core	CDS	PA0871	7	7.43884	-0.0297332	1.7465	0.368232	-0.289419	-0.174666	0.347304	0.0754515	0.12852	0.297043	1	0.000226923	1	1	1	1	1	1	1
PA14_53110	4707164	4708123	960	+	-	oxidoreductase	core	CDS	PA0863	7	4.46378	-0.108706	-0.679519	1.52341	0.4258	-0.296908	-0.232993	0.422639	-0.177662	0.121147	1	1	0.00272334	1	1	1	1	1	1
PA14_53750	4764997	4766244	1248	+	-	hypothetical_protein	core	CDS	PA0813	7	4.43073	-0.157967	-0.505789	1.95276	0.922986	-0.242543	0.167252	0.0158335	-0.0534525	0.0669234	1	1	4.46538e-06	1	1	1	1	1	1
PA14_53850	4774608	4775429	822	-	-	oxidoreductase	core	CDS	PA0804	7	6.53202	0.224544	0.186799	1.3285	0.695772	-0.177992	0.0535435	0.103175	-0.0155614	0.231693	1	1	0.000403857	1	1	1	1	1	1
PA14_53910	4780784	4781434	651	-	pmtA	phospholipid_methyltransferase	core	CDS	PA0798	7	5.83377	-0.59567	0.202791	2.63548	1.04383	-0.0351584	0.238203	0.142481	-0.208968	0.177652	1	1	1.81671e-11	1	1	1	1	1	1
PA14_54000	4788579	4790063	1485	+	prpD	2-methylcitrate_dehydratase	core	CDS	PA0792	7	6.44702	-0.232261	1.60168	1.12151	0.541249	-0.247557	-0.380476	0.3806	0.201537	-0.0471528	1	0.0103023	0.405102	1	1	1	1	1	1
PA14_54750	4853383	4853550	168	-	-	hypothetical_protein	other	CDS	-	7	5.00093	-0.311399	0.0115117	1.57593	0.763797	-0.351321	0.741318	-0.841348	0.823607	-0.691691	1	1	0.0116209	1	1	1	1	1	1
PA14_55200	4902216	4903610	1395	+	-	amidase	core	CDS	PA0704	7	6.12727	0.267905	-1.1381	1.89535	0.829906	-0.302308	0.114262	0.0722256	-0.123545	-0.0351264	1	0.356433	1.63904e-08	1	1	1	1	1	1
PA14_55810	4983977	4984804	828	+	-	putative_two-component_response_regulator	core	CDS	PA4296	7	7.71166	-0.288016	1.20784	3.47352	0.530888	-0.293597	-0.0790345	0.0174056	0.0472295	-0.0995699	1	0.283184	5.90255e-18	1	1	1	1	1	1
PA14_55840	4986525	4986809	285	-	-	hypothetical_protein	core	CDS	PA4298	7	5.03043	0.145231	-0.164421	2.86839	2.82432	-0.650439	0.142506	-0.503996	0.0987444	-0.102406	1	1	1.5319e-09	2.57878e-10	1	1	1	1	1
PA14_55930	4993088	4993999	912	-	-	putative_pilus_assembly_protein	core	CDS	PA4305	7	8.24387	-0.712988	0.487405	3.20611	2.60554	-0.454424	-0.0488947	-0.128729	-0.181327	-0.0401867	1	1	2.64937e-18	1.45313e-13	1	1	1	1	1
PA14_56040	5004141	5004902	762	+	-	hypothetical_protein	core	CDS	PA4312	7	7.15505	-0.547531	-0.615599	2.84951	0.843928	-0.22169	-0.136889	-0.0435466	0.236576	-0.337346	1	1	1.41458e-14	1	1	1	1	1	1
PA14_56390	5029937	5031217	1281	-	-	hypothetical_protein	core	CDS	PA4338	7	6.22813	0.355957	0.237139	1.3014	0.414925	-0.139445	0.102615	-0.504574	0.341658	-0.251362	1	1	0.0441792	1	1	1	1	1	1
PA14_56520	5038856	5039191	336	-	-	hypothetical_protein	core	CDS	PA4346	7	4.33941	0.0377273	0.202396	1.75097	0.0292192	0.0812476	0.387875	-0.263411	-0.122011	-0.0533307	1	1	0.000105552	1	1	1	1	1	1
PA14_56590	5043868	5044728	861	-	-	hypothetical_protein	core	CDS	PA4352	7	8.9507	0.881476	2.30429	0.489776	-0.421064	-0.165543	0.176652	0.435448	0.0463607	-0.572671	1	0.00200735	1	1	1	1	1	1	1
PA14_56670	5048269	5048511	243	-	-	hypothetical_protein	core	CDS	PA4357	7	6.29322	1.7624	0.062954	2.2826	-0.366487	0.0742267	0.451913	0.33616	-0.297334	-0.815776	0.199267	1	1.30309e-05	1	1	1	1	1	1
PA14_56730	5053838	5054896	1059	+	-	hypothetical_protein	core	CDS	PA4362	7	6.1506	0.0878044	0.127544	3.36868	0.648519	-0.248902	-0.00501367	0.236004	-0.221232	0.236782	1	1	1.79137e-19	1	1	1	1	1	1
PA14_56990	5078292	5078978	687	+	-	hypothetical_protein	core	CDS	PA4384	7	5.41714	0.216171	0.616101	2.88607	0.620224	0.217768	-0.467737	0.30861	-0.153648	0.153929	1	1	8.02536e-11	1	1	1	1	1	1
PA14_57160	5090592	5091503	912	+	apbA	2-dehydropantoate_2-reductase	core	CDS	PA4397	7	5.02281	-0.543864	-0.49028	1.40417	0.180728	-0.227136	0.0491529	-0.0295677	0.198502	0.0113645	1	1	0.00889253	1	1	1	1	1	1
PA14_58330	5194106	5194816	711	+	-	hypothetical_protein	core	CDS	PA4495	7	7.19771	0.264392	0.0793477	1.94289	0.242076	-0.0262903	-0.116667	0.239837	0.429752	-0.0660806	1	1	3.15698e-08	1	1	1	1	1	1
PA14_58360	5196776	5198374	1599	+	-	putative_binding_protein_component_of_ABC_transpor	core	CDS	PA4497	7	5.80934	-0.560392	1.88557	1.39904	0.437351	-0.557544	0.0341863	0.172271	-0.0970997	0.134366	1	0.000668387	0.0365046	1	1	1	1	1	1
PA14_58690	5229197	5231452	2256	-	-	hypothetical_protein	core	CDS	PA4523	7	9.16702	-0.0613959	0.185772	1.29438	0.700108	-0.113137	0.0469122	-0.195153	-0.0835199	-0.214572	1	1	0.0335227	1	1	1	1	1	1
PA14_58810	5239235	5239924	690	-	-	hypothetical_protein	core	CDS	PA4532	7	5.87657	-0.0642284	0.198729	1.61677	0.321469	-0.000477707	-0.245252	0.0281256	0.17303	-0.24732	1	1	7.45689e-05	1	1	1	1	1	1
PA14_59220	5275324	5276820	1497	+	-	pyocin_S5	RGP41	CDS	PA0985	7	6.06318	-0.272941	0.649767	1.36718	0.499822	-0.172634	0.268276	-0.318415	-0.0311916	-0.393245	1	1	0.0115565	1	1	1	1	1	1
PA14_59320	5284818	5285348	531	+	pilS2	type_IV_B_pilus_protein	RGP41	CDS	-	7	4.02093	0.0181836	0.147991	1.85264	0.423393	-0.410768	0.602453	-0.238582	-0.00750596	-0.295333	1	1	8.45202e-05	1	1	1	1	1	1
PA14_59340	5285345	5286286	942	+	pilT2	type_IV_B_pilus_protein	RGP41	CDS	-	7	4.72965	-0.296911	-0.200721	1.76698	0.389055	-0.42252	0.512662	-0.271443	0.0913173	-0.223241	1	1	0.000200157	1	1	1	1	1	1
PA14_59390	5289818	5289952	135	+	-	hypothetical_protein	RGP41	CDS	-	7	5.69877	0.346834	0.422085	1.49425	0.834002	-0.152345	0.21717	-0.320031	0.465381	-0.719064	1	1	0.0288453	1	1	1	1	1	1
PA14_60520	5393802	5394107	306	-	-	hypothetical_protein	core	CDS	PA4573	7	8.36419	-0.250699	-1.34867	1.26342	1.87452	0.0497559	0.661122	-0.172342	-0.291272	0.110474	1	0.0592219	0.0842829	3.28013e-05	1	1	1	1	1
PA14_60750	5413169	5413657	489	-	pra	protein_activator	core	CDS	PA4590	7	7.59112	1.83778	0.530195	2.50883	0.706586	-0.162808	-0.306391	0.190639	0.481718	0.127137	0.107889	1	5.83594e-07	1	1	1	1	1	1
PA14_60970	5439358	5439735	378	+	-	hypothetical_protein	core	CDS	PA4608	7	7.23176	0.198397	0.916021	1.5398	0.676805	-0.174941	0.291984	0.00436916	0.079467	-0.193439	1	1	2.29455e-05	1	1	1	1	1	1
PA14_61010	5441709	5441963	255	-	-	hypothetical_protein	core	CDS	PA4611	7	8.73212	0.0911153	2.72474	0.524687	0.491591	-0.444141	0.0748245	0.149806	-0.31654	0.0362328	1	6.29037e-05	1	1	1	1	1	1	1
PA14_61190	5457101	5458807	1707	-	-	hypothetical_protein	core	CDS	PA4624	7	6.19421	-1.52965	0.272269	1.52245	0.989269	-0.174269	0.135048	-0.1058	0.0484283	0.0684289	0.00296748	1	5.78012e-05	1	1	1	1	1	1
PA14_61380	5478677	5478934	258	+	-	hypothetical_protein	other	CDS	-	7	8.30622	-0.649786	-0.418209	4.42271	1.77286	-0.377856	0.603343	-0.286854	0.350699	-0.301696	1	1	9.0373e-16	0.00576693	1	1	1	1	1
PA14_61910	5520974	5521510	537	-	-	hypothetical_protein	core	CDS	PA4680	7	3.49988	0.376517	-0.08147	1.61431	0.991576	-0.800369	0.736679	-0.4351	0.328512	-0.104981	1	1	0.0086665	1	1	1	1	1	1
PA14_61920	5521541	5522560	1020	-	-	hypothetical_protein	core	CDS	PA4681	7	3.79095	0.16971	-0.925175	2.09024	0.705874	-0.74241	0.393639	0.262905	-0.39	0.14577	1	1	0.000163598	1	1	1	1	1	1
PA14_62240	5554091	5554438	348	+	-	hypothetical_protein	core	CDS	PA4702	7	6.70519	-0.252824	-0.104523	2.1808	1.07018	-0.404529	0.438777	-0.176711	0.219712	-0.218156	1	1	3.47023e-12	1	1	1	1	1	1
PA14_62250	5554664	5554936	273	+	-	hypothetical_protein	core	CDS	PA4703	7	5.80957	-0.513891	0.0553269	2.87008	0.923633	-0.46372	0.337529	-0.00157531	-0.130937	-0.094537	1	1	1.16479e-13	1	1	1	1	1	1
PA14_62390	5565188	5565637	450	+	-	hypothetical_protein	core	CDS	PA4714	7	7.07734	0.11666	0.641423	1.79825	-0.4212	0.366904	0.449795	-0.117224	0.199898	-0.368338	1	1	2.37673e-06	1	1	1	1	1	1
PA14_62420	5568023	5568916	894	+	-	hypothetical_protein	core	CDS	PA4717	7	7.56724	-0.00470322	-0.0752913	1.21862	0.480056	-0.241569	0.446052	-0.0597744	-0.231014	0.0629927	1	1	0.0157582	1	1	1	1	1	1
PA14_63210	5641111	5642292	1182	-	-	putative_two-component_response_regulator	core	CDS	PA4781	7	7.35755	-0.862189	-1.21668	1.49985	0.60563	-0.472816	0.597113	-0.340292	0.022521	-0.0872522	1	0.148792	0.000407783	1	1	1	1	1	1
PA14_63290	5648586	5649443	858	+	phaJ3	hypothetical_protein	core	CDS	PA4788	7	4.20937	0.0552505	0.493549	2.85744	0.23424	-0.342836	0.226234	-0.15248	0.283185	-0.283956	1	1	2.04638e-11	1	1	1	1	1	1
PA14_63340	5652314	5652877	564	+	-	putative_lipoprotein	core	CDS	PA4793	7	6.84376	0.044632	1.5214	0.40077	0.344303	-0.173185	0.103363	0.00691903	-0.168679	0.0610725	1	4.90497e-05	1	1	1	1	1	1	1
PA14_63350	5652879	5653361	483	+	-	GNAT_family_acetyltransferase	core	CDS	PA4794	7	6.65866	0.231533	1.25803	0.585287	0.378094	-0.13238	0.0788256	0.0254135	-0.224257	0.0762405	1	0.0323368	1	1	1	1	1	1	1
PA14_64460	5743033	5743449	417	-	psiF	hypothetical_protein	core	CDS	PA4874	7	7.63304	0.305592	0.678622	1.73091	1.06283	-0.33373	-0.138456	-0.132662	-0.0309914	0.0755887	1	1	2.11243e-08	1	1	1	1	1	1
PA14_64900	5783356	5784480	1125	-	-	putative_binding_protein_component_of_ABC_transporter	core	CDS	PA4913	7	6.38661	-0.65901	1.12659	1.62037	1.02917	-0.380004	0.136404	-0.0582073	0.146002	-0.0250172	1	0.497093	6.82903e-05	1	1	1	1	1	1
PA14_64920	5786095	5787720	1626	+	-	putative_methyl-accepting_chemotaxis_protein	core	CDS	PA4915	7	7.96119	0.184338	1.3198	2.61446	0.794779	-0.552213	0.355051	-0.236741	-0.0744423	-0.124735	1	0.0323368	5.40172e-15	1	1	1	1	1	1
PA14_64930	5787767	5788462	696	-	-	hypothetical_protein	core	CDS	PA4916	7	7.01431	0.204694	2.42566	0.184531	0.207816	0.340025	-0.0914352	0.0815811	-0.2059	-0.00565164	1	1.2517e-06	1	1	1	1	1	1	1
PA14_64940	5788477	5789079	603	-	-	hypothetical_protein	core	CDS	PA4917	7	7.97442	0.245434	2.80187	0.342148	0.478322	-0.00104677	0.528343	-0.216729	-0.355661	0.0606703	1	6.68009e-06	1	1	1	1	1	1	1
PA14_65040	5795237	5796088	852	-	-	hypothetical_protein	core	CDS	PA4925	7	5.90087	-0.403147	0.452802	2.67596	1.04501	-0.343157	0.081593	-0.229739	-0.0253885	0.0688553	1	1	2.93163e-13	1	1	1	1	1	1
PA14_65050	5796339	5797274	936	-	-	hypothetical_protein	core	CDS	PA4926	7	5.37262	-0.242861	-0.588621	1.6767	0.516902	-0.220513	-0.0462317	0.052475	-0.124914	-0.0632832	1	1	4.59064e-07	1	1	1	1	1	1
PA14_66410	5924342	5925802	1461	+	-	hypothetical_protein	core	CDS	PA5023	7	6.26679	-0.242953	-0.818272	0.255171	1.33186	-0.0130615	-0.0567813	0.0153462	0.0745581	-0.132795	1	1	1	0.0364115	1	1	1	1	1
PA14_66830	5968582	5969439	858	+	phaD	poly(3-hydroxyalkanoic_acid)_depolymerase	core	CDS	PA5057	7	6.32191	0.143236	0.426708	1.72913	0.686482	0.121106	-0.0684083	0.0220016	0.1938	-0.208339	1	1	2.85658e-06	1	1	1	1	1	1
PA14_66840	5969743	5971425	1683	+	phaC2	poly(3-hydroxyalkanoic_acid)_synthase_2	core	CDS	PA5058	7	8.71332	-0.284161	1.06279	3.22897	1.60309	-0.0320901	0.14836	0.229384	-0.231573	-0.141671	1	0.845244	1.99672e-16	0.00196923	1	1	1	1	1
PA14_66850	5971481	5972098	618	+	phaD	TetR_family_transcriptional_regulator	core	CDS	PA5059	7	7.76258	-0.249342	0.785347	4.04801	1.53928	-0.090417	0.192383	0.197261	-0.252019	-0.140215	1	1	3.2271e-21	0.0022402	1	1	1	1	1
PA14_66875	5972142	5973071	930	-	phaF	polyhydroxyalkanoate_synthesis_protein_PhaF	core	CDS	PA5060	7	9.19897	0.102389	0.016187	1.36213	0.452843	-0.102288	-0.191756	0.257433	-0.00487418	0.0331838	1	1	0.00025611	1	1	1	1	1	1
PA14_67240	6004374	6005174	801	-	hutG	N-formylglutamate_amidohydrolase	core	CDS	PA5091	7	5.93325	0.0710466	0.615541	1.4062	0.451079	-0.0687687	-0.224528	0.0734783	0.160941	0.183736	1	1	0.0138988	1	1	1	1	1	1
PA14_67250	6005167	6006375	1209	-	hutI	imidazolonepropionase	core	CDS	PA5092	7	5.47363	0.105896	0.229328	1.32739	0.48861	-0.225191	0.0787574	-0.0497503	0.222322	0.152434	1	1	0.0241027	1	1	1	1	1	1
PA14_67370	6017336	6018133	798	-	-	hypothetical_protein	core	CDS	PA5101	7	6.81463	-0.598355	0.669674	3.15165	1.33768	-0.116643	0.85254	-0.137407	-0.442955	0.356803	1	1	3.14527e-11	0.38998	1	1	1	1	1
PA14_67380	6018152	6019090	939	-	-	putative_fatty_acid_desaturase	core	CDS	PA5102	7	6.68027	0.0995988	0.507995	1.74003	1.20765	0.0538495	0.818505	-0.176301	-0.384897	0.20703	1	1	0.00155533	1	1	1	1	1	1
PA14_67440	6021710	6023071	1362	+	-	N-formimino-L-glutamate_deiminase	core	CDS	PA5106	7	6.68945	0.0661313	1.45579	1.06083	1.98906	0.527933	0.0842647	-0.0371044	0.199004	-0.199786	1	0.0600525	0.582374	3.15216e-05	1	1	1	1	1
PA14_68850	6140394	6143270	2877	-	gcvP1	glycine_dehydrogenase	core	CDS	PA5213	7	8.06157	-0.1796	0.368134	1.93525	1.10049	-0.34335	-0.000257624	0.0387246	0.0189529	0.0265003	1	1	8.23505e-12	0.91661	1	1	1	1	1
PA14_68940	6150109	6150930	822	+	-	hypothetical_protein	core	CDS	PA5220	7	8.12856	-0.380437	3.0555	2.99621	0.0430791	-0.0434503	0.100448	0.223465	0.0425906	0.206767	1	6.3388e-14	1.74078e-16	1	1	1	1	1	1
PA14_69170	6169019	6171007	1989	-	-	putative_O-antigen_acetylase	core	CDS	PA5238	7	6.75224	0.330827	-0.670499	1.52581	1.08093	-0.293086	0.179073	-0.0049523	-0.130207	0.021925	1	1	0.00195796	1	1	1	1	1	1
PA14_70350	6273236	6273700	465	+	-	hypothetical_protein	core	CDS	PA5329	7	6.10994	0.229652	1.29692	0.807329	0.716734	0.0365864	-0.247994	0.195902	-0.176238	0.0662299	1	0.0175869	1	1	1	1	1	1	1
PA14_70740	6299138	6299593	456	-	-	hypothetical_protein	core	CDS	PA5359	7	7.74483	0.106174	0.975653	3.14439	1.19352	-0.334683	0.0806838	0.424105	-0.582708	0.302208	1	1	4.13752e-18	0.489694	1	1	1	1	1
PA14_71230	6346455	6346925	471	+	-	hypothetical_protein	core	CDS	PA5395	7	3.56816	0.0271672	-0.149321	2.32588	0.877489	-0.668623	0.0721455	0.242678	-0.236838	0.34412	1	1	1.25988e-05	1	1	1	1	1	1
PA14_71380	6357284	6357460	177	-	-	hypothetical_protein	core	CDS	PA5408	7	6.0908	-0.277548	1.35288	1.02002	0.403303	-0.0724394	0.282422	-0.0245082	-0.00603556	0.0682379	1	0.0273954	0.699932	1	1	1	1	1	1
PA14_71390	6357465	6358025	561	-	-	hypothetical_protein	core	CDS	PA5409	7	6.08326	0.113937	1.42414	0.506007	0.114157	-0.147643	0.0340559	-0.0657625	-0.0428236	0.277275	1	0.0080514	1	1	1	1	1	1	1
PA14_71590	6377722	6377967	246	-	-	hypothetical_protein	core	CDS	PA5424	7	10.0729	0.318932	-0.450954	2.86578	0.570594	-0.56448	0.277643	0.106999	-0.46743	0.275903	1	1	1.55154e-14	1	1	1	1	1	1
PA14_71940	6412524	6413789	1266	-	wzt	ABC_subunit_of_A-band_LPS_efflux_transporter	core	CDS	PA5450	7	6.9333	-0.0149971	1.30114	0.241234	-0.288432	-0.208285	0.290925	0.0107225	-0.165705	0.134617	1	0.0323368	1	1	1	1	1	1	1
PA14_71970	6414586	6416025	1440	-	wbpW	GDP-mannose_pyrophosphorylase	core	CDS	PA5452	7	7.97035	0.361883	1.73752	0.535945	0.0843482	-0.168042	0.35443	-0.0311372	0.0770965	-0.0784629	1	1.30948e-07	1	1	1	1	1	1	1
PA14_71990	6416029	6417000	972	-	gmd	GDP-mannose_4,6-dehydratase""	core	CDS	PA5453	7	7.79164	0.252589	1.8391	0.678251	0.129501	-0.0246204	0.247093	-0.0418023	0.153835	-0.130067	1	4.6259e-10	1	1	1	1	1	1	1
PA14_72000	6416997	6417911	915	-	rmd	oxidoreductase_Rmd	core	CDS	PA5454	7	7.0318	0.163722	1.26968	0.0882853	-0.0163493	-0.0646159	0.309034	-0.0732426	0.0695132	-0.0981734	1	0.0217599	1	1	1	1	1	1	1
PA14_73090	6507745	6508989	1245	-	-	hypothetical_protein	core	CDS	PA5542	7	5.66825	0.328861	1.57348	0.491611	0.363814	-0.433616	0.60645	0.0238114	-0.163904	0.382903	1	0.00474205	1	1	1	1	1	1	1
PA14_01250	122725	124296	1572	+	ychM	putative_sulfate_transporter	core	CDS	PA0103	8	5.11297	-0.309011	-1.35581	0.626704	0.612028	0.456194	-0.360758	0.128024	-0.081446	-0.0675726	1	0.0225654	1	1	1	1	1	1	1
PA14_01290	125293	126417	1125	+	coxB	cytochrome_c_oxidase,_subunit_II""	core	CDS	PA0105	8	7.29858	-0.29019	0.493854	0.717206	1.52009	-0.197675	0.416888	-0.0142256	0.677592	0.66068	1	1	1	0.00325603	1	1	1	1	1
PA14_01300	126427	128019	1593	+	coxA	cytochrome_c_oxidase,_subunit_I""	core	CDS	PA0106	8	6.2407	-0.123017	0.553628	1.61666	2.29037	-0.222125	-0.0818902	-0.0215195	0.684573	0.804657	1	1	0.00327816	5.40734e-07	1	1	1	1	1
PA14_01310	128030	128584	555	+	coxG	cytochrome_C_oxidase_assembly_protein	core	CDS	PA0107	8	4.81029	-0.619627	0.419403	2.00321	2.38146	-0.195043	-0.322703	0.195326	0.439288	0.978103	1	1	0.00345508	0.000160002	1	1	1	1	1
PA14_01320	128595	129482	888	+	coIII	cytochrome_c_oxidase,_subunit_III""	core	CDS	PA0108	8	5.44312	0.00352573	0.235379	2.07058	2.35844	-0.0434797	-0.153633	-0.167685	0.604039	0.934374	1	1	0.000569948	3.39045e-05	1	1	1	1	1
PA14_01340	129723	130517	795	+	-	hypothetical_protein	core	CDS	PA0110	8	5.84732	-0.0674391	0.180999	0.740481	1.75807	0.337735	0.168501	-0.229795	0.290892	0.957279	1	1	1	0.0061884	1	1	1	1	1
PA14_01350	130492	131070	579	+	-	hypothetical_protein	core	CDS	PA0111	8	4.88552	-0.0705328	1.01816	1.09924	1.64537	0.280196	-0.0230508	0.0284622	0.482736	0.931843	1	1	0.533201	0.0415165	1	1	1	1	1
PA14_01360	131135	132208	1074	+	ctaA	hypothetical_protein	core	CDS	PA0112	8	4.61822	-0.497483	0.932048	1.27541	1.70312	-0.0431325	-0.0739309	0.174622	0.613103	0.954382	1	1	0.211472	0.0252372	1	1	1	1	1
PA14_02390	214640	215557	918	-	-	putative_transcriptional_regulator	core	CDS	PA0191	8	4.7562	0.143586	0.413386	-0.247947	-0.51906	2.71883	-0.157428	0.451814	-0.566848	-0.364128	1	1	1	1	0.0129899	1	1	1	1
PA14_02490	224119	224931	813	+	tonB2	hypothetical_protein	core	CDS	PA0197	8	1.62759	-0.958508	0.142022	0.139333	-2.64697	6.17155	-0.603955	0.545845	0.110855	-1.10881	1	1	1	0.937124	0.000159515	1	1	1	1
PA14_02530	226691	227272	582	+	-	hypothetical_protein	core	CDS	PA0201	8	6.85143	0.222282	0.865088	-0.785029	-1.06113	3.89923	0.0758508	0.393293	-0.365645	-0.299567	1	1	1	1	0.00806662	1	1	1	1
PA14_02550	227383	229047	1665	+	mdcA	malonate_decarboxylase_alpha_subunit	core	CDS	PA0208	8	5.30759	0.818318	0.73289	-0.994028	-0.142693	2.56983	0.348758	0.381284	0.414826	0.75303	1	1	0.820312	1	0.00566068	1	1	1	1
PA14_03490	319880	320317	438	+	-	hypothetical_protein	core	CDS	PA0269	8	5.38765	0.999526	0.664924	1.82732	0.381619	0.404207	-0.137406	0.481797	0.352282	0.0387064	1	1	3.90776e-05	1	1	1	1	1	1
PA14_03510	320329	320736	408	+	-	hypothetical_protein	core	CDS	PA0270	8	6.46324	0.0107271	1.28173	2.31704	0.393401	0.37887	-0.0910863	0.427358	0.375016	-0.0814996	1	0.121207	3.04254e-11	1	1	1	1	1	1
PA14_03520	320770	321054	285	+	-	hypothetical_protein	core	CDS	PA0271	8	7.13363	-0.0347406	1.52784	2.54343	0.637232	0.362709	-0.18157	0.442438	0.232646	0.0114797	1	0.00127389	7.75576e-15	1	1	1	1	1	1
PA14_03680	329966	330784	819	-	cysT	sulfate_transport_protein_CysT	core	CDS	PA0282	8	5.66981	1.0049	0.347665	-0.708104	-0.188476	3.5594	-0.403259	-0.432171	0.12494	-0.672229	1	1	1	1	0.000178029	1	1	1	1
PA14_03710	332121	332303	183	-	-	hypothetical_protein	core	CDS	PA0284	8	6.67413	-0.287389	1.18061	-0.0369873	-1.77997	4.92533	-0.525477	0.561505	-0.393944	-0.294346	1	1	1	0.895017	0.000192648	1	1	1	1
PA14_04100	368901	369338	438	+	-	hypothetical_protein	core	CDS	PA0315	8	7.57347	0.467216	0.288001	-0.841247	1.66632	-0.018586	0.246632	-0.108118	0.0150343	0.620908	1	1	1	0.0061884	1	1	1	1	1
PA14_05640	499715	501907	2193	+	bfrG	hypothetical_protein	core	CDS	PA0434	8	4.53089	0.750175	-1.0113	1.71467	-0.361664	0.270423	0.0670558	0.311372	-0.0539844	0.147447	1	1	0.00117978	1	1	1	1	1	1
PA14_06170	545340	546311	972	-	fiuR	putative_transmembrane_sensor	core	CDS	PA0471	8	6.66494	1.15531	-0.0318075	0.132119	1.25636	1.97041	0.459793	0.375413	0.0483003	-0.0835466	1	1	1	1	0.0438539	1	1	1	1
PA14_07870	678769	679815	1047	+	-	putative_binding_protein_component_of_ABC_transporter	core	CDS	PA0604	8	6.9632	-1.91227	-0.61793	0.363365	0.733505	-0.474703	0.631446	0.0638302	0.517705	0.722977	0.000377166	1	1	1	1	1	1	1	1
PA14_09220	781694	781999	306	-	pchB	isochorismate-pyruvate_lyase	core	CDS	PA4230	8	8.55746	1.11921	1.42492	1.52465	0.88837	1.22493	0.0943482	0.338412	0.0844908	-0.168733	1	0.173112	0.0371437	1	1	1	1	1	1
PA14_10350	893727	894983	1257	-	-	putative_secretion_protein	core	CDS	PA4142	8	8.15817	-0.7646	1.52485	3.28152	1.05844	0.352304	0.402442	0.414105	-0.0911414	-0.0493082	1	0.0605801	1.89033e-12	1	1	1	1	1	1
PA14_11130	967444	968133	690	-	-	short_chain_dehydrogenase	core	CDS	PA4079	8	8.8361	-0.130011	0.335491	1.3017	1.86218	0.381708	-0.108228	0.37973	0.224334	0.120019	1	1	0.0262887	2.73513e-06	1	1	1	1	1
PA14_11140	968223	971198	2976	-	-	putative_nonribosomal_peptide_synthetase	core	CDS	PA4078	8	9.92705	-0.639755	0.684418	3.15041	2.21633	0.34498	-0.0923073	0.424074	0.324249	0.0480111	1	1	6.7035e-12	9.21733e-06	1	1	1	1	1
PA14_11830	1024317	1026248	1932	+	-	transcriptional_regulator	core	CDS	PA4021	8	6.60989	-0.207317	1.26773	0.103959	-0.0773712	-0.0100766	0.375372	0.098752	0.126471	0.0759265	1	0.0225654	1	1	1	1	1	1	1
PA14_12740	1091836	1092411	576	+	-	hypothetical_protein	core	CDS	PA3952	8	6.40006	-1.32879	1.60421	-0.590001	-0.256121	0.0820897	0.699903	-0.213196	0.0543354	0.0576054	1	0.0395553	1	1	1	1	1	1	1
PA14_12910	1107072	1107251	180	+	-	hypothetical_protein	core	CDS	PA3939	8	3.45694	0.163652	0.0746088	-1.18396	-0.970698	2.7522	0.57914	0.0322994	0.421516	-1.08603	1	1	0.51147	1	0.00620166	1	1	1	1
PA14_12920	1107458	1108471	1014	+	-	taurine_ABC_transporter_periplasmic_protein	core	CDS	PA3938	8	5.19079	-0.271663	0.0598482	-1.03981	-0.130231	3.61527	0.243103	0.851396	-0.00341368	-0.704407	1	1	0.769459	1	0.000385506	1	1	1	1
PA14_12940	1108535	1109326	792	+	-	taurine_ABC_transporter_ATP-binding_protein	core	CDS	PA3937	8	5.61517	-0.298437	-0.521527	-0.216932	0.293484	3.26641	0.801516	0.979016	-0.0113924	-0.700559	1	1	1	1	0.00241283	1	1	1	1
PA14_12960	1109316	1110134	819	+	-	taurine_ABC_transporter_permease	core	CDS	PA3936	8	5.23899	-0.244218	-0.809129	-0.665579	0.227665	3.89311	0.668764	0.851031	0.411667	-0.899024	1	1	1	1	0.000438813	1	1	1	1
PA14_13010	1116682	1117461	780	-	-	hypothetical_protein	core	CDS	PA3931	8	5.67478	-1.75858	2.73156	0.470723	-1.46401	4.43924	-0.684753	0.542031	-0.384043	-0.2989	1	0.111338	1	1	0.00154534	1	1	1	1
PA14_13130	1126214	1128139	1926	+	-	hypothetical_protein	core	CDS	PA3923	8	8.16574	-1.08819	2.06886	2.66337	1.62593	-0.0425033	0.0860428	0.381342	0.240268	0.444009	1	2.66546e-05	1.97785e-11	0.00403335	1	1	1	1	1
PA14_13140	1128200	1129567	1368	+	-	hypothetical_protein	core	CDS	PA3922	8	7.69795	-0.662125	2.13839	2.82398	1.44942	-0.0988675	0.254139	0.240681	0.312011	0.426472	1	0.000181158	1.01643e-10	0.103331	1	1	1	1	1
PA14_13170	1132653	1135031	2379	-	-	putative_metal_transporting_P-type_ATPase	core	CDS	PA3920	8	5.17307	-0.028671	-0.744095	2.38314	-0.684383	0.0818896	0.443049	0.387571	0.755466	-0.0123051	1	1	5.75399e-09	1	1	1	1	1	1
PA14_13390	1151320	1151715	396	-	-	hypothetical_protein	core	CDS	PA3904	8	6.61932	1.81671	-0.643482	-0.44927	0.346026	0.30833	0.691341	-0.217065	0.499571	-0.48732	0.000933618	1	1	1	1	1	1	1	1
PA14_14740	1255607	1255993	387	+	iscU	scaffold_protein	core	CDS	PA3813	8	7.8066	-0.579239	-0.488696	-1.11427	1.83843	0.422816	-0.682515	0.26747	0.0430843	-0.0345264	1	1	0.323384	9.57676e-06	1	1	1	1	1
PA14_14750	1256021	1256344	324	+	icsA	putative_iron-binding_protein_IscA	core	CDS	PA3812	8	7.85209	-0.515139	-0.540031	-0.854796	1.77392	0.414035	-0.527949	0.1619	0.198402	-0.119396	1	1	1	2.09759e-05	1	1	1	1	1
PA14_16250	1387521	1389017	1497	+	lasB	elastase_LasB	core	CDS	PA3724	8	12.4307	-0.610145	1.54818	4.08047	1.59222	0.288665	-0.0908847	0.392742	0.458583	0.202624	1	0.0263464	8.10818e-16	0.0415165	1	1	1	1	1
PA14_17480	1499097	1500101	1005	+	rpoS	RNA_polymerase_sigma_factor_RpoS	core	CDS	PA3622	8	10.8836	-0.268084	1.04882	1.96465	0.290994	0.301784	-0.154743	0.463181	-0.00211294	0.41835	1	0.762261	2.88598e-11	1	1	1	1	1	1
PA14_17980	1544365	1545204	840	-	glpF	glycerol_uptake_facilitator_protein	core	CDS	PA3581	8	6.95148	-0.232963	0.530051	-1.41336	0.88752	-0.14346	0.903354	-0.731766	0.546625	-0.508642	1	1	0.00116175	1	1	1	1	1	1
PA14_18680	1608062	1608283	222	-	bfd	hypothetical_protein	core	CDS	PA3530	8	6.60759	1.09919	-0.968018	0.0680436	2.65578	1.68692	0.978233	-0.419775	0.678926	-0.542785	1	1	1	0.000509373	0.325704	1	1	1	1
PA14_18800	1620687	1620881	195	+	-	hypothetical_protein	core	CDS	PA3520	8	6.07259	-2.08688	1.8155	3.75532	0.607625	0.71471	-0.000760604	0.768103	0.269991	0.251374	0.104825	0.045565	6.85819e-15	1	1	1	1	1	1
PA14_18810	1621282	1622319	1038	+	-	hypothetical_protein	core	CDS	PA3519	8	3.27326	-2.12543	0.474425	2.20546	0.129024	0.0664405	1.05258	0.251771	0.872144	-0.505914	0.377794	1	0.0052974	1	1	1	1	1	1
PA14_19490	1684916	1685554	639	+	lsfA	putative_antioxidant_protein	core	CDS	PA3450	8	8.26488	-1.03343	2.48766	0.240706	-1.25999	4.91959	-0.584739	0.518672	-0.206649	-0.510459	1	0.0714333	1	1	0.000210175	1	1	1	1
PA14_19500	1685805	1686809	1005	+	ssuA	hypothetical_protein	core	CDS	PA3449	8	3.81271	-0.0501603	1.5398	-1.6388	-0.0598556	4.95229	-0.310963	0.697804	0.0651171	-0.888211	1	0.636267	0.298928	1	9.21381e-05	1	1	1	1
PA14_19530	1688537	1689130	594	+	ssuE	NAD(P)H-dependent_FMN_reductase	core	CDS	PA3446	8	5.95693	-1.03636	1.68187	-0.264679	-0.518322	3.09466	-0.579839	0.215106	-0.339889	-0.411972	1	0.25346	1	1	0.00254004	1	1	1	1
PA14_19540	1689249	1690220	972	+	ssuA	hypothetical_protein	core	CDS	PA3445	8	5.00295	-0.279569	1.40454	-0.513496	0.153673	2.39612	-0.513075	0.264655	0.260373	-0.882992	1	0.462122	1	1	0.019429	1	1	1	1
PA14_19560	1690298	1691446	1149	+	ssuD	alkanesulfonate_monooxygenase	core	CDS	PA3444	8	4.39211	-1.29807	0.293762	0.0518713	-0.0644318	4.71397	-0.475572	0.972218	0.0624413	-1.10883	1	1	1	1	0.000497406	1	1	1	1
PA14_19570	1691467	1692255	789	+	ssuC	ABC_transporter_permease	core	CDS	PA3443	8	4.44655	-0.685457	0.319603	0.232442	0.346829	2.62933	-0.596223	1.01	-0.0173475	-0.77478	1	1	1	1	0.016816	1	1	1	1
PA14_19580	1692252	1693076	825	+	ssuB	aliphatic_sulfonates_transport_ATP-binding_subunit	core	CDS	PA3442	8	4.08861	-1.46997	-0.11823	-0.55904	0.334218	3.85911	0.319446	0.787688	0.134744	-0.967502	1	1	1	1	0.00283364	1	1	1	1
PA14_19590	1693117	1693332	216	+	ssuF	putative_molybdopterin-binding_protein	core	CDS	PA3441	8	5.20691	-1.71971	0.599248	0.226976	0.388934	4.30066	0.957246	0.617934	0.618867	-1.04896	1	1	1	1	0.00518848	1	1	1	1
PA14_19990	1720161	1720676	516	+	-	RNA_polymerase_ECF-subfamily_sigma-70_factor	core	CDS	PA3410	8	2.87746	0.190304	-1.74709	-2.41848	0.846358	1.74224	1.59184	0.69529	0.285233	0.0894482	1	0.0784069	0.00556108	1	0.90733	1	1	1	1
PA14_20020	1724698	1725315	618	+	hasAp	heme_acquisition_protein_HasAp	core	CDS	PA3407	8	4.95751	0.314276	-0.600547	0.363299	-0.743467	1.64827	2.77881	1.19866	0.682982	0.610172	1	1	1	1	1	0.000896356	1	1	1
PA14_22350	1945934	1947589	1656	+	actP	acetate_permease	core	CDS	PA3234	8	6.54953	-0.429999	2.7628	-1.46403	0.793701	-0.0401941	1.10834	-0.521125	0.431145	-0.572819	1	1.6746e-06	0.0665977	1	1	1	1	1	1
PA14_24650	2154740	2154952	213	-	rmf	ribosome_modulation_factor	core	CDS	PA3049	8	12.541	-1.43638	1.80089	4.74492	1.60734	0.231648	0.640692	0.262198	0.176149	-0.238897	1	0.0275188	8.96329e-13	0.215497	1	1	1	1	1
PA14_26000	2271476	2272120	645	+	-	putative_magnesium_chelatase	core	CDS	PA2941	8	6.04401	-0.036017	-1.24286	0.0198804	0.191635	0.502501	0.468805	0.0390966	-0.0736759	-0.0670233	1	0.00975614	1	1	1	1	1	1	1
PA14_26060	2277092	2277400	309	-	-	hypothetical_protein	core	CDS	PA2937	8	5.79554	-0.970493	0.342266	2.52846	1.50423	0.0412509	0.382723	0.0229284	0.289236	-0.0947269	1	1	1.11182e-08	0.0489867	1	1	1	1	1
PA14_26190	2286036	2287367	1332	-	-	hypothetical_protein	core	CDS	PA2927	8	6.93203	-0.234905	0.887331	1.87188	1.38646	0.239779	0.343503	0.219553	-0.0482644	0.185683	1	1	2.80793e-07	0.0336851	1	1	1	1	1
PA14_26720	2327152	2328768	1617	-	mccB	putative_biotin-dependent_carboxylase	core	CDS	PA2888	8	4.95351	-0.768787	1.57772	0.168525	0.982171	-0.16292	0.189537	0.168489	0.186101	0.171934	1	0.0112956	1	1	1	1	1	1	1
PA14_26730	2328770	2329648	879	-	-	putative_short-chain_dehydrogenase	core	CDS	PA2887	8	3.75133	-1.19174	1.93019	-0.0140326	0.790955	-0.0659915	0.266983	0.0173732	0.295394	0.141629	1	0.000857864	1	1	1	1	1	1	1
PA14_28250	2443370	2444509	1140	-	-	putative_secreted_acid_phosphatase	RGP43	CDS	-	8	5.40175	-0.697927	1.98022	-0.330062	0.382409	0.415025	0.550396	-0.146398	0.337607	-0.279284	1	4.00521e-05	1	1	1	1	1	1	1
PA14_28620	2465588	2465914	327	-	-	hypothetical_protein	core	CDS	PA2746	8	5.98184	-0.164168	0.89287	1.54763	1.9464	0.455689	0.30271	0.435327	0.200319	0.242194	1	1	0.01961	0.000632858	1	1	1	1	1
PA14_29375	2543109	2543870	762	-	-		core	CDS	-	8	6.55586	1.24179	-0.34526	0.512053	0.0696404	1.9979	1.18936	-0.0336285	-0.0954804	-0.324514	1	1	1	1	0.016816	1	1	1	1
PA14_30460	2637996	2639063	1068	+	-	putative_flavin-dependent_oxidoreductase	core	CDS	PA2600	8	4.72354	-0.700032	0.399134	0.213574	-0.511724	2.27335	-0.227342	0.113634	-0.369557	-0.303528	1	1	1	1	0.00290399	1	1	1	1
PA14_30470	2639073	2640017	945	+	-	putative_periplasmic_aliphatic_sulfonate-binding_protein	core	CDS	PA2599	8	3.82882	-0.336835	0.464715	-0.0715642	0.0108677	2.36456	-0.461969	0.0371174	-0.0285956	-0.589942	1	1	1	1	0.00607043	1	1	1	1
PA14_30490	2640027	2641109	1083	+	-	putative_lavin-dependent_oxidoreductase	core	CDS	PA2598	8	3.91453	-0.166396	0.153213	0.0785113	-0.314257	2.47244	-0.490306	0.274615	-0.123222	-0.562003	1	1	1	1	0.00470485	1	1	1	1
PA14_30500	2641114	2642265	1152	+	-	putative_acyl-CoA_dehydrogenase	core	CDS	PA2597	8	4.35898	-0.575203	0.416027	0.320715	-0.269593	1.93144	-0.0843431	0.0704741	0.198427	-0.740933	1	1	1	1	0.0162844	1	1	1	1
PA14_30520	2642373	2643359	987	+	-	putative_periplasmic_aliphatic_sulfonate-binding_protein	core	CDS	PA2596	8	3.21025	-0.447844	-0.0206031	-0.52013	-0.883489	2.1181	0.470963	-0.155982	0.502464	-0.737198	1	1	1	1	0.00275691	1	1	1	1
PA14_30550	2644483	2645442	960	+	ssuA	putative_periplasmic_aliphatic_sulfonate-binding_protein	core	CDS	PA2594	8	3.85735	0.060897	0.312354	-0.442323	0.0833641	2.35455	-0.241135	0.351852	0.097794	-0.636	1	1	1	1	0.00865336	1	1	1	1
PA14_30630	2654014	2655162	1149	+	pqsH	putative_FAD-dependent_monooxygenase	core	CDS	PA2587	8	8.95546	1.75985	0.582015	0.309545	0.222009	0.666133	0.121725	0.299849	-0.16143	0.080983	0.000425218	1	1	1	1	1	1	1	1
PA14_31450	2734145	2734291	147	-	-	hypothetical_protein	other	CDS	-	8	5.50894	-0.300148	-0.142321	-0.357113	1.4048	0.471805	0.0578007	0.310877	-0.152317	-0.125525	1	1	1	0.0133575	1	1	1	1	1
PA14_32710	2840489	2841007	519	+	-	ECF_subfamily_RNA_polymerase_sigma-70_factor	core	CDS	PA2468	8	6.49487	0.797316	0.102361	0.293314	0.367581	1.78395	0.721168	0.435453	0.00856071	-0.0127766	1	1	1	1	0.0255019	1	1	1	1
PA14_32720	2841016	2842002	987	+	-	transmembrane_sensor	core	CDS	PA2467	8	7.29993	1.28553	-0.395985	0.244996	0.356409	2.03585	0.827904	0.376858	0.0172619	0.00503027	1	1	1	1	0.000633013	1	1	1	1
PA14_33250	2909570	2910037	468	+	-	hypothetical_protein	core	CDS	PA2427	8	5.25083	-0.818942	0.633531	-0.0542248	0.184713	1.03662	2.11184	0.606512	-0.104042	0.495146	1	1	1	1	1	0.0145862	1	1	1
PA14_33260	2910054	2910617	564	-	pvdS	extracytoplasmic-function_sigma-70_factor	core	CDS	PA2426	8	6.91295	0.0539006	0.556597	0.497606	0.453082	4.5982	0.793957	0.592296	-0.0570609	0.307921	1	1	1	1	5.60121e-05	1	1	1	1
PA14_33270	2911261	2912025	765	+	pvdG	PvdG	core	CDS	PA2425	8	5.98182	-1.20849	0.3719	-0.908862	0.981558	3.00432	2.97535	0.31823	-0.137115	0.302526	1	1	0.991354	1	0.00518848	0.00245102	1	1	1
PA14_33280	2912099	2925127	13029	+	pvdL	peptide_synthase	core	CDS	PA2424	8	8.2559	-1.0138	0.309796	0.0138222	0.592382	1.7666	3.15016	0.553909	0.0311308	0.36869	1	1	1	1	0.0506425	4.83216e-07	1	1	1
PA14_33500	2947542	2948951	1410	+	pvdH	diaminobutyrate--2-oxoglutarate_aminotransferase	core	CDS	PA2413	8	6.03198	-1.25504	0.180385	2.85166	1.20799	0.520282	1.07268	0.320671	0.0146234	0.301289	1	1	6.00446e-09	0.96301	1	1	1	1	1
PA14_33510	2949029	2949247	219	+	-	hypothetical_protein	core	CDS	PA2412	8	6.07551	-0.860785	0.900459	1.81903	0.844908	0.851799	2.09766	0.65659	0.138867	0.441338	1	1	0.0102695	1	1	0.00620284	1	1	1
PA14_33520	2949248	2950012	765	+	-	putative_thioesterase	core	CDS	PA2411	8	7.30845	-0.922734	0.578059	1.31051	1.26429	0.655525	2.21979	0.454363	0.0681802	0.39954	1	1	0.117708	0.673294	1	7.98191e-05	1	1	1
PA14_33550	2951928	2952683	756	-	-	putative_ATP-binding_component_of_ABC_transporter	core	CDS	PA2408	8	4.33282	1.39857	-0.50359	-1.6519	-0.187618	1.49734	2.23814	0.144174	-0.207181	0.247492	1	1	0.0229979	1	0.839837	0.00487202	1	1	1
PA14_33560	2952680	2953633	954	-	-	putative_adhesion_protein	core	CDS	PA2407	8	3.85858	0.976627	-0.582498	-1.33363	0.0307669	0.682472	2.51769	0.226361	0.0319381	0.338659	1	1	0.203627	1	1	0.000724618	1	1	1
PA14_33610	2956615	2972064	15450	+	-	peptide_synthase	core	CDS	PA2400	8	9.20449	-0.339514	0.458211	0.21203	0.429877	0.801719	2.05817	0.485452	0.0175557	0.493549	1	1	1	1	1	1.86016e-05	1	1	1
PA14_33630	2972068	2978637	6570	+	pvdJ	PvdJ	core	CDS	PA2399	8	8.03822	-0.286069	0.869289	-0.294391	0.0967438	0.604691	2.15908	0.419022	-0.105714	0.669127	1	1	1	1	1	0.000151411	1	1	1
PA14_33650	2978649	2985995	7347	+	pvdD	pyoverdine_synthetase_D	core	CDS	PA2399	8	8.64106	-0.373113	0.35041	0.358019	0.361338	0.399849	2.28929	0.0663591	-0.0761361	0.471954	1	1	1	1	1	8.32711e-07	1	1	1
PA14_33680	2986159	2988606	2448	-	fpvA	ferripyoverdine_receptor	core	CDS	PA2398	8	6.00508	2.31588	-0.480588	-1.60963	0.217637	1.16691	1.40768	0.348882	0.0925712	0.231662	0.00778169	1	0.0444647	1	1	1	1	1	1
PA14_33690	2988709	2990358	1650	-	pvdE	pyoverdine_biosynthesis_protein_PvdE	core	CDS	PA2397	8	3.88521	-0.672434	0.29432	-0.909616	-0.341618	3.03183	2.40102	0.634833	0.0419789	0.408132	1	1	0.955642	1	0.0129899	0.0378738	1	1	1
PA14_33710	2991632	2992486	855	-	pvdO	PvdO	core	CDS	PA2395	8	3.59596	-0.997433	0.0836245	-1.21299	0.283359	2.0326	2.79975	0.701455	0.204869	0.23183	1	1	0.53311	1	0.393579	0.00215592	1	1	1
PA14_33720	2992515	2993798	1284	-	pvdN	PvdN	core	CDS	PA2394	8	4.36539	-1.40831	1.04483	-0.47683	0.490123	1.49626	2.98236	0.518728	0.105549	0.374665	1	1	1	1	1	0.000210351	1	1	1
PA14_33730	2993821	2995167	1347	-	-	putative_dipeptidase_precursor	core	CDS	PA2393	8	4.89417	-0.580922	1.12322	0.0343116	0.291638	0.493758	1.96432	0.553332	-0.0252664	0.332481	1	0.831142	1	1	1	0.032428	1	1	1
PA14_33740	2995383	2997017	1635	+	pvdP	PvdP	core	CDS	PA2392	8	5.7234	-0.240942	-0.109005	0.438179	0.0202187	0.814075	2.45467	0.464266	-0.119575	0.429473	1	1	1	1	1	0.000350268	1	1	1
PA14_33810	3003534	3004865	1332	+	pvdA	L-ornithine_N5-oxygenase	core	CDS	PA2386	8	6.13351	1.11235	-0.704074	-0.681995	0.559843	1.66311	2.15	0.324218	0.316874	0.385868	1	1	1	1	0.255742	0.0118904	1	1	1
PA14_33820	3004988	3007276	2289	+	pvdQ	penicillin_acylase-related_protein	core	CDS	PA2385	8	5.51207	0.342003	-0.284958	-0.376788	1.0532	1.04066	3.29803	0.582766	0.0803666	0.389112	1	1	1	1	1	4.83216e-07	1	1	1
PA14_33830	3007457	3007780	324	+	-	hypothetical_protein	core	CDS	PA2384	8	6.87359	0.556762	-0.844971	-0.0931349	1.21194	2.0589	2.19541	0.594481	-0.00490991	0.434888	1	1	1	1	0.0247963	0.0172584	1	1	1
PA14_34150	3037579	3038664	1086	+	sfnR	putative_transcriptional_regulator	core	CDS	PA2359	8	5.47961	-0.295701	1.38283	1.06272	-0.0982914	2.11056	-0.275792	0.41243	-0.302091	-0.609601	1	0.451659	0.68413	1	0.0293927	1	1	1	1
PA14_34170	3038777	3039166	390	+	-	hypothetical_protein	core	CDS	PA2358	8	3.01063	-0.378377	0.854449	-0.846038	-0.413765	2.64428	-0.100703	0.287699	-0.244883	-0.940803	1	1	1	1	0.0215083	1	1	1	1
PA14_34720	3084472	3085272	801	-	-	hypothetical_protein	core	CDS	PA2313	8	3.35963	-0.331057	1.08295	-0.00159682	0.200662	1.96149	0.344462	0.0964367	0.0908413	-1.19776	1	0.973077	1	1	0.0309583	1	1	1	1
PA14_34730	3085289	3085870	582	-	-	XRE_family_transcriptional_regulator	core	CDS	PA2312	8	5.51842	-0.535486	1.26191	0.55819	-1.30563	4.43668	-0.153365	0.427431	-0.241229	-0.530645	1	0.924476	1	1	0.000178029	1	1	1	1
PA14_34740	3085925	3086083	159	-	-	hypothetical_protein	core	CDS	PA2311	8	4.38937	-1.0831	2.28477	1.08894	-2.35786	5.12449	-0.326437	0.86887	-0.534107	-0.186066	1	0.42528	0.823781	0.516143	0.000497406	1	1	1	1
PA14_34770	3087301	3088323	1023	+	-	putative_ABC_transporter,_periplasmic_binding_protein""	core	CDS	PA2309	8	3.60349	-0.728106	-0.361521	0.108591	0.135198	2.56056	0.586385	1.0712	0.282416	-0.775148	1	1	1	1	0.0222511	1	1	1	1
PA14_34780	3088331	3089179	849	+	-	putative_ABC_transporter_ATP-binding_component	core	CDS	PA2308	8	3.91428	-0.86621	0.28472	0.464831	-0.258048	2.73895	0.455776	1.20277	0.521219	-0.943962	1	1	1	1	0.00267189	1	1	1	1
PA14_34870	3103993	3105444	1452	+	chiC	chitinase	core	CDS	PA2300	8	10.8123	-0.880168	1.12731	3.57045	1.99865	0.853406	0.311429	0.386135	0.450326	-0.139994	1	0.760613	8.90303e-12	0.00167156	1	1	1	1	1
PA14_36200	3225300	3226106	807	+	-	putative_binding_protein_component_of_ABC_transporter	core	CDS	PA2204	8	7.08664	-1.02099	2.86494	-0.071422	-2.20157	4.77012	-0.270174	0.376221	-0.0857364	-0.105596	1	0.042025	1	0.473289	0.000948597	1	1	1	1
PA14_36220	3226187	3226903	717	+	gltJ	putative_amino_acid_permease	core	CDS	PA2203	8	3.48786	0.205242	1.16313	-1.1017	-2.00034	4.28363	0.0283253	0.433516	0.0021448	-0.225604	1	0.980192	0.705689	0.690328	0.000823518	1	1	1	1
PA14_36230	3226905	3227582	678	+	glnP	amino_acid_ABC_transporter_permease	core	CDS	PA2202	8	3.33211	0.0836004	1.01219	-1.12174	-1.70759	3.95127	0.297915	0.332342	0.0817913	-0.431993	1	1	0.688545	1	0.00267627	1	1	1	1
PA14_36820	3281521	3281688	168	-	-	hypothetical_protein	core	CDS	PA2146	8	8.39897	-0.729444	0.642777	4.24259	2.51224	1.48386	0.926476	-0.627252	0.831424	-0.445666	1	1	8.19965e-10	0.000105413	0.718494	1	1	1	1
PA14_36830	3282187	3282585	399	+	-	hypothetical_protein	core	CDS	PA2145	8	3.91285	-1.30788	1.61435	1.60685	0.471265	0.339758	0.427122	0.26196	0.11916	-0.345491	1	0.173112	0.0374054	1	1	1	1	1	1
PA14_37210	3314904	3315701	798	-	-	hypothetical_protein	core	CDS	PA2116	8	6.85092	-0.477906	0.503562	2.07341	0.662129	0.440533	0.0903853	0.272913	0.111635	0.236482	1	1	5.44533e-06	1	1	1	1	1	1
PA14_37250	3317016	3318287	1272	+	-	major_facilitator_transporter	core	CDS	PA2114	8	5.99724	-0.770856	1.72642	0.74875	0.471898	0.592928	0.378762	0.208179	0.483594	0.369546	1	0.0413667	1	1	1	1	1	1	1
PA14_37260	3318312	3319541	1230	+	opdO	putative_porin	core	CDS	PA2113	8	5.05456	-0.570503	1.36047	1.68834	0.288049	0.0717605	0.628989	0.398855	0.318233	0.692159	1	0.415366	0.0214274	1	1	1	1	1	1
PA14_37270	3319574	3320317	744	+	-	LamB/YcsF_family_protein	core	CDS	PA2112	8	4.65528	-0.130225	0.622636	1.55534	0.25791	0.104612	0.928484	0.244756	0.338808	0.619879	1	1	0.0471271	1	1	1	1	1	1
PA14_37290	3320314	3321027	714	+	-	hypothetical_protein	core	CDS	PA2111	8	4.70245	-0.662108	1.06057	1.78005	0.275445	-0.102273	1.01362	0.197653	0.152944	0.626499	1	0.989888	0.00265348	1	1	1	1	1	1
PA14_37310	3321024	3321965	942	+	-	hypothetical_protein	core	CDS	PA2110	8	5.41544	-0.735967	1.06754	1.92702	0.196537	-0.0203683	0.946829	0.349118	0.227573	0.544111	1	0.979677	0.00061839	1	1	1	1	1	1
PA14_37320	3322033	3322509	477	+	-	hypothetical_protein	core	CDS	PA2109	8	3.46395	-0.371446	0.76634	1.86007	-0.153858	-0.196683	0.461205	0.64339	0.0392213	0.573312	1	1	0.00300815	1	1	1	1	1	1
PA14_37510	3338466	3339314	849	-	-	hypothetical_protein	core	CDS	PA2088	8	5.4928	-0.617878	0.172818	0.352321	-0.614543	1.44157	2.32244	0.892065	0.563387	-0.503817	1	1	1	1	1	0.00979196	1	1	1
PA14_37520	3339298	3339954	657	-	-	hypothetical_protein	core	CDS	PA2087	8	5.34712	0.385156	0.836241	0.0404036	-0.876062	1.69189	2.7545	1.18783	0.403466	-0.411826	1	1	1	1	0.937989	0.00309254	1	1	1
PA14_37550	3340864	3341373	510	-	-	putative_ring-hydroxylating_dioxygenase_small_subunit	core	CDS	PA2085	8	4.6078	-0.128028	0.564336	0.0437483	-1.009	2.90276	1.62051	1.02388	0.527253	-0.491171	1	1	1	1	0.0294993	1	1	1	1
PA14_37560	3341401	3343233	1833	-	asnB	asparagine_synthetase,_glutamine-hydrolysing""	core	CDS	PA2084	8	6.35892	-0.034243	0.607391	0.169912	-1.15635	3.17822	1.64405	0.781298	0.464815	-0.696587	1	1	1	1	0.000178029	0.983448	1	1	1
PA14_37745	3364838	3366562	1725	+	-	carbamoyl_transferase	RGP20	CDS	PA2069	8	8.58819	-1.21656	1.19167	5.11406	0.51514	0.83413	0.0584617	0.153725	0.032093	-0.0505225	1	0.515521	4.23002e-21	1	1	1	1	1	1
PA14_37830	3373541	3374722	1182	-	iscS	putative_pyridoxal-phosphate_dependent_enzyme	RGP20	CDS	PA2062	8	8.0848	-0.456231	0.957352	0.538892	-0.328523	3.85354	0.62424	0.61603	-0.148797	-0.148115	1	1	1	1	5.60121e-05	1	1	1	1
PA14_37980	3388251	3389204	954	-	-	putative_Fe2+-dicitrate_sensor,_membrane_component""	RGP20	CDS	PA2051	8	4.01547	0.155371	0.100813	-0.567709	0.537098	2.20727	0.270156	0.977043	0.106085	-0.493207	1	1	1	1	0.00831888	1	1	1	1
PA14_37990	3389201	3389707	507	-	-	RNA_polymerase_sigma_factor	RGP20	CDS	PA2050	8	2.90488	-0.393597	0.807331	-1.21866	-0.0825435	3.87624	0.0165425	0.756659	-0.0763322	-0.450011	1	1	0.601893	1	0.00093209	1	1	1	1
PA14_38020	3392089	3392496	408	-	-	putative_ntibiotic_biosynthesis_monooxygenase	RGP20	CDS	PA2048	8	5.39039	-0.659133	0.0368158	1.68347	1.06339	0.25401	1.25956	-0.387653	0.228189	-0.307259	1	1	0.000517668	1	1	1	1	1	1
PA14_38210	3409721	3410395	675	-	-	hypothetical_protein	RGP20	CDS	PA2034	8	7.60648	-0.446018	-0.535549	0.626623	0.808806	2.17178	1.45165	0.668589	0.35151	0.150482	1	1	1	1	0.000192648	0.641655	1	1	1
PA14_38220	3410395	3411303	909	-	-	hypothetical_protein	RGP20	CDS	PA2033	8	7.15804	-0.531574	-0.651353	0.100743	0.781405	1.922	1.61943	0.57753	0.342742	0.166038	1	1	1	1	0.00286335	0.150285	1	1	1
PA14_38260	3413042	3413296	255	+	-	hypothetical_protein	RGP20	CDS	PA2031	8	8.38296	-0.448298	0.227582	2.30654	1.41727	0.898707	0.259065	0.815083	-0.160889	0.56191	1	1	4.59917e-06	0.307757	1	1	1	1	1
PA14_38270	3413293	3413550	258	+	-	hypothetical_protein	RGP20	CDS	PA2030	8	8.77424	-0.672148	0.200084	2.52358	1.52797	0.848483	0.32871	0.720558	0.0231672	0.42596	1	1	8.88177e-07	0.159138	1	1	1	1	1
PA14_38320	3415099	3416100	1002	+	yfeH	bile_acid/Na+_symporter_family_transporter	RGP20	CDS	PA2026	8	5.10716	-0.982756	1.69501	-0.967458	1.09666	0.193652	0.521457	-0.0906184	-0.0586722	0.137218	1	0.0392279	0.894533	1	1	1	1	1	1
PA14_38530	3436772	3438070	1299	+	fahA	fumarylacetoacetase	core	CDS	PA2008	8	8.45995	-1.04062	4.69077	0.55982	-0.0902822	-0.0403655	-0.449981	0.500545	0.498525	0.675386	1	1.1001e-10	1	1	1	1	1	1	1
PA14_38550	3438067	3438705	639	+	maiA	maleylacetoacetate_isomerase	core	CDS	PA2007	8	8.54436	-1.31283	4.95339	0.570545	-0.130137	-0.0459959	-0.299561	0.515934	0.388488	0.701192	1	1.96089e-10	1	1	1	1	1	1	1
PA14_38570	3440271	3441641	1371	+	-	putative_transcriptional_regulator	core	CDS	PA2005	8	4.96881	-0.185036	1.00209	-1.63443	0.493868	0.568226	-0.108711	0.151039	0.251658	0.50757	1	1	3.33758e-05	1	1	1	1	1	1
PA14_39330	3500844	3502376	1533	-	rbsA	ribose_transporter	core	CDS	PA1947	8	7.92528	-0.465865	3.01938	0.292038	0.154988	-0.112441	0.616561	-0.00427441	0.0478044	0.300722	1	1.25736e-07	1	1	1	1	1	1	1
PA14_39810	3546906	3547856	951	+	-	putative_transmembrane_sensor	core	CDS	PA1911	8	5.84123	0.184445	-0.57791	0.28557	0.294777	2.23399	0.839384	0.211488	0.242381	-0.279934	1	1	1	1	0.000632713	1	1	1	1
PA14_40290	3599215	3600471	1257	-	lasA	LasA_protease_precursor	core	CDS	PA1871	8	10.8771	-1.17666	1.67106	3.21907	2.39193	0.69901	-0.0190776	0.535715	0.342285	0.0733785	1	0.050824	4.75027e-09	0.000110362	1	1	1	1	1
PA14_40770	3637871	3639529	1659	+	cysI	sulfite_reductase	core	CDS	PA1838	8	7.38536	0.146653	0.118019	-1.23974	-0.907568	3.40109	0.00556343	0.285781	-0.131195	-0.0558377	1	1	0.417976	1	9.21381e-05	1	1	1	1
PA14_40780	3639513	3640010	498	+	-	hypothetical_protein	core	CDS	PA1837	8	6.61427	0.0298236	0.184378	-1.24989	-1.07084	3.52743	0.37631	0.160702	-0.0684181	-0.096753	1	1	0.415649	1	9.21381e-05	1	1	1	1
PA14_46230	4109939	4110979	1041	-	aphA	acetylpolyamine_aminohydrolase	core	CDS	PA1409	8	2.82225	-0.187215	1.62965	-0.286942	-0.1987	-0.13678	0.757794	-0.176126	0.332818	-0.133365	1	0.042025	1	1	1	1	1	1	1
PA14_46650	4158308	4159150	843	-	-	putative_transmembrane_sensor	core	CDS	PA1364	8	4.4396	0.00719415	-0.47674	-0.493099	-0.478929	1.82141	-0.194308	0.256862	-0.0472393	-0.0829718	1	1	1	1	0.0308901	1	1	1	1
PA14_47380	4220494	4223049	2556	-	hxuC	putative_heme_utilization_protein_precursor	core	CDS	PA1302	8	5.19209	0.216145	-1.06759	-0.556394	0.677482	1.56278	1.9411	0.490745	0.115823	-0.0565741	1	0.949268	1	1	0.258968	0.0139445	1	1	1
PA14_47390	4223178	4224161	984	-	-	putative_transmembrane_sensor	core	CDS	PA1301	8	7.01132	-0.31317	-1.48897	-1.40205	0.658017	3.4953	1.96192	0.508864	0.0935076	-0.00145702	1	0.261574	0.25875	1	3.778e-05	0.175215	1	1	1
PA14_47400	4224158	4224685	528	-	-	RNA_polymerase_ECF-subfamily_sigma-70_factor	core	CDS	PA1300	8	6.97871	-0.455909	-2.39233	-2.23842	1.22655	3.05439	2.26813	0.32671	-0.0326086	0.0945263	1	0.000855397	0.00373383	1	0.000139079	0.0234604	1	1	1
PA14_48115	4282067	4283848	1782	-	aprD	alkaline_protease_secretion_protein_AprD	core	CDS	PA1246	8	8.92304	0.753981	1.05091	2.91786	-0.10808	0.572376	0.556991	0.402634	-0.0733372	-0.306373	1	0.934834	7.55327e-13	1	1	1	1	1	1
PA14_48140	4283935	4285179	1245	-	aprX	hypothetical_protein	core	CDS	PA1245	8	9.92764	0.696644	0.978812	2.30631	0.0771018	0.661709	0.725826	0.360237	0.0585226	-0.537875	1	1	1.37075e-08	1	1	1	1	1	1
PA14_48830	4339639	4341039	1401	-	-	putative_transcriptional_regulator	core	CDS	PA1196	8	6.92243	0.991192	1.17034	-1.93903	0.940443	0.184018	0.502627	-0.128172	-0.145321	-0.00530186	1	0.780205	0.0134582	1	1	1	1	1	1
PA14_49750	4425603	4426871	1269	+	-	MFS_family_transporter	core	CDS	PA1131	8	5.79261	-0.688335	0.494199	2.33436	0.433769	0.45961	0.315383	-0.0269707	0.407803	-0.145725	1	1	3.53108e-11	1	1	1	1	1	1
PA14_49760	4426859	4427836	978	+	rhlC	rhamnosyltransferase_2	core	CDS	PA1130	8	6.66463	-0.288361	1.5683	3.66535	0.746299	0.482902	0.158908	0.188531	0.184954	0.0941971	1	0.125476	4.29151e-13	1	1	1	1	1	1
PA14_50070	4451380	4452093	714	+	-	hypothetical_protein	core	CDS	PA1106	8	6.69464	-1.60245	-0.313981	0.477221	0.595782	0.457392	-0.0134943	0.0982197	0.1941	-0.0408392	0.000599762	1	1	1	1	1	1	1	1
PA14_53010	4699443	4700642	1200	+	phhC	aromatic_amino_acid_aminotransferase	core	CDS	PA0870	8	9.49934	-0.247614	2.34523	0.144005	-0.0942224	8.08756e-05	0.289157	0.32562	0.2297	0.369303	1	1.6753e-10	1	1	1	1	1	1	1
PA14_53050	4702982	4704400	1419	-	aroP2	aromatic_amino_acid_transport_protein_AroP2	core	CDS	PA0866	8	6.5824	-0.592944	3.28059	-2.78703	0.893226	-0.0325268	0.663077	0.206202	0.386243	1.33469	1	1.88396e-10	4.30285e-09	1	1	1	1	1	1
PA14_53070	4704698	4705771	1074	-	hpd	4-hydroxyphenylpyruvate_dioxygenase	core	CDS	PA0865	8	10.1241	-2.2661	5.10504	0.207749	0.375882	0.148601	-0.0437387	0.245618	0.548891	0.295209	0.000246252	1.11616e-16	1	1	1	1	1	1	1
PA14_53250	4719782	4720951	1170	+	cpbD	chitin-binding_protein_CbpD_precursor	core	CDS	PA0852	8	11.4166	-0.0210226	1.4196	3.44218	1.35913	0.703866	-0.0786967	0.409051	0.581256	-0.0673848	1	0.174169	1.36646e-10	0.60501	1	1	1	1	1
PA14_55160	4899424	4900203	780	+	toxR	transcriptional_regulator_ToxR	core	CDS	PA0707	8	2.40832	-0.755079	-0.622204	-1.34727	-0.505008	0.694859	2.25317	0.226756	0.129888	0.381795	1	1	0.255989	1	1	0.0398893	1	1	1
PA14_55580	4945726	4946322	597	-	nemO	heme_oxygenase	core	CDS	PA0672	8	5.69074	0.4391	0.118104	-0.58306	1.03383	3.43733	1.34167	0.345354	0.492304	-0.130167	1	1	1	1	0.000299528	1	1	1	1
PA14_56830	5061745	5063085	1341	+	icmP	metalloproteinase_outer_membrane	core	CDS	PA4370	8	7.69299	2.03807	0.0617541	-0.238679	-0.159915	0.962084	-0.282862	0.461374	0.0517337	0.121491	0.0144344	1	1	1	1	1	1	1	1
PA14_56840	5063248	5064669	1422	+	-	hypothetical_protein	core	CDS	PA4371	8	6.34748	2.17708	-0.775881	-0.446806	0.0243055	0.59489	0.123302	0.15977	-0.170023	-0.273803	0.00168864	1	1	1	1	1	1	1	1
PA14_57710	5138285	5140186	1902	-	cysN	bifunctional_sulfate_adenylyltransferase_subunit_1/adenylylsulfate_kinase_protein	core	CDS	PA4442	8	8.66216	0.451431	0.632743	-0.828789	-0.916291	2.94842	0.134515	0.158202	-0.163193	-0.0759355	1	1	1	1	0.000529644	1	1	1	1
PA14_57720	5140198	5141115	918	-	cysD	sulfate_adenylyltransferase_subunit_2	core	CDS	PA4443	8	7.38677	0.448404	0.686482	-1.30257	-0.927243	2.81963	0.130027	0.552731	-0.302116	0.13294	1	1	0.390374	1	0.00607043	1	1	1	1
PA14_57990	5160079	5161011	933	-	-	hypothetical_protein	core	CDS	PA4467	8	8.04335	-0.663673	0.458712	0.00345818	0.838692	2.86828	1.66615	0.59931	0.44036	-0.0979924	1	1	1	1	9.21381e-05	0.565296	1	1	1
PA14_58000	5161030	5161641	612	-	sodM	superoxide_dismutase	core	CDS	PA4468	8	7.29189	-0.479769	0.323823	0.526347	0.656376	2.75975	1.45648	0.629938	0.556385	-0.0985397	1	1	1	1	0.00141273	1	1	1	1
PA14_58010	5161654	5162103	450	-	-	hypothetical_protein	core	CDS	PA4469	8	6.79724	-0.645824	0.0651428	-0.17017	0.840354	3.55354	1.65095	0.783894	0.26375	-0.0203118	1	1	1	1	0.000181733	1	1	1	1
PA14_58030	5162131	5163507	1377	-	fumC	fumarate_hydratase	core	CDS	PA4470	8	8.01086	-0.554601	0.527499	-0.0947523	0.21889	3.29427	1.81308	0.566861	0.408118	-0.128656	1	1	1	1	9.21381e-05	0.502401	1	1	1
PA14_58040	5163500	5163895	396	-	-	hypothetical_protein	core	CDS	PA4471	8	5.22021	-0.133415	-0.633229	-0.760314	0.191929	2.30879	1.8456	0.871972	0.453758	0.122294	1	1	1	1	0.00806662	0.155292	1	1	1
PA14_60480	5390436	5390660	225	+	-	hypothetical_protein	core	CDS	PA4570	8	8.00692	0.0884427	-1.99023	-0.0798734	0.636302	2.69523	1.92702	0.666903	0.184231	0.320461	1	0.0104398	1	1	0.000283289	0.13614	1	1	1
PA14_60500	5393100	5393717	618	-	fklB	peptidyl-prolyl_cis-trans_isomerase_FklB	core	CDS	PA4572	8	7.44288	-0.0132896	-1.37026	-0.430733	1.87936	0.139411	0.543988	-0.0145994	-0.192119	0.184654	1	0.0125064	1	7.05016e-07	1	1	1	1	1
PA14_61200	5458870	5464854	5985	-	-	hypothetical_protein	core	CDS	PA4625	8	7.59878	-1.39012	-0.0906862	0.750184	1.21614	0.154888	0.348106	-0.111277	0.0775946	0.0718007	0.0468833	1	1	0.282225	1	1	1	1	1
PA4704.2	5556140	5556252	61	+	prrF2		sRNA	ncRNA	-	8	4.62539	1.09937	-0.934003	0.139972	-0.218012	3.36724	2.11291	0.211949	0.485134	-0.285762	1	1	1	1	0.00117817	0.162888	1	1	1
PA14_62300	5559001	5559894	894	-	phuT	hypothetical_protein	core	CDS	PA4708	8	7.13618	-0.47416	0.704929	0.251915	0.343399	1.75145	0.734701	0.117523	-0.00172212	-0.194711	1	1	1	1	0.0296477	1	1	1	1
PA14_62330	5559904	5560968	1065	-	phuS	putative_hemin_degrading_factor	core	CDS	PA4709	8	6.68322	-0.284048	0.31238	0.303748	0.329081	2.1195	0.687173	0.307201	-0.223249	0.050773	1	1	1	1	0.00290339	1	1	1	1
PA14_64530	5749160	5749501	342	+	-	hypothetical_protein	core	CDS	PA4881	8	2.32461	-0.0363173	0.108375	-2.25651	1.64647	2.2012	-0.451048	-0.499203	0.245263	-0.214364	1	1	0.00755799	0.642319	0.0479828	1	1	1	1
PA14_64690	5761035	5762057	1023	-	-	putative_transmembrane_sensor	core	CDS	PA4895	8	5.83284	0.152571	-0.724311	-0.153709	0.37759	2.21573	1.87115	0.364243	0.10672	-0.134968	1	1	1	1	0.00459701	0.0867799	1	1	1
PA14_66420	5926208	5926927	720	+	ytnM	hypothetical_protein	core	CDS	PA5024	8	4.19233	0.447905	0.0496252	-1.89956	-0.0907067	2.54573	0.205095	-0.14112	0.0666454	-0.171996	1	1	0.0523242	1	0.0348452	1	1	1	1
PA14_67150	5993651	5994901	1251	-	-	putative_oxidoreductase	core	CDS	PA5084	8	4.35902	0.20276	-0.56176	0.42902	-0.566692	0.997111	2.00942	-0.814098	-1.1328	-0.72358	1	1	1	1	1	0.000151411	1	1	1
PA14_67340	6013782	6015224	1443	-	codB	putative_permease_for_cytosine/purines,_uracil,_thiamine,_allantoin""	core	CDS	PA5099	8	6.25105	-0.900359	1.0566	1.22102	1.8537	0.476361	0.698203	0.322799	0.373802	0.269625	1	1	0.316164	0.0102373	1	1	1	1	1
PA14_67350	6015332	6017011	1680	-	hutU	urocanate_hydratase	core	CDS	PA5100	8	7.81052	0.17316	0.730699	1.13267	2.29648	0.713327	0.53021	0.400277	0.468081	0.343242	1	1	0.425832	8.44458e-06	1	1	1	1	1
PA14_68450	6107697	6108110	414	+	-	hypothetical_protein	other	CDS	-	8	6.63442	-0.22051	-1.52142	0.416243	0.343757	-0.174552	0.725616	0.0564854	0.118847	0.184894	1	0.00425245	1	1	1	1	1	1	1
PA14_68930	6148877	6150070	1194	+	-	putative_permease	core	CDS	PA5219	8	5.24867	-0.94879	1.0283	2.03842	0.121252	0.155835	0.419882	0.176011	0.304616	0.0305784	1	1	1.58779e-05	1	1	1	1	1	1
PA14_70600	6290069	6290341	273	-	hupA	HU_family_DNA-binding_protein	core	CDS	PA5348	8	8.08458	0.0567354	1.34081	-0.385017	0.60144	-0.371761	0.509371	0.19906	-0.0446322	0.30297	1	0.0157197	1	1	1	1	1	1	1
PA14_71100	6334259	6335326	1068	+	yeiH	hypothetical_protein	core	CDS	PA5383	8	3.38216	0.283667	-0.575506	1.76946	-0.377756	0.212764	0.640828	0.412175	0.454865	-0.0744777	1	1	0.0275521	1	1	1	1	1	1
PA14_72970	6498135	6499163	1029	-	tonB	TonB_protein	core	CDS	PA5531	8	7.79248	1.9109	-0.400092	0.183946	0.599236	0.846168	0.339178	-0.00444173	0.148416	-0.447567	0.0210022	1	1	1	1	1	1	1	1
PA14_73100	6509076	6509474	399	-	-	hypothetical_protein	core	CDS	PA5543	8	5.31014	0.224389	1.5937	0.608669	0.446599	-0.688633	1.03294	0.15352	-0.0889187	0.410847	1	0.0214813	1	1	1	1	1	1	1
PA14_73110	6509471	6511495	2025	-	-	hypothetical_protein	core	CDS	PA5544	8	6.1112	-0.0146909	1.68165	0.22767	0.408218	-0.69571	0.779232	0.0474147	0.163464	0.37406	1	0.000399321	1	1	1	1	1	1	1
PA14_00010	483	2027	1545	+	dnaA	chromosomal_replication_initiation_protein	core	CDS	PA0001	NA	8.03814	0.0994022	-0.522592	-0.750883	0.254816	-0.0172382	-0.0497485	-0.0173179	0.0273519	0.00985538	1	1	1	1	1	1	1	1	1
PA14_00020	2056	3159	1104	+	dnaN	DNA_polymerase_III_subunit_beta	core	CDS	PA0002	NA	8.08784	0.231265	-0.272494	-0.0456862	-0.00783291	-0.202505	-0.395899	0.241897	0.027385	0.0107689	1	1	1	1	1	1	1	1	1
PA14_00030	3169	4278	1110	+	recF	recombination_protein_F	core	CDS	PA0003	NA	8.04729	0.267641	-0.610778	-0.536418	-0.157187	-0.244035	-0.0438721	0.0869822	0.0428833	-0.00609545	1	1	1	1	1	1	1	1	1
PA14_00050	4275	6695	2421	+	gyrB	DNA_gyrase_subunit_B	core	CDS	PA0004	NA	8.3866	0.33027	-0.664667	-0.509419	-0.565553	-0.0209875	-0.532332	0.0168544	0.226519	-0.0268891	1	1	1	1	1	1	1	1	1
PA14_00060	7018	7791	774	-	-	putative_acyltransferase	core	CDS	PA0005	NA	6.41974	-0.36908	-0.630634	-1.0899	-0.128493	0.0594703	-0.105297	0.1198	-0.00448441	-0.102452	1	1	0.333077	1	1	1	1	1	1
PA14_00070	7803	8339	537	-	-	D,D-heptose_1,7-bisphosphate_phosphatase""	core	CDS	PA0006	NA	5.65449	-0.0219518	-0.51208	-1.16806	0.224576	-0.242423	0.330391	-0.132859	-0.31239	0.108539	1	1	0.104826	1	1	1	1	1	1
PA14_00110	13540	14091	552	+	tag	DNA-3-methyladenine_glycosidase_I	core	CDS	PA0010	NA	3.99945	0.065807	0.391405	-0.633467	-0.107294	0.0794157	-0.323715	0.428623	0.0369797	-0.115379	1	1	1	1	1	1	1	1	1
PA14_00120	14236	15123	888	+	-	lipid_A_biosynthesis_lauroyl_acyltransferase	core	CDS	PA0011	NA	5.81744	0.144471	-0.576407	-0.770187	-0.328554	0.239339	-0.289268	0.282632	-0.124238	0.26685	1	1	1	1	1	1	1	1	1
PA14_00130	15208	15474	267	+	-	hypothetical_protein	core	CDS	PA0012	NA	4.66183	0.15225	-0.0703584	-0.581696	0.555202	0.24744	0.0807854	0.0126115	0.0435881	-0.197283	1	1	1	1	1	1	1	1	1
PA14_00150	16336	16608	273	-	-	hypothetical_protein	core	CDS	PA0014	NA	2.13799	0.515968	-0.7031	0.240033	0.141932	0.0957947	0.124313	-0.33713	0.509005	-0.7612	1	1	1	1	1	1	1	1	1
PA14_00160	16923	17240	318	-	-	TPR_repeat-containing_protein	core	CDS	PA0015	NA	6.62828	0.241173	-0.833252	-0.605276	-0.276486	0.0242921	-0.279349	0.219054	-0.147389	0.188861	1	1	1	1	1	1	1	1	1
PA14_00170	17389	18762	1374	-	trkA	potassium_transporter_peripheral_membrane_component	core	CDS	PA0016	NA	6.50196	0.353091	-0.6612	-0.904169	-0.352192	-0.133722	-0.095503	-0.156635	0.10313	0.180387	1	1	1	1	1	1	1	1	1
PA14_00180	18789	20093	1305	-	sun	putative_tRNA_and_rRNA_cytosine-C5-methylases	core	CDS	PA0017	NA	6.73715	0.288134	-0.930628	-1.11586	-0.696211	0.1036	-0.0977895	0.161026	-0.134529	0.370082	1	1	0.260499	1	1	1	1	1	1
PA14_00200	21088	21594	507	-	def	peptide_deformylase	core	CDS	PA0019	NA	7.20105	0.185488	-0.0516768	-0.526802	-0.353317	-0.328958	-0.0626938	-0.177169	-0.029903	0.0333372	1	1	1	1	1	1	1	1	1
PA14_00210	21733	22758	1026	+	-	lysin_domain-containing_protein	core	CDS	PA0020	NA	7.08667	0.420095	0.121971	-0.499249	-0.583241	-0.22155	-0.234694	-0.108742	-0.237601	0.310141	1	1	1	1	1	1	1	1	1
PA14_00230	22893	23981	1089	+	smf	putative_Rossmann_fold_nucleotide-binding_protein	core	CDS	PA0021	NA	3.86861	0.333578	-0.638843	-0.326537	0.446016	0.063348	0.32807	0.177615	-0.10551	0.162223	1	1	1	1	1	1	1	1	1
PA14_00240	24022	24579	558	+	-	hypothetical_protein	core	CDS	PA0022	NA	5.37952	0.344796	-1.01874	-1.1037	-0.297483	0.0405143	0.192869	0.260858	0.0316169	0.190706	1	1	0.301801	1	1	1	1	1	1
PA14_00250	24589	25566	978	-	qor	quinone_oxidoreductase	core	CDS	PA0023	NA	5.85519	0.19038	0.770616	0.853314	-0.143895	0.154656	-0.565403	0.588115	0.0835168	0.0482875	1	1	1	1	1	1	1	1	1
PA14_00290	26732	27556	825	+	aroE	shikimate_5-dehydrogenase	core	CDS	PA0025	NA	6.03038	0.4838	-0.121529	-1.15503	-0.89335	-0.00861054	0.0994238	-0.0103548	-0.104532	0.282196	1	1	0.199154	1	1	1	1	1	1
PA14_00300	27667	28653	987	+	plcB	phospholipase_C,_PlcB""	core	CDS	PA0026	NA	6.70264	0.740778	1.11388	0.694764	0.336791	-0.150631	0.127778	0.0503743	0.123364	-0.214171	1	0.548917	1	1	1	1	1	1	1
PA14_00340	30523	32076	1554	-	-	putative_sulfate_transporter	core	CDS	PA0029	NA	3.97954	0.0188626	-0.329414	-0.105436	-0.0115007	0.199492	0.333307	-0.419851	0.10866	0.189571	1	1	1	1	1	1	1	1	1
PA14_00360	32081	33004	924	-	-	hypothetical_protein	core	CDS	PA0030	NA	2.2839	0.650569	-0.236388	0.342959	0.154929	-0.0849168	-0.00508783	-0.138142	0.266858	0.113745	1	1	1	1	1	1	1	1	1
PA14_00380	33021	34532	1512	-	betC	choline_sulfatase	core	CDS	PA0031	NA	3.2599	0.112365	0.248964	0.321601	-0.134951	-0.305802	0.632699	-0.0230293	-0.0182811	-0.221084	1	1	1	1	1	1	1	1	1
PA14_00400	34645	35559	915	+	-	LysR_family_transcriptional_regulator	core	CDS	PA0032	NA	4.08753	0.584537	-0.0168753	-1.05948	-0.0882608	-0.525699	0.344562	-0.0402893	-0.09883	0.240224	1	1	0.532978	1	1	1	1	1	1
PA14_00410	35570	35947	378	+	-	putative_dioxygenase	other	CDS	-	NA	4.78627	0.550255	0.410916	-0.0835643	-0.600314	-0.167352	0.609833	-0.459258	0.329838	-0.193152	1	1	1	1	1	1	1	1	1
PA14_00420	35926	36291	366	-	-	histidine_phosphotransfer_domain-containing_protein	core	CDS	PA0033	NA	1.67097	0.20424	0.6238	-0.541671	-0.87352	0.675372	-0.966478	0.751206	-0.462289	0.112183	1	1	1	1	1	1	1	1	1
PA14_00430	36299	36922	624	-	bvga	putative_two-component_response_regulator	core	CDS	PA0034	NA	2.52506	0.314823	-0.481398	-0.573059	0.0822243	-0.574946	0.673884	-0.330164	0.41854	-0.421536	1	1	1	1	1	1	1	1	1
PA14_00440	37108	37914	807	-	trpA	tryptophan_synthase_subunit_alpha	core	CDS	PA0035	NA	5.29028	0.132548	0.193912	0.209103	-0.510457	0.086566	-0.264434	0.243888	0.0809392	0.00770457	1	1	1	1	1	1	1	1	1
PA14_00450	37911	39119	1209	-	trpB	tryptophan_synthase_subunit_beta	core	CDS	PA0036	NA	4.8318	0.222275	0.536537	-0.158425	-0.51215	-0.160566	-0.220886	0.360683	-0.165373	0.175893	1	1	1	1	1	1	1	1	1
PA14_00460	39223	40110	888	+	trpI	transcriptional_regulator_TrpI	core	CDS	PA0037	NA	4.7346	-0.221135	-0.700154	-0.770617	-0.521498	-0.0595932	0.315974	-0.0455872	-0.0451621	-0.0374024	1	1	1	1	1	1	1	1	1
PA14_00510	42934	53265	10332	+	-	putative_hemagglutinin	core	CDS	PA0041	NA	6.98751	0.849655	0.0677767	-0.647321	-0.779366	-0.0832165	0.388966	-0.170736	-0.0260539	0.0231081	1	1	1	1	1	1	1	1	1
PA14_00520	54577	54699	123	+	-	hypothetical_protein	RGP46	CDS	-	NA	2.3856	0.366179	0.199373	-0.0956847	-0.856073	0.092944	-0.299339	-0.217775	0.0853976	-0.0606815	1	1	1	1	1	1	1	1	1
PA14_00530	54909	55304	396	+	-	hypothetical_protein	core	CDS	PA0042	NA	4.39611	0.222921	-0.339625	-0.517714	-0.224009	0.364934	0.245359	-0.227801	0.0220506	-0.180839	1	1	1	1	1	1	1	1	1
PA14_00550	55575	56984	1410	-	-	hypothetical_protein	core	CDS	PA0043	NA	5.02732	0.709824	0.392257	0.0294799	0.448155	-0.348945	0.272693	0.158669	-0.351175	0.17187	1	1	1	1	1	1	1	1	1
PA14_00600	60765	61148	384	-	-	putative_transcriptional_regulator	core	CDS	PA0048	NA	3.99949	0.47389	0.500044	0.697917	1.13867	-0.139936	0.128299	0.326204	0.111638	0.152969	1	1	1	1	1	1	1	1	1
PA14_00660	67187	67735	549	-	-	RNA_2'-phosphotransferase-like_protein	core	CDS	PA0054	NA	4.95022	0.789895	-0.16644	0.723139	-0.311595	-0.0508196	-0.393518	0.281196	-0.0625343	0.0252293	1	1	1	1	1	1	1	1	1
PA14_00670	67774	68280	507	-	-	hypothetical_protein	core	CDS	PA0055	NA	4.93695	0.735664	-0.240579	0.455535	-0.131203	0.0700601	-0.293376	0.199768	-0.0386865	0.118618	1	1	1	1	1	1	1	1	1
PA14_00680	68346	69266	921	-	-	LysR_family_transcriptional_regulator	core	CDS	PA0056	NA	4.36699	0.607885	-0.503624	-1.20045	0.69461	-0.469437	0.925882	-0.438011	-0.136216	0.140895	1	1	0.172156	1	1	1	1	1	1
PA14_00690	69374	70261	888	+	-	hypothetical_protein	core	CDS	PA0057	NA	3.00811	0.644993	-0.14268	0.0175812	0.37779	0.0439271	-0.392035	0.579376	0.0647437	0.159259	1	1	1	1	1	1	1	1	1
PA14_00700	70324	71028	705	+	-	hypothetical_protein	core	CDS	PA0058	NA	3.01289	0.591208	-0.369569	0.29084	0.254555	0.123087	-0.0285359	0.483392	0.249173	-0.118466	1	1	1	1	1	1	1	1	1
PA14_00730	71923	72360	438	-	-	hypothetical_protein	core	CDS	PA0061	NA	5.96386	0.103113	0.64421	0.66963	0.280817	-0.368978	0.326933	-0.0107604	-0.239819	0.191827	1	1	1	1	1	1	1	1	1
PA14_00740	72417	72833	417	-	-	putative_lipoprotein	core	CDS	PA0062	NA	4.69844	-0.10767	-0.143358	0.996952	0.476906	-0.230641	0.0550588	-0.0495932	0.250506	0.0126733	1	1	0.819377	1	1	1	1	1	1
PA14_00750	72925	74052	1128	+	-	hypothetical_protein	core	CDS	PA0063	NA	5.49137	0.483508	-0.0687975	-0.239162	0.0262888	-0.220593	0.592315	-0.434759	0.0408142	-0.0155521	1	1	1	1	1	1	1	1	1
PA14_00760	74060	75043	984	-	-	hypothetical_protein	core	CDS	PA0064	NA	5.41387	0.372807	-0.232662	-0.270548	-0.167131	-0.335664	0.0727622	0.0131508	0.099278	-0.0950494	1	1	1	1	1	1	1	1	1
PA14_00770	75076	75741	666	-	-	hypothetical_protein	core	CDS	PA0065	NA	4.92149	0.242188	-0.290254	-0.0591267	-0.24685	-0.205371	-0.304765	0.369098	-0.276399	0.197063	1	1	1	1	1	1	1	1	1
PA14_00780	75734	76276	543	-	-	hypothetical_protein	core	CDS	PA0066	NA	5.03752	0.184334	-0.33431	-0.402698	-0.124936	-0.173309	-0.153693	0.289388	-0.465801	0.157188	1	1	1	1	1	1	1	1	1
PA14_00790	76354	78399	2046	+	prlC	oligopeptidase_A	core	CDS	PA0067	NA	7.56311	0.438534	0.332828	-0.0923317	-0.205392	0.156085	-0.291383	0.147961	0.183161	-0.250493	1	1	1	1	1	1	1	1	1
PA14_00800	78396	78671	276	+	-	hypothetical_protein	core	CDS	PA0068	NA	6.86457	0.419615	0.384549	0.22718	-0.143818	-0.0435127	-0.220176	-0.0269852	0.138639	-0.318468	1	1	1	1	1	1	1	1	1
PA14_00810	78760	79818	1059	+	-	putative_DNA_repair_photolyase	core	CDS	PA0069	NA	5.54377	0.436737	0.0113852	-0.243542	-0.576779	-0.240854	0.0538932	-0.036957	0.0635897	-0.307866	1	1	1	1	1	1	1	1	1
PA14_00830	81025	82737	1713	-	-	hypothetical_protein	core	CDS	PA0071	NA	6.77148	0.369134	0.293913	0.182785	-0.0186016	-0.164133	0.154911	-0.129568	-0.185874	-0.168704	1	1	1	1	1	1	1	1	1
PA14_00850	82730	83929	1200	-	-	hypothetical_protein	core	CDS	PA0072	NA	3.13573	1.02677	0.443221	-0.0939341	-1.72985	-0.531258	-0.150241	-0.236375	0.375013	0.225301	1	1	1	0.0741401	1	1	1	1	1
PA14_00860	83929	84648	720	-	-	putative_ATP-binding_component_of_ABC_transporter	core	CDS	PA0073	NA	3.1993	0.754086	0.44791	-0.05539	-1.57247	-0.875851	0.275845	-0.475429	0.341839	0.600732	1	1	1	0.103331	1	1	1	1	1
PA14_00910	89166	92474	3309	-	-	hypothetical_protein	core	CDS	PA0077	NA	6.16247	1.16076	0.943024	0.109553	-0.80644	-0.300295	0.00303906	-0.046317	-0.162652	0.00650106	1	1	1	1	1	1	1	1	1
PA14_00940	94052	95386	1335	-	-	hypothetical_protein	core	CDS	PA0079	NA	3.97275	1.35849	0.977827	-0.3667	-1.65785	-0.698677	-0.0765244	0.0995936	-0.225726	0.392632	1	1	1	0.164723	1	1	1	1	1
PA14_00960	95402	95866	465	-	-	putative_lipoprotein	core	CDS	PA0080	NA	3.46359	1.6145	0.808846	-0.0828575	-0.706162	-0.887642	-0.0886942	0.137176	0.195521	-0.0804716	0.459381	1	1	1	1	1	1	1	1
PA14_00970	95911	96453	543	-	-	hypothetical_protein	other	CDS	-	NA	4.0491	1.05568	0.833525	0.136518	-0.415167	-0.504411	-0.139125	0.18095	-0.00351067	-0.358147	1	1	1	1	1	1	1	1	1
PA14_00980	96450	97409	960	-	-	hypothetical_protein	core	CDS	PA0081	NA	6.75312	0.184079	0.204365	0.0491484	0.152417	-0.205177	0.510558	-0.238279	-0.0121146	-0.324783	1	1	1	1	1	1	1	1	1
PA14_00990	97777	98811	1035	+	-	hypothetical_protein	core	CDS	PA0082	NA	5.3503	0.129584	0.27101	-0.659248	-0.653904	-0.175118	0.653093	-0.684239	0.464158	-0.435181	1	1	1	1	1	1	1	1	1
PA14_01130	110972	111205	234	-	-	hypothetical_protein	other	CDS	-	NA	4.53695	0.871492	1.16041	-0.249796	-1.19136	-0.481161	-0.258475	-0.234179	0.0191266	0.490164	1	0.515521	1	1	1	1	1	1	1
PA14_01140	111195	112514	1320	-	-	hypothetical_protein	core	CDS	PA0093	NA	4.94756	0.957429	0.783454	-0.523377	-1.47972	-0.239822	-0.180262	-0.163979	-0.322118	0.634408	1	1	1	0.164158	1	1	1	1	1
PA14_01150	112593	113027	435	-	-	hypothetical_protein	core	CDS	PA0094	NA	3.6982	0.812383	0.230933	-0.350912	-1.22989	-0.223675	0.285389	-0.957505	0.987238	-0.373206	1	1	1	1	1	1	1	1	1
PA14_01160	113281	115506	2226	+	-	hypothetical_protein	core	CDS	PA0095	NA	7.36498	0.159234	0.959444	0.465431	0.247889	-0.0898596	0.468901	-0.330753	-0.0111529	-0.19169	1	1	1	1	1	1	1	1	1
PA14_01170	115534	115983	450	+	-	hypothetical_protein	core	CDS	PA0096	NA	3.40978	0.330136	0.8992	0.934461	-0.522606	-0.336296	-0.261316	0.124475	-0.0680178	-0.164805	1	1	1	1	1	1	1	1	1
PA14_01180	115913	117112	1200	+	-	hypothetical_protein	core	CDS	PA0097	NA	3.72828	0.744912	0.80696	0.709646	-0.657872	-0.696336	-0.0757547	0.192113	0.112585	-0.322916	1	1	1	1	1	1	1	1	1
PA14_01190	117109	118146	1038	+	-	3-oxoacyl-(acyl_carrier_protein)_synthase	core	CDS	PA0098	NA	4.1639	-0.205662	1.10113	0.540965	-0.398168	-0.19898	0.156167	0.0860954	-0.123429	0.0690933	1	0.723598	1	1	1	1	1	1	1
PA14_01200	118146	119237	1092	+	-	Hypothetical_protein	core	CDS	PA0099	NA	3.59818	1.234	0.840804	0.749252	-1.28172	-0.35279	-0.517123	0.209775	-0.266402	0.189594	1	1	1	0.886124	1	1	1	1	1
PA14_01220	119248	120168	921	+	-	Hypothetical_protein	core	CDS	PA0100	NA	4.28987	0.829463	0.896474	0.764929	-0.984851	-0.210797	-0.265072	-0.00673985	0.0997398	-0.0610403	1	1	1	1	1	1	1	1	1
PA14_01230	120178	121410	1233	+	-	Hypothetical_protein	core	CDS	PA0101	NA	4.3221	0.303813	0.651468	0.784904	-1.13742	-0.332036	0.295268	0.136354	-0.202287	0.182481	1	1	1	1	1	1	1	1	1
PA14_01240	121786	122514	729	+	-	carbonic_anhydrase	core	CDS	PA0102	NA	7.11954	-0.779856	-0.493244	-0.49058	0.168443	0.298197	-0.393479	0.204385	-0.142121	0.0802545	1	1	1	1	1	1	1	1	1
PA14_01270	124433	125029	597	+	-	hypothetical_protein	core	CDS	PA0104	NA	4.8985	-0.469194	-0.705708	0.355441	0.601937	0.249734	-0.380942	-0.0372433	-0.460557	0.164594	1	1	1	1	1	1	1	1	1
PA14_01380	132234	133148	915	+	ctaB	protoheme_IX_farnesyltransferase	core	CDS	PA0113	NA	4.28454	0.0423013	0.0916549	0.877055	1.46779	-0.0201153	0.248929	-0.515232	1.02487	1.0931	1	1	1	0.0698183	1	1	1	1	1
PA14_01390	133174	133809	636	+	-	hypothetical_protein	core	CDS	PA0114	NA	4.69074	0.358563	0.460306	0.96406	-0.0591929	-0.512355	-0.206395	-0.128112	0.00145094	0.703955	1	1	0.957437	1	1	1	1	1	1
PA14_01400	133849	134301	453	-	elaA	hypothetical_protein	core	CDS	PA0115	NA	4.71613	0.273884	0.611258	-0.67078	-0.247728	0.13692	-0.151391	0.126365	-0.265722	0.0437853	1	1	1	1	1	1	1	1	1
PA14_01410	134433	134906	474	+	-	hypothetical_protein	core	CDS	PA0116	NA	6.38528	0.256294	-0.115212	0.0365097	0.300709	-0.16257	0.0632566	-0.0910847	-0.106995	-0.0100886	1	1	1	1	1	1	1	1	1
PA14_01430	135162	135890	729	+	-	putative_short_chain_dehydrogenase	core	CDS	PA0117	NA	4.05989	0.158488	-0.576865	-0.497231	-0.479288	-0.0325707	0.133986	0.0462668	-0.496549	0.185211	1	1	1	1	1	1	1	1	1
PA14_01440	135915	136502	588	+	-	hypothetical_protein	core	CDS	PA0118	NA	4.0275	0.955226	1.05627	0.419565	-0.591058	-0.641894	-0.52879	-0.104877	0.391567	-0.0260292	1	0.924639	1	1	1	1	1	1	1
PA14_01460	136732	138081	1350	+	dctA	C4-dicarboxylate_transporter_DctA	core	CDS	PA0119	NA	3.93145	1.36954	0.361983	-1.39462	-0.767026	-0.167222	0.398149	-0.0295449	-0.408293	0.152587	1	1	0.217195	1	1	1	1	1	1
PA14_01470	138130	138816	687	+	-	putative_transcriptional_regulator	core	CDS	PA0120	NA	4.982	0.409012	1.15674	0.185096	-0.157125	-0.158046	0.336114	-0.0704612	-0.359097	0.100123	1	0.457794	1	1	1	1	1	1	1
PA14_01480	138917	139651	735	+	-	hypothetical_protein	core	CDS	PA0121	NA	4.02094	0.533101	1.15526	0.105627	-0.32399	0.0259847	0.0752485	0.139704	-0.13371	0.217891	1	0.451659	1	1	1	1	1	1	1
PA14_01500	140273	141181	909	-	-	putative_transcriptional_regulator	core	CDS	PA0123	NA	5.47829	0.303581	-0.528585	-0.968615	0.0325606	0.165946	0.0589165	0.217292	0.0255052	-0.158845	1	1	1	1	1	1	1	1	1
PA14_01540	142162	142785	624	-	-	hypothetical_protein	core	CDS	PA0126	NA	4.5184	0.635175	0.307485	-0.326213	-0.807309	-0.236809	-0.532385	0.38083	-0.0187009	0.455639	1	1	1	1	1	1	1	1	1
PA14_01550	142886	143386	501	+	-	putative_lipoprotein	core	CDS	PA0127	NA	3.8164	0.155978	0.491726	0.299203	-0.63011	0.319848	-0.0329804	0.313312	-0.153877	0.150035	1	1	1	1	1	1	1	1	1
PA14_01560	143458	143799	342	+	phnA	hypothetical_protein	core	CDS	PA0128	NA	4.54892	0.717547	0.0781174	-1.00853	-0.896101	0.29258	0.143384	0.0365789	0.0415477	0.0242765	1	1	0.767912	1	1	1	1	1	1
PA14_01640	148823	149740	918	+	-	LysR_family_transcriptional_regulator	core	CDS	PA0133	NA	4.32449	0.321211	-0.0248397	-0.535991	0.240886	-0.61233	0.103059	0.0698507	0.0141639	0.171314	1	1	1	1	1	1	1	1	1
PA14_01660	149853	151223	1371	-	guaD	guanine_deaminase	core	CDS	PA0134	NA	5.4514	0.157177	0.441137	1.03945	0.463932	-0.453862	-0.223674	0.0439311	0.387855	-0.25633	1	1	0.619949	1	1	1	1	1	1
PA14_01670	152381	153952	1572	+	-	putative_ATP-binding_component_of_ABC_transporter	core	CDS	PA0136	NA	4.16568	-0.228355	0.226724	0.0471873	0.0999433	-0.11604	0.516344	-0.115265	0.0623507	-0.302857	1	1	1	1	1	1	1	1	1
PA14_01680	153952	155049	1098	+	-	putative_permease_of_ABC_transporter	core	CDS	PA0137	NA	1.49885	-0.496936	-0.260195	-0.314986	-0.055549	-0.136011	0.19677	0.499885	-0.358672	0.233405	1	1	1	1	1	1	1	1	1
PA14_01690	155072	156052	981	+	-	putative_permease_of_ABC_transporter	core	CDS	PA0138	NA	4.05102	-0.0262252	0.0787384	0.141212	0.267214	0.0913559	0.103029	-0.121868	0.234823	-0.0229578	1	1	1	1	1	1	1	1	1
PA14_01710	156164	156727	564	+	ahpC	alkyl_hydroperoxide_reductase_subunit_C	core	CDS	PA0139	NA	8.68857	0.593885	0.0994724	0.557616	0.315596	1.63506	-2.12589	-0.216951	1.20297	-1.02102	1	1	1	1	0.530525	0.0867799	1	1	1
PA14_01750	159868	161217	1350	+	-	hydroxydechloroatrazine_ethylaminohydrolase	core	CDS	PA0142	NA	4.85607	0.0474165	-0.276535	-0.521638	0.745902	-0.0129112	0.356315	-0.182046	0.305744	-0.0645124	1	1	1	1	1	1	1	1	1
PA14_01770	162413	163261	849	-	-	putative_nucleoside-binding_outer_membrane_protein	other	CDS	-	NA	4.86176	1.43496	0.339666	0.828318	0.3815	0.123427	0.0205123	0.23411	0.251135	-0.376551	0.213345	1	1	1	1	1	1	1	1
PA14_01780	163296	163922	627	-	-	putative_nucleoside_2-deoxyribosyltransferase	core	CDS	PA0144	NA	5.76628	1.48627	-0.026066	0.836907	0.635422	0.194579	0.145717	0.115788	0.244225	-0.147175	0.168154	1	1	1	1	1	1	1	1
PA14_01790	164072	164590	519	-	-	putative_nucleoside_2-deoxyribosyltransferase	core	CDS	PA0145	NA	4.54896	0.177364	0.246447	0.0183086	0.129968	-0.151476	0.170059	0.233261	-0.129723	0.0229688	1	1	1	1	1	1	1	1	1
PA14_01800	164828	165925	1098	+	-	hypothetical_protein	core	CDS	PA0146	NA	3.46469	-0.695076	1.15542	0.620424	0.458835	-0.0739436	-0.352615	0.0254531	-0.0251353	-0.0318154	1	0.70387	1	1	1	1	1	1	1
PA14_01810	165998	166960	963	+	-	putative_oxidoreductase	core	CDS	PA0147	NA	4.66743	0.201033	0.58859	0.686454	0.291402	-0.274302	-0.125995	0.0255617	-0.0461027	0.0727044	1	1	1	1	1	1	1	1	1
PA14_01830	167065	168015	951	+	add	adenosine_deaminase	core	CDS	PA0148	NA	5.16446	0.452481	-0.358487	0.027808	0.0648331	-0.302181	-0.044282	-0.0526126	-0.117451	0.0541161	1	1	1	1	1	1	1	1	1
PA14_01870	169897	172284	2388	+	-	putative_TonB-dependent_receptor	core	CDS	PA0151	NA	3.21193	0.872922	-0.553587	-0.223212	-0.234226	0.354431	0.536182	-0.115505	0.24312	-0.27037	1	1	1	1	1	1	1	1	1
PA14_01890	172662	173489	828	+	pcaQ	transcriptional_regulator_PcaQ	core	CDS	PA0152	NA	4.05629	0.391964	-0.246458	-0.6097	-0.432635	0.101938	-0.0117845	0.522424	-0.017568	-0.328395	1	1	1	1	1	1	1	1	1
PA14_01900	173624	174343	720	+	pcaH	protocatechuate_3,4-dioxygenase,_beta_subunit""	core	CDS	PA0153	NA	1.92224	0.459207	0.0102976	-0.503045	-0.761792	0.0513069	-0.331363	0.448559	0.0741273	-0.134651	1	1	1	1	1	1	1	1	1
PA14_01910	174354	174959	606	+	pcaG	protocatechuate_3,4-dioxygenase,_alpha_subunit""	core	CDS	PA0154	NA	1.95344	0.382043	0.730667	-0.253196	-0.0891562	-0.106645	0.389071	-0.023998	-0.0292695	0.36537	1	1	1	1	1	1	1	1	1
PA14_01930	175175	176014	840	+	pcaR	transcriptional_regulator_PcaR	core	CDS	PA0155	NA	3.78669	0.104312	-0.42433	-0.466306	-0.257758	-0.0199374	-0.25522	0.444007	0.14525	0.220021	1	1	1	1	1	1	1	1	1
PA14_01960	177315	178385	1071	+	-	putative_RND_efflux_membrane_fusion_protein_precursor	core	CDS	PA0157	NA	6.3754	0.86649	-0.307216	0.929216	0.42837	-0.190282	0.00872074	-0.108625	0.130223	-0.0804179	1	1	1	1	1	1	1	1	1
PA14_01970	178382	181429	3048	+	-	putative_RND_efflux_transporter	core	CDS	PA0158	NA	7.91713	0.704806	0.210955	0.859056	0.288607	-0.206933	-0.00892654	-0.241734	0.00767393	-0.196901	1	1	1	1	1	1	1	1	1
PA14_01980	181628	182566	939	+	-	LysR_family_transcriptional_regulator	core	CDS	PA0159	NA	5.84166	0.596253	-0.0290851	0.373312	-0.0585618	-0.133231	-0.0478036	0.140016	-0.0698699	0.0251785	1	1	1	1	1	1	1	1	1
PA14_01990	182682	182867	186	+	-	hypothetical_protein	core	CDS	PA0160	NA	4.30858	0.415942	0.0576143	0.0313255	-0.151095	-0.422019	-0.243863	0.246023	-0.497092	0.187671	1	1	1	1	1	1	1	1	1
PA14_02010	183147	183299	153	+	-	hypothetical_protein	core	CDS	PA0161	NA	2.84437	0.0976921	-0.570094	-1.12194	-0.858513	-0.331574	1.28258	-1.20378	0.142949	-0.493196	1	1	0.526046	1	1	1	1	1	1
PA14_02030	184817	185614	798	-	-	AraC_family_transcriptional_regulator	core	CDS	PA0163	NA	4.3679	0.448901	-0.204498	-0.256855	0.20579	0.0226763	0.133936	-0.0146125	0.212346	-0.027294	1	1	1	1	1	1	1	1	1
PA14_02050	185692	187308	1617	+	-	putative_gamma-glutamyltranspeptidase	core	CDS	PA0164	NA	5.47234	0.42545	-1.00536	-0.686757	0.76187	-0.339081	0.401098	0.00825162	-0.188408	0.145322	1	1	1	1	1	1	1	1	1
PA14_02090	190557	191222	666	+	-	TetR_family_transcriptional_regulator	core	CDS	PA0167	NA	5.18193	0.447399	0.123075	-0.537138	-0.247245	-0.00654068	-0.0689406	0.0490521	-0.126565	-0.00505451	1	1	1	1	1	1	1	1	1
PA14_02100	191228	191818	591	+	-	hypothetical_protein	core	CDS	PA0168	NA	6.02618	0.338911	0.0978414	0.0225299	-0.35617	-0.0055211	-0.0655635	-0.139528	-0.380795	-0.0699526	1	1	1	1	1	1	1	1	1
PA14_02290	204880	205815	936	-	-	LysR_family_transcriptional_regulator	core	CDS	PA0181	NA	4.35562	0.470133	0.657462	-0.218342	-0.475567	-0.245485	0.0938719	0.00270653	0.277201	0.0750145	1	1	1	1	1	1	1	1	1
PA14_02300	205932	206684	753	+	fabG	3-ketoacyl-(acyl-carrier-protein)_reductase	core	CDS	PA0182	NA	3.11399	0.0601842	0.810239	-0.310125	-0.23424	-0.0833679	-0.381616	0.158477	0.226315	0.137719	1	1	1	1	1	1	1	1	1
PA14_02310	206784	208394	1611	-	atsA	arylsulfatase	core	CDS	PA0183	NA	3.34234	0.325137	0.400086	-0.14856	-0.191474	0.242237	0.0987467	0.329627	0.0587892	-0.261671	1	1	1	1	1	1	1	1	1
PA14_02330	208482	209321	840	-	atsC	ABC_transporter_ATP-binding_protein	core	CDS	PA0184	NA	2.33499	0.916404	0.348238	-0.817571	-0.515476	1.31984	-0.0357068	0.335456	0.442826	-0.539511	1	1	1	1	1	1	1	1	1
PA14_02340	209318	210934	1617	-	atsB	putative_permease_of_ABC_transporter	core	CDS	PA0185	NA	3.56819	0.382115	0.117528	-0.407871	0.461231	0.603826	0.221297	0.348393	-0.392849	-0.316328	1	1	1	1	1	1	1	1	1
PA14_02360	211201	212262	1062	+	atsR	putative_binding_protein_component_of_ABC_transporter	core	CDS	PA0186	NA	3.12822	1.10802	0.32709	-0.65278	0.0449703	0.890314	0.144714	0.322228	-0.389504	-0.199028	1	1	1	1	1	1	1	1	1
PA14_02370	212285	213643	1359	-	-	putative_porin	core	CDS	PA0189	NA	2.88763	-0.401921	0.451512	1.33811	0.288575	0.0373002	0.452523	-0.03457	0.0437488	-0.217457	1	1	0.175185	1	1	1	1	1	1
PA14_02380	213891	214616	726	+	-	putative_acid_phosphatase	core	CDS	PA0190	NA	3.80633	-0.546896	-0.202407	0.252801	0.288665	0.240158	0.546411	0.309144	-0.992894	0.255066	1	1	1	1	1	1	1	1	1
PA14_02410	215908	218280	2373	+	-	putative_TonB-dependent_receptor	core	CDS	PA0192	NA	2.06374	0.147187	0.550783	-0.300317	0.95307	-0.340748	0.383299	-0.370659	0.185469	-0.446469	1	1	1	1	1	1	1	1	1
PA14_02420	218321	219223	903	+	atsK	hypothetical_protein	core	CDS	PA0193	NA	1.12419	-0.00376673	0.189412	-0.400888	0.189148	0.645881	-0.939676	0.268929	0.325172	-0.606043	1	1	1	1	1	1	1	1	1
PA14_02435	219291	220190	900	+	-	hypothetical_protein	core	CDS	PA0194	NA	1.89565	1.22202	-0.176496	-0.247084	0.151887	0.439452	-0.366826	0.390799	-0.143602	-0.232751	1	1	1	1	1	1	1	1	1
PA14_02460	222031	222339	309	+	-	putative_NAD(P)_transhydrogenase,_subunit_alpha_part_2""	core	CDS	PA0195.1	NA	4.63572	-0.0642206	0.410916	0.709935	0.281179	-0.456427	0.422609	-0.254715	0.233759	-0.185843	1	1	1	1	1	1	1	1	1
PA14_02470	222339	223775	1437	+	pntB	pyridine_nucleotide_transhydrogenase,_beta_subunit""	core	CDS	PA0196	NA	5.32069	0.0489523	0.514875	0.887185	0.060001	-0.309598	-0.287896	0.13648	-0.102785	0.150376	1	1	1	1	1	1	1	1	1
PA14_02500	224960	225679	720	+	exbB1	transport_protein_ExbB	core	CDS	PA0198	NA	3.57351	0.264539	0.970653	0.594543	0.778147	1.37543	-0.042436	0.00884357	0.010474	-0.566703	1	1	1	1	1	1	1	1	1
PA14_02510	225681	226082	402	+	exbD1	transport_protein_ExbD	core	CDS	PA0199	NA	4.0624	0.462714	0.548823	0.922277	0.744911	1.955	-0.389466	0.563901	-0.0699168	-0.72037	1	1	0.956057	1	0.0715343	1	1	1	1
PA14_02560	229047	229928	882	+	mdcB	triphosphoribosyl-dephospho-CoA_synthase	core	CDS	PA0209	NA	4.02757	0.378012	-0.323036	0.317109	-0.186222	1.62915	0.942597	0.675371	0.696906	1.05397	1	1	1	1	0.463477	1	1	1	1
PA14_02570	229930	230229	300	+	mdcC	malonate_decarboxylase_subunit_delta	core	CDS	PA0210	NA	2.63515	0.0942861	0.269727	-0.35876	0.579676	0.909214	0.682251	0.644853	1.0438	0.905242	1	1	1	1	1	1	1	1	1
PA14_02580	230222	231085	864	+	mdcD	malonate_decarboxylase_subunit_beta	core	CDS	PA0211	NA	4.248	0.556303	-0.0981457	0.030947	0.119014	1.02806	0.822392	0.693895	0.873904	1.01859	1	1	1	1	1	1	1	1	1
PA14_02590	231082	231888	807	+	mdcE	malonate_decarboxylase_gamma_subunit	core	CDS	PA0212	NA	4.34655	-0.365993	0.110071	0.338633	0.150864	0.947447	0.910701	0.801419	1.0045	0.932706	1	1	1	1	1	1	1	1	1
PA14_02610	231904	232596	693	+	mdcG	phosphoribosyl-dephospho-CoA_transferase	core	CDS	PA0213	NA	4.79188	0.33048	0.0643782	0.166982	-0.27046	0.64403	0.846602	0.473824	0.531866	1.19436	1	1	1	1	1	1	1	1	1
PA14_02620	232593	233525	933	+	mdcH	putative_epsilon_subunit_of_malonate_decarboxylase	core	CDS	PA0214	NA	4.54663	-0.138914	-0.338574	0.255007	-0.299061	1.30957	0.432772	0.625462	0.68547	1.05297	1	1	1	1	1	1	1	1	1
PA14_02630	233582	233986	405	+	mdcL	putative_malonate_carrier_protein	core	CDS	PA0215	NA	4.05112	0.253575	0.27828	0.191415	0.254792	0.377739	0.124338	0.251058	0.723171	0.688558	1	1	1	1	1	1	1	1	1
PA14_02640	233992	234756	765	+	mcdM	putative_malonate_transporter,_MadM_subunit""	core	CDS	PA0216	NA	4.33077	-0.19678	0.224816	-0.219389	0.286566	-0.0538303	0.601048	0.0360699	0.945613	0.698504	1	1	1	1	1	1	1	1	1
PA14_02650	234841	235770	930	-	-	putative_malonate_utilization_transcriptional_regulator	core	CDS	PA0217	NA	4.15896	0.384894	-0.030073	-0.435036	0.0866131	-0.265652	0.351139	-0.316442	0.139936	0.0478353	1	1	1	1	1	1	1	1	1
PA14_02660	236099	237019	921	-	-	LysR_family_transcriptional_regulator	core	CDS	PA0218	NA	6.10939	0.279585	0.204544	-0.078675	-0.282487	-0.133428	-0.121028	0.253946	-0.412276	0.305971	1	1	1	1	1	1	1	1	1
PA14_02680	237370	238860	1491	+	aldH	putative_aldehyde_dehydrogenase	core	CDS	PA0219	NA	2.92545	-0.00496076	-0.300708	0.196129	0.225428	-0.0375674	0.147302	-0.0729057	-0.26473	-0.311231	1	1	1	1	1	1	1	1	1
PA14_02690	238918	240351	1434	+	-	amino_acid_APC_family_transporter	core	CDS	PA0220	NA	2.0918	0.210549	0.872754	-0.434518	0.792032	-0.437024	0.162096	0.192245	-0.345742	0.0312947	1	1	1	1	1	1	1	1	1
PA14_02700	240382	241764	1383	+	-	putative_aminotransferase	core	CDS	PA0221	NA	2.49374	0.424939	0.711347	-0.126486	0.578204	-0.351304	-0.12592	0.202282	0.120229	-0.660712	1	1	1	1	1	1	1	1	1
PA14_02720	241928	242986	1059	+	-	hypothetical_protein	core	CDS	PA0222	NA	1.9632	-0.0953001	0.508834	-0.00816557	0.136986	-0.454565	0.146513	0.377403	-0.0249161	-0.36072	1	1	1	1	1	1	1	1	1
PA14_02730	243064	243945	882	-	-	putative_dihydrodipicolinate_synthetase	core	CDS	PA0223	NA	4.16678	0.516426	-0.401122	-0.56687	-0.126434	-0.302365	0.79155	-0.757451	0.515471	-0.274802	1	1	1	1	1	1	1	1	1
PA14_02740	244005	244787	783	-	-	class_II_aldolase/adducin_domain_protein	core	CDS	PA0224	NA	1.39986	0.545592	-0.0446223	-0.446553	-0.944631	0.0990804	-0.270856	0.0373621	0.781191	-0.370988	1	1	1	1	1	1	1	1	1
PA14_02750	244942	245481	540	+	-	putative_transcriptional_regulator	core	CDS	PA0225	NA	4.9783	0.0597568	-0.139915	-0.120071	-0.615628	-0.179505	-0.297565	0.302469	-0.340019	0.434416	1	1	1	1	1	1	1	1	1
PA14_02760	245632	246483	852	+	catI	putative_CoA_transferase,_subunit_A""	core	CDS	PA0226	NA	2.76194	0.448392	0.254482	-0.678431	-0.398445	-0.166574	-0.474656	0.654726	-0.145605	0.430043	1	1	1	1	1	1	1	1	1
PA14_02770	246480	247262	783	+	pcaJ	putative_CoA_transferase,_subunit_B""	core	CDS	PA0227	NA	5.06299	0.341933	0.0833643	0.0669694	0.0557448	-0.140002	0.476227	0.415013	-0.745166	0.446019	1	1	1	1	1	1	1	1	1
PA14_02790	247259	248464	1206	+	pcaF	beta-ketoadipyl_CoA_thiolase	core	CDS	PA0228	NA	5.27075	0.291682	0.181729	0.0479102	-0.00496483	-0.118126	0.40918	0.416125	-0.699024	0.475732	1	1	1	1	1	1	1	1	1
PA14_02810	248614	249912	1299	+	pcaT	dicarboxylic_acid_transporter_PcaT	core	CDS	PA0229	NA	4.07036	0.273995	0.452435	1.14729	0.158352	-0.524352	-0.178289	-0.175922	0.203195	-0.524046	1	1	0.391717	1	1	1	1	1	1
PA14_02830	249935	251314	1380	+	pcaB	3-carboxy-cis,cis-muconate_cycloisomerase""	core	CDS	PA0230	NA	5.20386	0.228051	-0.123032	0.830294	-0.113155	-0.355537	0.188977	-0.327418	0.0388076	-0.218392	1	1	1	1	1	1	1	1	1
PA14_02840	251329	252120	792	+	pcaD	beta-ketoadipate_enol-lactone_hydrolase	core	CDS	PA0231	NA	3.92422	0.418708	0.518865	1.01958	-0.312962	-0.286423	-0.319428	-0.351611	0.13014	-0.0402929	1	1	0.713114	1	1	1	1	1	1
PA14_02850	252131	252532	402	+	pcaC	gamma-carboxymuconolactone_decarboxylase	core	CDS	PA0232	NA	4.50975	-0.0119999	1.21655	1.39055	-0.152388	-0.421659	-0.481897	-0.192955	0.286139	-0.237115	1	0.461412	0.0647905	1	1	1	1	1	1
PA14_02870	252660	253601	942	+	-	putative_transcriptional_regulator	core	CDS	PA0233	NA	5.07221	0.353268	0.337937	0.620799	-0.367565	-0.290879	-0.233224	-0.355974	0.222038	0.0909696	1	1	1	1	1	1	1	1	1
PA14_02890	253792	254625	834	+	-	hypothetical_protein	core	CDS	PA0234	NA	2.64944	0.113878	-0.623069	-0.805912	0.886528	-0.0714386	-0.648792	0.0225023	0.0371803	0.465194	1	1	1	1	1	1	1	1	1
PA14_02910	256416	257195	780	+	-	IclR_family_transcriptional_regulator	core	CDS	PA0236	NA	6.24978	0.642276	-0.318475	-0.177494	0.436492	0.380933	0.146167	0.239257	-0.609383	0.201991	1	1	1	1	1	1	1	1	1
PA14_02930	257439	258482	1044	+	-	putative_oxidoreductase	core	CDS	PA0237	NA	2.49242	0.784215	-0.12963	-0.684977	-0.0466118	0.0965533	-0.0142993	-0.0356956	-0.0728914	-0.054303	1	1	1	1	1	1	1	1	1
PA14_02960	258505	259320	816	+	-	hypothetical_protein	core	CDS	PA0238	NA	3.70374	0.251211	-0.473664	0.0546685	0.308076	-0.197666	0.606463	-0.0531	-0.269966	0.231558	1	1	1	1	1	1	1	1	1
PA14_02970	259470	260348	879	+	-	hypothetical_protein	core	CDS	PA0239	NA	2.89629	1.04202	0.814934	-0.990294	-0.426548	-0.16699	-0.523994	-0.0500353	-0.105001	0.0255006	1	1	0.83294	1	1	1	1	1	1
PA14_02980	260374	261639	1266	-	-	putative_porin	core	CDS	PA0240	NA	1.79026	0.803108	0.336028	0.0826256	0.324112	-0.440398	0.186109	0.298899	0.127495	-0.233175	1	1	1	1	1	1	1	1	1
PA14_02990	261705	263030	1326	-	-	putative_MFS_transporter	core	CDS	PA0241	NA	1.80833	-1.07146	1.53665	-0.503999	-0.255771	0.02449	0.660671	0.127463	-0.345934	0.845917	1	0.228866	1	1	1	1	1	1	1
PA14_03000	263577	265481	1905	+	-	hypothetical_protein	core	CDS	PA0242	NA	4.45935	0.245935	0.373244	0.155371	0.363316	-0.183896	0.39133	-0.0821137	-0.0826455	0.134752	1	1	1	1	1	1	1	1	1
PA14_03010	265574	266242	669	+	-	TetR_family_transcriptional_regulator	core	CDS	PA0243	NA	6.06001	0.238778	-0.104669	0.995008	0.920614	-0.297925	0.0493996	-0.0514715	-0.146317	-0.0961931	1	1	0.83294	1	1	1	1	1	1
PA14_03020	266282	267136	855	-	aroE	shikimate_5-dehydrogenase	core	CDS	PA0244	NA	2.49886	-0.0415439	-0.0127047	-0.376119	-0.203742	-0.0551459	0.293407	-0.139738	-0.0125533	-0.0363329	1	1	1	1	1	1	1	1	1
PA14_03030	267133	267579	447	-	aroQ2	3-dehydroquinate_dehydratase	core	CDS	PA0245	NA	2.78111	0.243942	0.490087	-1.20091	-0.665206	-0.216963	-0.00979633	0.33578	-0.0811048	0.0338685	1	1	0.358309	1	1	1	1	1	1
PA14_03040	267696	269201	1506	-	-	putative_MFS_transporter	core	CDS	PA0246	NA	4.83895	0.481843	-0.330241	-1.06223	-0.66013	0.167024	0.27619	-0.213954	0.248586	-0.119205	1	1	0.513421	1	1	1	1	1	1
PA14_03050	269376	270560	1185	-	pobA	4-hydroxybenzoate_3-monooxygenase	core	CDS	PA0247	NA	2.39522	-1.16615	1.13127	-0.0841037	0.230921	-0.475169	0.332799	0.00727469	-0.0955048	0.635296	1	0.811195	1	1	1	1	1	1	1
PA14_03070	270738	271604	867	+	pobR	putative_transcriptional_regulator	core	CDS	PA0248	NA	4.81863	0.239107	0.47391	-0.21599	-0.717256	-0.631135	0.351525	0.225087	-0.106614	0.228044	1	1	1	1	1	1	1	1	1
PA14_03080	271601	272047	447	-	-	putative_acetyltransferase	core	CDS	PA0249	NA	5.82463	0.32488	-0.135668	1.08542	0.551461	0.0304072	0.144261	-0.624974	1.00659	-1.08242	1	1	0.533528	1	1	1	1	1	1
PA14_03100	272724	273365	642	-	-	hypothetical_protein	core	CDS	PA0251	NA	1.72614	0.0947141	-0.562912	-1.16167	0.565061	-0.0293177	0.84248	-1.2161	1.10396	-0.893543	1	1	0.555353	1	1	1	1	1	1
PA14_03110	273633	273920	288	-	-	hypothetical_protein	core	CDS	PA0252	NA	2.92678	0.289356	-0.908785	-0.683643	-0.24841	0.142622	-0.311458	0.342867	0.177114	-0.343481	1	1	1	1	1	1	1	1	1
PA14_03120	274012	274488	477	-	-	putative_transcriptional_regulator	core	CDS	PA0253	NA	5.12397	0.241929	-0.8632	-0.150347	-0.232638	-0.213255	0.140512	0.0395338	0.0873463	-0.20541	1	1	1	1	1	1	1	1	1
PA14_03130	274529	276019	1491	-	-	hypothetical_protein	core	CDS	PA0254	NA	6.28909	-0.139059	-0.369108	-0.106196	-0.388655	-0.117522	-0.142057	0.116718	-0.00415802	-0.291844	1	1	1	1	1	1	1	1	1
PA14_03150	276153	276839	687	-	-	hypothetical_protein	core	CDS	PA0255	NA	6.71127	0.19801	0.322077	-0.385728	-0.075173	0.332633	-0.144553	0.228684	-0.0639002	-0.0195512	1	1	1	1	1	1	1	1	1
PA14_03160	277003	277935	933	-	-	hypothetical_protein	core	CDS	PA0256	NA	6.98327	-0.133529	0.208364	1.15476	0.98204	-0.376114	0.0151639	0.246509	-0.190651	-0.0381651	1	1	0.0757646	1	1	1	1	1	1
PA14_03163	278510	279133	624	+	-	hypothetical_protein	RGP2	CDS	-	NA	9.23471	0.127385	0.295788	0.314135	0.33182	-0.451363	0.313288	-0.0935548	-0.279522	-0.015201	1	1	1	1	1	1	1	1	1
PA14_03166	279133	279531	399	+	-	hypothetical_protein	RGP2	CDS	-	NA	7.96158	0.198524	0.185376	0.209289	0.300522	-0.393934	-0.112799	0.162794	-0.108203	-0.0578683	1	1	1	1	1	1	1	1	1
PA14_03170	279718	280557	840	-	-	hypothetical_protein	RGP2	CDS	PA0987	NA	6.19193	-0.0390094	0.321441	0.0295902	-0.0797102	0.243105	-0.144346	0.0455789	-0.0173845	-0.0556018	1	1	1	1	1	1	1	1	1
PA14_03180	280590	280853	264	-	-	hypothetical_protein	RGP2	CDS	PA0986	NA	5.79599	-0.00628608	0.729545	0.325922	-0.160599	0.198575	-0.122173	-0.0288984	-0.0564204	0.00569782	1	1	1	1	1	1	1	1	1
PA14_03190	280973	282415	1443	-	-	hypothetical_protein	RGP2	CDS	PA0259	NA	6.98538	0.156198	0.532817	0.607607	0.0211192	-0.252557	0.194001	-0.319207	-0.0334837	-0.22319	1	1	1	1	1	1	1	1	1
PA14_03200	282565	284715	2151	-	-	Hypothetical_protein	RGP2	CDS	PA0260	NA	4.99244	0.396692	1.10009	0.402946	-0.510366	-0.377971	-0.15135	0.0269577	-0.266124	0.0529209	1	0.514419	1	1	1	1	1	1	1
PA14_03210	284712	285209	498	-	-	hypothetical_protein	RGP2	CDS	PA0261	NA	2.46127	0.722031	0.956534	0.423053	-1.21021	-0.0856302	-0.0032118	0.0464056	-0.214651	-0.13432	1	1	1	1	1	1	1	1	1
PA14_03240	288454	288972	519	-	hcpC	Secreted_protein_Hcp	RGP2	CDS	PA0263	NA	1.44352	0.480325	-0.124319	0.133681	0.27309	-0.511642	-0.370716	-0.536288	0.756654	-0.343749	1	1	1	1	1	1	1	1	1
PA0263.1	290228	290259	32	-	tRNA-Arg	tRNA-Arg	tRNA	tRNA	-	NA	1.39798	-0.27517	-0.778922	-1.59737	-0.305429	1.04392	-0.173815	-0.0333369	-0.987463	0.270081	1	1	0.139269	1	1	1	1	1	1
PA14_03250	291568	293184	1617	+	-	Hypothetical_protein	RGP2	CDS	-	NA	6.1638	0.363203	0.648182	-0.165043	-0.0629816	-0.35055	0.330086	-0.131244	-0.101992	-0.0175843	1	1	1	1	1	1	1	1	1
PA14_03265	293187	293936	750	+	-	hypothetical_protein	RGP2	CDS	-	NA	5.64502	0.473731	0.667057	-0.125498	-0.50209	-0.138546	-0.413138	0.40407	-0.1045	-0.0646128	1	1	1	1	1	1	1	1	1
PA14_03270	294101	297238	3138	+	-	hypothetical_protein	RGP2	CDS	-	NA	7.11638	0.243311	0.509326	0.190295	-0.429836	-0.338913	-0.124347	0.144163	-0.045338	-0.0252126	1	1	1	1	1	1	1	1	1
PA14_03285	297222	298367	1146	+	-	hypothetical_protein	RGP2	CDS	-	NA	5.74649	0.847423	0.586362	0.421435	-0.419518	-0.2387	-0.0994434	0.0107093	-0.156616	-0.00257837	1	1	1	1	1	1	1	1	1
PA14_03290	298567	298875	309	+	-	hypothetical_protein	RGP2	CDS	-	NA	6.28768	0.311285	0.026592	-0.604524	-0.324268	-0.0639274	0.0351364	-0.230066	-0.246132	-0.219569	1	1	1	1	1	1	1	1	1
PA14_03300	298872	299717	846	+	-	hypothetical_protein	RGP2	CDS	-	NA	6.50305	0.214057	-0.30301	-0.765287	-0.349198	0.0566335	-0.13773	-0.156125	-0.110133	-0.23497	1	1	1	1	1	1	1	1	1
PA14_03310	300333	301931	1599	+	-	hypothetical_protein	RGP2	CDS	-	NA	3.89062	0.243801	-0.0138363	-0.601039	-0.254681	-0.584312	0.287501	0.0181858	-0.103617	-0.0440427	1	1	1	1	1	1	1	1	1
PA14_03320	302683	303804	1122	-	-	Hypothetical_protein	RGP2	CDS	-	NA	5.51309	0.503825	0.273979	0.197438	-0.417677	-0.202887	0.0892657	-0.341183	0.210311	-0.253305	1	1	1	1	1	1	1	1	1
PA14_03340	304673	305599	927	-	-	hypothetical_protein	RGP2	CDS	-	NA	4.04128	0.246984	0.217148	-0.3709	-1.01188	-0.565775	-0.770163	0.151402	0.446169	0.195917	1	1	1	1	1	1	1	1	1
PA14_03350	305950	306903	954	-	-	Hypothetical_protein	RGP2	CDS	-	NA	7.28383	0.357819	0.941094	0.628367	-0.649357	-0.432917	-0.445999	-0.112244	0.0811459	-0.0541632	1	1	1	1	1	1	1	1	1
PA14_03360	306896	307666	771	-	-	hypothetical_protein	RGP2	CDS	-	NA	6.28971	0.447481	0.927196	0.640753	-0.910207	-0.493079	-0.626989	0.137346	0.0121962	0.0947216	1	1	1	1	1	1	1	1	1
PA14_03370	307985	308983	999	-	-	hypothetical_protein	RGP2	CDS	-	NA	5.84812	0.357003	0.738305	0.593582	-0.877964	-0.610063	-0.563195	0.296442	-0.190042	0.0470138	1	1	1	1	1	1	1	1	1
PA14_03380	309749	311728	1980	+	-	hypothetical_protein	RGP2	CDS	-	NA	7.03802	0.422797	0.952476	0.131448	-0.218183	-0.277428	0.128898	-0.263687	-0.0621766	-0.232634	1	1	1	1	1	1	1	1	1
PA14_03390	311665	312174	510	-	-	hypothetical_protein	RGP2	CDS	-	NA	3.55758	0.216643	-0.321469	-0.196161	0.0125135	-0.311411	-0.0955986	0.315363	-0.248011	-0.00775936	1	1	1	1	1	1	1	1	1
PA14_03400	312167	312499	333	-	-	Hypothetical_protein	RGP2	CDS	-	NA	3.1868	0.118623	-0.375503	-0.112015	0.0946694	-0.484263	-0.116482	0.389804	-0.30983	0.0697149	1	1	1	1	1	1	1	1	1
PA14_03420	313222	313638	417	-	-	Hypothetical_protein	core	CDS	PA0264	NA	3.08952	-0.289842	0.501989	0.323287	0.526348	-0.0975908	0.693076	-0.327272	0.313053	-0.295411	1	1	1	1	1	1	1	1	1
[truncated: 3,994 more rows]
