# Supplementary material for: Transcriptome Dynamics of Pseudomonas aeruginosa during Transition from Overlapping To Non-Overlapping Cell Cycles
Source: mSystems. 2023 Feb 14;8(2):e01130-22. doi: 10.1128/msystems.01130-22 (PMC10134858; doi:10.1128/msystems.01130-22)
Supplement: TABLE S2 [file msystems.01130-22-s0006.xlsx]

## Sheet: result_all_replicates
Locus_Tag	Start	End	Strand	gene_name	Product	type	Feature_Type	PseudoCAP	Localization	PAO1_ID	logCPM	lfc_F2 - F1	lfc_F2 - F3	lfc_F1 - F3	lfc_FA - P1	lfc_AllF - P1	fdr_F2 - F1	fdr_F2 - F3	fdr_F1 - F3	fdr_FA - P1	fdr_AllF - P1
PA14_00010	483	2027	+	dnaA	chromosomal_replication_initiation_protein	core	CDS	DNAetc	1	PA0001	8.84206	0.591314	0.855426	0.264113	-0.178833	-0.275951	0.236952	0.077409	1	1	0.585052
PA14_00020	2056	3159	+	dnaN	DNA_polymerase_III_subunit_beta	core	CDS	DNAetc	1	PA0002	8.80741	0.469572	0.667506	0.197934	-0.144714	-0.083537	0.402537	0.164646	1	1	0.916482
PA14_00030	3169	4278	+	recF	recombination_protein_F	core	CDS	DNAetc	1	PA0003	8.66904	0.621606	0.905532	0.283925	0.276901	0.821718	0.23443	0.077409	1	1	0.0248569
PA14_00050	4275	6695	+	gyrB	DNA_gyrase_subunit_B	core	CDS	DNAetc	1	PA0004	9.09408	0.499429	0.412062	-0.0873671	-0.0923587	0.0729877	0.404802	0.554432	1	1	0.92161
PA14_00060	7018	7791	-	-	putative_acyltransferase	core	CDS	FAPOL	2	PA0005	6.29306	0.208784	0.262942	0.0541583	0.0820415	0.38597	0.856231	0.776867	1	1	0.436943
PA14_00070	7803	8339	-	-	\D,D-heptose_1,7-bisphosphate_phosphatase\""	core	CDS	SmallTrans	1	PA0006	5.75338	0.384648	0.64793	0.263281	0.316543	0.793096	0.694413	0.418496	1	1	0.128008
PA14_00080	8671	10377	+	-	hypothetical_protein	core	CDS	Hypoth	0	PA0007	8.36871	-0.0668224	0.354983	0.421805	0.469997	0.716831	0.978961	0.672837	1	1	0.0808644
PA14_00090	10434	12488	-	glyS	glycyl-tRNA_synthetase_subunit_beta	core	CDS	TranslEtc	1	PA0008	7.46399	0.258385	0.13516	-0.123224	-0.217231	-0.741159	0.791014	0.916143	1	1	0.0432435
PA14_00100	12488	13435	-	glyQ	glycyl-tRNA_synthetase_subunit_alpha	core	CDS	TranslEtc	1	PA0009	6.22538	0.418832	0.635475	0.216643	-0.426122	-0.829724	0.624711	0.382612	1	1	0.0718849
PA14_00110	13540	14091	+	tag	DNA-3-methyladenine_glycosidase_I	core	CDS	DNAetc	1	PA0010	4.31684	0.855886	0.919416	0.0635293	-0.364564	-0.22998	0.253803	0.292783	1	1	0.770144
PA14_00120	14236	15123	+	-	lipid_A_biosynthesis_lauroyl_acyltransferase	core	CDS	CellEnv	2	PA0011	7.29261	0.631051	0.780953	0.149903	0.406025	1.32641	0.324232	0.254191	1	1	0.0038531
PA14_00130	15208	15474	+	-	hypothetical_protein	core	CDS	Hypoth	0	PA0012	4.38713	0.912023	0.586041	-0.325982	-0.156098	-1.48775	0.162906	0.494751	1	1	0.00919121
PA14_00140	15621	16274	+	-	hypothetical_protein	core	CDS	Membrane	2	PA0013	3.06197	0.298305	0.0786751	-0.21963	-0.0835436	-0.198652	0.832058	0.973219	1	1	0.83367
PA14_00150	16336	16608	-	-	hypothetical_protein	core	CDS	Hypoth	0	PA0014	2.68132	-0.412206	0.536722	0.948928	-0.387077	-0.360229	0.82173	0.746006	0.899613	1	0.731868
PA14_00160	16923	17240	-	-	TPR_repeat-containing_protein	core	CDS	Hypoth	0	PA0015	5.76609	0.387979	0.0473034	-0.340676	-0.0111633	0.663205	0.665053	0.986182	1	1	0.184799
PA14_00170	17389	18762	-	trkA	potassium_transporter_peripheral_membrane_component	core	CDS	SmallTrans	2	PA0016	6.23033	0.13525	0.190831	0.055581	-0.517056	-0.809669	0.928635	0.853563	1	1	0.0542082
PA14_00180	18789	20093	-	sun	putative_tRNA_and_rRNA_cytosine-C5-methylases	core	CDS	TranscRNA	1	PA0017	6.01433	0.668218	0.513131	-0.155087	0.0165918	-0.13762	0.224098	0.469647	1	1	0.830504
PA14_00190	20090	21034	-	fmt	methionyl-tRNA_formyltransferase	core	CDS	TranslEtc	4	PA0018	5.8914	0.384578	0.741287	0.35671	0.258825	-0.36047	0.624711	0.221355	1	1	0.462344
PA14_00200	21088	21594	-	def	peptide_deformylase	core	CDS	TranslEtc	1	PA0019	7.12335	0.540842	0.726374	0.185532	-0.0848483	0.299372	0.511958	0.352628	1	1	0.623525
PA14_00210	21733	22758	+	-	lysin_domain-containing_protein	core	CDS	Putative	0	PA0020	7.54049	0.587709	0.609363	0.0216546	-0.3656	0.287203	0.194403	0.251398	1	1	0.562077
PA14_00230	22893	23981	+	smf	putative_Rossmann_fold_nucleotide-binding_protein	core	CDS	DNAetc	0	PA0021	2.83801	1.62129	1.25972	-0.361579	0.0936554	0.325335	0.0836402	0.305424	1	1	0.759759
PA14_00240	24022	24579	+	-	hypothetical_protein	core	CDS	TranslEtc	1	PA0022	5.28269	0.685712	0.334806	-0.350907	-0.316853	0.296196	0.299773	0.716083	1	1	0.628773
PA14_00250	24589	25566	-	qor	quinone_oxidoreductase	core	CDS	EnergMb	1	PA0023	6.49281	0.446409	0.441267	-0.00514214	-0.43063	-1.26128	0.528707	0.54394	1	1	0.00277173
PA14_00280	25757	26674	+	hemF	coproporphyrinogen_III_oxidase	core	CDS	Cofactor	1	PA0024	4.70964	0.337803	0.216286	-0.121516	-0.400787	-0.312283	0.733736	0.842999	1	1	0.598096
PA14_00290	26732	27556	+	aroE	shikimate_5-dehydrogenase	core	CDS	AAsynth	1	PA0025	4.83162	0.248436	-0.230137	-0.478573	-0.126373	0.230663	0.865925	0.853563	1	1	0.769956
PA14_00300	27667	28653	+	plcB	\phospholipase_C,_PlcB\""	core	CDS	Hypoth	0	PA0026	7.7938	-0.0519869	0.143797	0.195784	-0.22678	-0.744699	0.992571	0.911287	1	1	0.0922132
PA14_00310	28634	29920	+	-	putative_peptidyl-prolyl_isomerase	core	CDS	TranslEtc	0	PA0027	8.63442	0.0443101	0.0884768	0.0441667	-0.0369276	0.0254717	0.996809	0.960734	1	1	0.979209
PA14_00320	29917	30519	+	-	hypothetical_protein	core	CDS	Hypoth	0	PA0028	7.45473	-0.0149819	0.058627	0.0736089	0.0959825	0.0952782	1	0.980415	1	1	0.904319
PA14_00340	30523	32076	-	-	putative_sulfate_transporter	core	CDS	SmallTrans	2	PA0029	3.12399	-0.105324	-0.0641594	0.0411649	0.0354488	0.0874109	0.975598	0.986182	1	1	0.946677
PA14_00360	32081	33004	-	-	hypothetical_protein	core	CDS	SmallTrans	0	PA0030	2.5278	-0.00960059	0.175443	0.185043	0.15578	-0.337976	1	0.958919	1	1	0.794966
PA14_00380	33021	34532	-	betC	choline_sulfatase	core	CDS	AdptProt	1	PA0031	2.87137	-0.326607	-0.179407	0.1472	-0.395605	-0.329094	0.870127	0.940118	1	1	0.750034
PA14_00400	34645	35559	+	-	LysR_family_transcriptional_regulator	core	CDS	TRs	1	PA0032	4.39739	0.60649	1.09002	0.483526	0.0490603	0.214075	0.445286	0.145085	1	1	0.767221
PA14_00410	35570	35947	+	-	putative_dioxygenase	other	CDS	Cofactor	1	-	5.06034	0.457094	0.726227	0.269132	0.14473	-0.0519522	0.519984	0.236352	1	1	0.947468
PA14_00420	35926	36291	-	-	histidine_phosphotransfer_domain-containing_protein	core	CDS	TwoComp	0	PA0033	1.18892	-0.719103	0.497913	1.21702	-0.136451	-0.196559	0.803664	0.890863	1	1	0.921263
PA14_00430	36299	36922	-	bvga	putative_two-component_response_regulator	core	CDS	TwoComp	1	PA0034	1.70974	-0.21033	0.196623	0.406952	-0.11536	-0.858175	0.953714	0.955562	1	1	0.533936
PA14_00440	37108	37914	-	trpA	tryptophan_synthase_subunit_alpha	core	CDS	AAsynth	1	PA0035	5.55964	0.169562	0.372133	0.202571	-0.222215	-0.271207	0.897996	0.653982	1	1	0.630075
PA14_00450	37911	39119	-	trpB	tryptophan_synthase_subunit_beta	core	CDS	AAsynth	1	PA0036	5.43307	0.0632657	0.502906	0.43964	-0.348838	-0.398992	0.997635	0.446015	1	1	0.380505
PA14_00460	39223	40110	+	trpI	transcriptional_regulator_TrpI	core	CDS	TRs	1	PA0037	3.98753	1.07291	0.904659	-0.168252	-0.157062	-0.313227	0.208225	0.370493	1	1	0.729836
PA14_00470	40211	40426	+	-	hypothetical_protein	core	CDS	Hypoth	0	PA0038	8.43285	-0.226247	0.616982	0.843229	0.034536	0.0633973	0.830948	0.271488	0.0252581	1	0.937539
PA14_00480	40610	40837	+	-	hypothetical_protein	core	CDS	Hypoth	0	PA0039	10.4252	-0.0914494	0.399592	0.491042	-0.0681542	0.436422	0.961692	0.589753	0.861895	1	0.317878
PA14_00490	41133	42821	+	-	putative_hemolysin_activation/secretion_protein	core	CDS	ProtExpo	8	PA0040	3.76582	0.448232	0.693047	0.244814	0.351824	0.919409	0.765068	0.565657	1	1	0.219005
PA14_00510	42934	53265	+	-	putative_hemagglutinin	core	CDS	Membrane	8	PA0041	6.2906	0.256972	0.438559	0.181586	0.0979271	0.597052	0.793985	0.543316	1	1	0.144631
PA14_00520	54577	54699	+	-	hypothetical_protein	RGP46	CDS	Hypoth	0	-	2.13818	0.297053	0.509366	0.212312	0.118411	1.84488	0.8975	0.751069	1	1	0.0245183
PA14_00530	54909	55304	+	-	hypothetical_protein	core	CDS	Hypoth	0	PA0042	5.48159	0.944038	0.847754	-0.096284	0.043423	0.872098	0.0415468	0.149518	1	1	0.0440864
PA14_00550	55575	56984	-	-	hypothetical_protein	core	CDS	Membrane	2	PA0043	5.0014	-0.154017	0.240599	0.394616	0.338191	0.754416	0.916683	0.814184	1	1	0.113436
PA14_00560	57148	58476	+	exoT	exoenzyme_T	core	CDS	Secreted	144	PA0044	8.40604	0.250325	0.372693	0.122368	0.33833	0.0754965	0.849825	0.714555	1	1	0.932171
PA14_00570	59018	59704	+	-	putative_lipoprotein	core	CDS	CellEnv	0	PA0045	1.66522	0.731722	1.04165	0.309927	0.455925	-2.26054	0.712572	0.557865	1	1	0.191255
PA14_00580	59735	60088	+	-	putative_lipoprotein	core	CDS	FAPOL	0	PA0046	2.8122	0.922608	0.986988	0.0643802	0.257963	1.06981	0.425071	0.410187	1	1	0.221943
PA14_00590	60241	60750	+	-	putative_lipoprotein	core	CDS	FAPOL	0	PA0047	2.21974	1.24492	0.782776	-0.462139	0.196368	-3.03814	0.169669	0.498218	1	1	0.00996334
PA14_00600	60765	61148	-	-	putative_transcriptional_regulator	core	CDS	TRs	0	PA0048	4.20842	0.927369	-0.118829	-1.0462	-0.0458352	-0.110805	0.120343	0.937429	0.0699653	1	0.882829
PA14_00620	61430	63091	-	-	hypothetical_protein	core	CDS	Hypoth	0	PA0049	5.70743	0.19454	0.0391589	-0.155381	-0.352916	-1.66037	0.889788	0.992161	1	1	0.00212094
PA14_00630	63701	63841	+	-	hypothetical_protein	core	CDS	Hypoth	0	PA0050	7.19081	-0.0383937	0.163844	0.202237	0.113868	0.713222	0.998288	0.884251	1	1	0.0891315
PA14_00640	64665	66497	+	phzH	potential_phenazine-modifying_enzyme	core	CDS	Putative	1	PA0051	8.76641	-0.0830918	0.129792	0.212883	-0.041549	-0.311408	0.975168	0.926869	1	1	0.511608
PA14_00650	66550	66978	-	-	hypothetical_protein	core	CDS	Hypoth	0	PA0052	7.91717	-0.0666407	0.184232	0.250873	0.176312	0.13953	0.978961	0.861582	1	1	0.823626
PA14_00660	67187	67735	-	-	RNA_2'-phosphotransferase-like_protein	core	CDS	Putative	0	PA0054	4.81804	0.650537	0.386042	-0.264495	-0.313729	-0.773636	0.415082	0.695963	1	1	0.202694
PA14_00670	67774	68280	-	-	hypothetical_protein	core	CDS	Hypoth	1	PA0055	5.62255	0.465249	0.167705	-0.297545	-0.646662	-1.23498	0.576439	0.888187	1	0.828757	0.0119981
PA14_00680	68346	69266	-	-	LysR_family_transcriptional_regulator	core	CDS	TRs	1	PA0056	3.02299	1.30834	1.52154	0.213197	-0.113297	-0.732375	0.0854487	0.089931	1	1	0.380716
PA14_00690	69374	70261	+	-	hypothetical_protein	core	CDS	Putative	0	PA0057	3.32605	0.515373	0.815574	0.3002	-0.221621	-0.509509	0.631684	0.391025	1	1	0.533936
PA14_00700	70324	71028	+	-	hypothetical_protein	core	CDS	Cofactor	1	PA0058	2.7282	0.431251	0.667674	0.236423	-0.21048	-0.75368	0.732663	0.537211	1	1	0.340871
PA14_00710	71112	71567	+	osmC	osmotically_inducible_protein_OsmC	core	CDS	AdptProt	1	PA0059	7.93468	-0.537731	0.54613	1.08386	-0.401317	-1.54317	0.610481	0.597946	0.211322	1	0.0100433
PA14_00720	71678	71911	+	-	hypothetical_protein	core	CDS	Hypoth	0	PA0060	7.00732	-0.285051	0.668089	0.95314	-0.20938	-0.209941	0.810462	0.436231	0.228555	1	0.769521
PA14_00730	71923	72360	-	-	hypothetical_protein	core	CDS	Hypoth	0	PA0061	5.58235	0.161347	0.234125	0.0727777	0.170343	0.417498	0.90299	0.932271	1	1	0.35127
PA14_00740	72417	72833	-	-	putative_lipoprotein	core	CDS	FAPOL	0	PA0062	5.32872	0.219812	0.563655	0.343844	-0.463606	-0.453858	0.851506	0.446957	1	1	0.386307
PA14_00750	72925	74052	+	-	hypothetical_protein	core	CDS	Putative	0	PA0063	4.83278	0.911168	0.572968	-0.3382	-0.201986	-0.312963	0.160111	0.503513	1	1	0.631069
PA14_00760	74060	75043	-	-	hypothetical_protein	core	CDS	Hypoth	2	PA0064	5.86406	0.362266	0.474711	0.112445	0.0429745	-0.000960241	0.652969	0.504153	1	1	0.999943
PA14_00770	75076	75741	-	-	hypothetical_protein	core	CDS	Putative	1	PA0065	5.02043	0.806127	0.935027	0.1289	-0.356032	-0.957598	0.285517	0.271488	1	1	0.105084
PA14_00780	75734	76276	-	-	hypothetical_protein	core	CDS	SmallTrans	1	PA0066	5.59924	0.557957	0.351393	-0.206564	-0.36147	-0.187258	0.398122	0.679753	1	1	0.764154
PA14_00790	76354	78399	+	prlC	oligopeptidase_A	core	CDS	TranslEtc	1	PA0067	8.46292	0.197959	0.401575	0.203616	-0.0640598	-0.610809	0.875154	0.547504	1	1	0.069743
PA14_00800	78396	78671	+	-	hypothetical_protein	core	CDS	NuclSynth	0	PA0068	6.59037	0.275787	0.381161	0.105374	0.0224336	0.0190597	0.997817	0.578983	1	1	0.999943
PA14_00810	78760	79818	+	-	putative_DNA_repair_photolyase	core	CDS	DNAetc	1	PA0069	4.21676	0.171889	0.452437	0.280549	0.331573	0.403307	0.909319	0.613421	1	1	0.507505
PA14_00820	80049	80963	-	-	hypothetical_protein	core	CDS	Hypoth	0	PA0070	5.2495	-0.210536	-0.0837197	0.126816	-0.219628	-1.23965	0.886641	0.96736	1	1	0.0270804
PA14_00830	81025	82737	-	-	hypothetical_protein	core	CDS	Hypoth	0	PA0071	5.41022	0.59149	0.523044	-0.0684456	-0.263002	0.280669	0.38943	0.496039	1	1	0.629702
PA14_00850	82730	83929	-	-	hypothetical_protein	core	CDS	SmallTrans	2	PA0072	2.50533	-0.0413467	0.192507	0.233854	0.368579	0.471046	1	0.925912	1	1	0.597048
PA14_00860	83929	84648	-	-	putative_ATP-binding_component_of_ABC_transporter	core	CDS	SmallTrans	2	PA0073	2.98958	0.386282	0.844486	0.458204	0.175985	-0.0360873	0.838174	0.543316	1	1	0.984232
PA14_00875	84645	87743	-	ppkA	serine/threonine_protein_kinase_PpkA	core	CDS	TranslEtc	2	PA0074	4.56139	-0.0361815	-0.066755	-0.0305735	0.0554609	-0.257596	1	1	1	1	0.653699
PA14_00890	87751	88479	-	-	putative_phosphoprotein_phosphatase	core	CDS	Putative	0	PA0075	2.60995	0.110747	0.356342	0.245595	0.0583967	0.379619	0.977969	0.828592	1	1	0.706428
PA14_00900	88489	89169	-	-	hypothetical_protein	core	CDS	Hypoth	0	PA0076	3.13842	0.369521	0.426064	0.0565425	0.125644	0.663736	0.775595	0.709274	1	1	0.301507
PA14_00910	89166	92474	-	-	hypothetical_protein	core	CDS	Hypoth	2	PA0077	4.89302	0.163723	0.0756691	-0.0880537	0.458449	0.158184	0.909319	0.96736	1	1	0.818985
PA14_00925	92696	94045	-	-	hypothetical_protein	core	CDS	Hypoth	2	PA0078	3.90225	0.153995	0.291019	0.137025	0.0529064	0.260644	0.91953	0.764962	1	1	0.765195
PA14_00940	94052	95386	-	-	hypothetical_protein	core	CDS	Hypoth	1	PA0079	4.07553	0.592016	0.882667	0.29065	-0.14299	0.595589	0.606118	0.387089	1	1	0.410343
PA14_00960	95402	95866	-	-	putative_lipoprotein	core	CDS	FAPOL	2	PA0080	3.44287	-0.317505	-0.434535	-0.11703	0.0200994	-0.559494	0.869527	0.761802	1	1	0.545234
PA14_00970	95911	96453	-	-	hypothetical_protein	other	CDS	Hypoth	1	-	4.89957	-0.159901	0.0275167	0.187418	0.149822	-0.169147	0.917688	0.997209	1	1	0.812693
PA14_00980	96450	97409	-	-	hypothetical_protein	core	CDS	Hypoth	0	PA0081	6.7404	0.417752	0.625301	0.207549	0.0691371	0.179567	0.591492	0.341063	1	1	0.766078
PA14_00990	97777	98811	+	-	hypothetical_protein	core	CDS	Hypoth	1	PA0082	4.824	0.373044	0.702999	0.329955	-0.178325	-0.248517	0.684192	0.344221	1	1	0.694244
PA14_01010	98900	99418	+	-	hypothetical_protein	core	CDS	Hypoth	1	PA0083	3.95974	-0.360158	0.243997	0.604155	0.047294	-0.0591635	0.776394	0.861582	1	1	0.957564
PA14_01020	99431	100927	+	-	hypothetical_protein	core	CDS	Hypoth	1	PA0084	4.99427	-0.623567	0.144589	0.768156	-0.191687	-0.0442959	0.324232	0.910593	0.252347	1	0.95779
PA14_01030	101003	101491	+	-	hypothetical_protein	core	CDS	Hypoth	16	PA0085	4.92455	-0.508161	0.51345	1.02161	-0.1855	0.0791982	0.554266	0.554432	0.109843	1	0.92784
PA14_01040	101659	102504	+	-	putative_secretion_protein	core	CDS	ProtExpo	1	PA0086	2.88851	0.0685448	0.355781	0.287236	-0.0737159	0.0621448	0.995232	0.812816	1	1	0.964969
PA14_01060	102506	103015	+	-	hypothetical_protein	core	CDS	Hypoth	0	PA0087	1.11687	0.940253	1.08375	0.1435	0.0374687	-1.05873	0.524192	0.471199	1	1	0.453058
PA14_01070	103012	104871	+	-	hypothetical_protein	core	CDS	Hypoth	1	PA0088	2.13364	0.296334	1.8089	1.51256	0.248929	0.410384	0.875154	0.11608	0.188354	1	0.666553
PA14_01080	104835	105881	+	-	hypothetical_protein	core	CDS	Hypoth	1	PA0089	1.51061	0.382235	0.676883	0.294647	0.496468	0.128495	0.889788	0.733685	1	1	0.95318
PA14_01100	105874	108582	+	clpB	putative_ClpA/B-type_chaperone	core	CDS	TranslEtc	1	PA0090	4.5893	-0.100083	0.561224	0.661307	0.0603059	0.146369	0.961692	0.513046	0.698684	1	0.848118
PA14_01110	108629	110560	+	-	Hypothetical_protein	core	CDS	Hypoth	1	PA0091	2.98709	-0.584615	-0.320618	0.263998	-0.283768	-0.266314	0.708216	0.788659	1	1	0.760199
PA14_01120	110675	110959	-	-	Hypothetical_protein	core	CDS	Hypoth	0	PA0092	4.0406	-0.0482894	0.417034	0.465324	0.157884	0.836765	0.998288	0.716083	1	1	0.211464
PA14_01130	110972	111205	-	-	hypothetical_protein	other	CDS	Hypoth	1	-	4.69327	0.367811	0.241846	-0.125965	0.106687	1.32001	0.678969	0.8075	1	1	0.00483568
PA14_01140	111195	112514	-	-	hypothetical_protein	core	CDS	Hypoth	2	PA0093	4.68119	0.213604	0.193865	-0.019739	0.0737338	1.24809	1	0.949296	1	1	0.00497133
PA14_01150	112593	113027	-	-	hypothetical_protein	core	CDS	Hypoth	0	PA0094	3.65973	0.778426	0.472146	-0.30628	-0.643251	0.0464674	0.430114	0.687008	1	1	0.971086
PA14_01160	113281	115506	+	-	hypothetical_protein	core	CDS	Hypoth	1	PA0095	7.42792	0.127174	0.331507	0.204333	0.49165	1.00551	0.936521	0.712093	1	1	0.0210086
PA14_01170	115534	115983	+	-	hypothetical_protein	core	CDS	Hypoth	0	PA0096	3.56421	0.106642	0.433575	0.326933	0.129081	0.383693	0.974461	0.716083	1	1	0.656107
PA14_01180	115913	117112	+	-	hypothetical_protein	core	CDS	Hypoth	1	PA0097	4.12019	-0.0740219	0.573836	0.647858	0.042818	-0.296515	0.988841	0.602635	1	1	0.74097
PA14_01190	117109	118146	+	-	3-oxoacyl-(acyl_carrier_protein)_synthase	core	CDS	FAPOL	1	PA0098	3.69623	0.383956	1.03995	0.655989	-0.00142914	0.205394	0.733736	0.232107	0.922176	1	0.796266
PA14_01200	118146	119237	+	-	Hypothetical_protein	core	CDS	Hypoth	0	PA0099	4.33635	0.305087	0.724927	0.41984	0.0695244	0.328269	0.974461	0.341063	1	1	0.600336
PA14_01220	119248	120168	+	-	Hypothetical_protein	core	CDS	Hypoth	0	PA0100	5.05676	0.283079	0.373899	0.0908201	-0.0705167	0.0752903	0.803664	0.76684	1	1	0.990079
PA14_01230	120178	121410	+	-	Hypothetical_protein	core	CDS	Hypoth	2	PA0101	4.53267	0.217287	0.352759	0.135472	-0.00931029	-0.309873	0.865969	0.705329	1	1	0.622357
PA14_01240	121786	122514	+	-	carbonic_anhydrase	core	CDS	AdptProt	1	PA0102	6.88979	0.218673	0.24368	0.0250073	-0.234146	-0.669959	1	0.919798	1	1	0.0559168
PA14_01250	122725	124296	+	ychM	putative_sulfate_transporter	core	CDS	SmallTrans	2	PA0103	6.31029	-0.038063	-0.349954	-0.311891	-0.0508358	-0.387072	0.998723	0.664683	1	1	0.42333
PA14_01270	124433	125029	+	-	hypothetical_protein	core	CDS	Hypoth	1	PA0104	4.66797	0.195315	-0.145119	-0.340434	-0.00579996	1.01704	0.974873	0.919798	1	1	0.0183198
PA14_01290	125293	126417	+	coxB	\cytochrome_c_oxidase,_subunit_II\""	core	CDS	EnergMb	2	PA0105	7.88752	0.103055	0.276265	0.17321	0.190809	0.596388	0.953386	0.74545	1	1	0.108081
PA14_01300	126427	128019	+	coxA	\cytochrome_c_oxidase,_subunit_I\""	core	CDS	EnergMb	2	PA0106	6.89027	0.556268	0.375961	-0.180306	-0.0221112	0.344611	0.240407	0.719147	1	1	0.443136
PA14_01310	128030	128584	+	coxG	cytochrome_C_oxidase_assembly_protein	core	CDS	CIM	0	PA0107	5.78348	0.1418	0.25123	0.10943	0.44446	0.79945	0.923345	0.782588	1	1	0.0396727
PA14_01320	128595	129482	+	coIII	\cytochrome_c_oxidase,_subunit_III\""	core	CDS	EnergMb	2	PA0108	5.92307	0.33607	0.338998	0.00292808	0.181542	-0.150593	0.694121	0.683776	1	1	0.811678
PA14_01330	129498	129707	-	-	hypothetical_protein	core	CDS	Hypoth	2	PA0109	6.9498	0.300087	0.52709	0.227003	0.303402	-0.0632569	0.738059	0.411083	1	1	0.9337
PA14_01340	129723	130517	+	-	hypothetical_protein	core	CDS	Hypoth	8	PA0110	5.3331	0.400871	0.144197	-0.256674	0.269587	0.414272	0.803664	0.930258	1	1	0.391821
PA14_01350	130492	131070	+	-	hypothetical_protein	core	CDS	Hypoth	0	PA0111	4.56547	0.0961773	0.355823	0.259645	-0.137039	-0.552257	0.974456	0.7393	1	1	0.385889
PA14_01360	131135	132208	+	ctaA	hypothetical_protein	core	CDS	EnergMb	2	PA0112	4.40382	0.150528	0.111112	-0.0394163	-0.0643992	-0.4444	0.93476	0.951095	1	1	0.502166
PA14_01380	132234	133148	+	ctaB	protoheme_IX_farnesyltransferase	core	CDS	EnergMb	2	PA0113	5.02498	0.594128	0.212651	-0.381477	0.195638	-0.985354	0.441774	0.850172	1	1	0.0614584
PA14_01390	133174	133809	+	-	hypothetical_protein	core	CDS	EnergMb	2	PA0114	6.4247	0.0982485	0.416538	0.318289	0.716658	0.433939	0.961692	0.643648	1	0.758671	0.428403
PA14_01400	133849	134301	-	elaA	hypothetical_protein	core	CDS	SmallTrans	1	PA0115	4.34133	-0.0535116	-0.430133	-0.376621	-0.491269	-0.173437	0.995232	0.679982	1	1	0.834211
PA14_01410	134433	134906	+	-	hypothetical_protein	core	CDS	TRs	1	PA0116	7.33261	0.516739	0.501545	-0.0151938	0.0607412	0.928321	0.429899	0.477735	1	1	0.0190403
PA14_01430	135162	135890	+	-	putative_short_chain_dehydrogenase	core	CDS	Cofactor	1	PA0117	3.48584	0.408259	0.266427	-0.141831	-0.0544018	0.218652	0.711322	0.821034	1	1	0.787161
PA14_01440	135915	136502	+	-	hypothetical_protein	core	CDS	Cofactor	0	PA0118	3.95902	0.921763	-0.0681169	-0.989879	-0.283512	-0.468797	0.246303	0.978824	0.300145	1	0.526684
PA14_01460	136732	138081	+	dctA	C4-dicarboxylate_transporter_DctA	core	CDS	SmallTrans	2	PA0119	3.35042	0.139641	0.12505	-0.01459	-0.188414	0.712617	0.946198	0.971924	1	1	0.265183
PA14_01470	138130	138816	+	-	putative_transcriptional_regulator	core	CDS	TRs	1	PA0120	5.19746	0.437689	0.297505	-0.140184	-0.239895	0.237283	0.783196	0.883939	1	1	0.812673
PA14_01480	138917	139651	+	-	hypothetical_protein	core	CDS	TRs	1	PA0121	4.76134	0.124478	0.0851522	-0.039326	-0.0907954	-0.39574	1	0.994429	1	1	0.483577
PA14_01490	139831	140241	+	-	putative_hemolysin	core	CDS	Putative	16	PA0122	13.0916	0.121809	0.320147	0.198339	-0.0741629	0.200155	0.940786	0.689864	1	1	0.725425
PA14_01500	140273	141181	-	-	putative_transcriptional_regulator	core	CDS	TRs	0	PA0123	5.45075	0.787612	0.792173	0.00456092	0.0977085	0.218149	0.14171	0.224934	1	1	0.720439
PA14_01510	141481	141762	-	-	hypothetical_protein	core	CDS	Hypoth	0	PA0124	4.14458	0.572092	0.822931	0.250839	-0.0439155	0.313576	0.533322	0.346338	1	1	0.672112
PA14_01520	141759	141986	-	-	hypothetical_protein	core	CDS	TRs	0	PA0125	3.63803	0.376709	0.653359	0.276649	-0.199294	0.0357507	0.809126	0.599032	1	1	0.982389
PA14_01540	142162	142785	-	-	hypothetical_protein	core	CDS	Hypoth	4	PA0126	4.11926	-0.0260299	0.0751033	0.101133	-0.456871	-0.62142	1	0.96736	1	1	0.219582
PA14_01550	142886	143386	+	-	putative_lipoprotein	core	CDS	FAPOL	0	PA0127	3.80935	0.683258	1.32725	0.643993	-0.352124	-0.190034	0.459508	0.126303	1	1	0.826291
PA14_01560	143458	143799	+	phnA	hypothetical_protein	core	CDS	SmallTrans	0	PA0128	5.60134	0.575549	0.982657	0.407108	0.901716	0.452125	0.536293	0.254191	1	0.614095	0.484299
PA14_01580	143881	145308	-	gabP	gamma-aminobutyrate_permease	core	CDS	SmallTrans	2	PA0129	3.99328	0.369018	0.115717	-0.253302	-0.0874821	-0.0358646	0.717247	0.962122	1	1	0.979449
PA14_01600	145477	146970	-	mmsA	putative_aldehyde_dehydrogenase	core	CDS	EnergMb	1	PA0130	6.83648	0.315092	0.320245	0.00515285	-0.0483542	-0.0617507	1	0.736424	1	1	0.983972
PA14_01610	147054	147341	-	-	hypothetical_protein	core	CDS	Hypoth	0	PA0131	4.44517	1.11779	0.498681	-0.619107	-0.00802877	-0.218659	0.0662221	0.578296	0.884794	1	0.765003
PA14_01620	147341	148687	-	aptA	beta_alanine--pyruvate_transaminase	core	CDS	AAsynth	1	PA0132	6.57815	0.297575	0.2533	-0.0442745	-0.0590038	-0.516764	0.741405	0.781825	1	1	0.220236
PA14_01640	148823	149740	+	-	LysR_family_transcriptional_regulator	core	CDS	TRs	1	PA0133	4.13609	0.51996	0.701654	0.181694	-0.111415	-0.134769	0.524192	0.358792	1	1	0.859549
PA14_01660	149853	151223	-	guaD	guanine_deaminase	core	CDS	NuclSynth	1	PA0134	6.30193	0.664322	1.10223	0.437905	-0.0974404	0.133458	0.271223	0.0674041	1	1	0.842061
PA14_01670	152381	153952	+	-	putative_ATP-binding_component_of_ABC_transporter	core	CDS	SmallTrans	2	PA0136	3.82328	0.150377	0.146416	-0.00396173	0.0452098	0.193063	0.947403	0.939376	1	1	0.850158
PA14_01680	153952	155049	+	-	putative_permease_of_ABC_transporter	core	CDS	SmallTrans	2	PA0137	1.35499	0.341383	0.000288471	-0.341095	-0.198374	0.5769	0.923973	1	1	1	0.672955
PA14_01690	155072	156052	+	-	putative_permease_of_ABC_transporter	core	CDS	SmallTrans	2	PA0138	2.973	0.364887	1.15607	0.791182	-0.243908	0.017301	0.777562	0.230866	0.805885	1	0.993087
PA14_01710	156164	156727	+	ahpC	alkyl_hydroperoxide_reductase_subunit_C	core	CDS	AdptProt	1	PA0139	9.42763	0.329785	0.496207	0.166421	-0.52013	-1.10586	0.733563	0.533052	1	1	0.012151
PA14_01720	156872	158437	+	ahpF	alkyl_hydroperoxide_reductase_subunit_F	core	CDS	AdptProt	2	PA0140	5.31726	0.477426	0.668915	0.191488	-0.20525	-1.19139	0.70946	0.548305	1	1	0.0908912
PA14_01730	158517	159413	-	-	hypothetical_protein	core	CDS	Hypoth	1	PA0141	9.44711	-0.0383858	0.0747107	0.113096	0.222205	-0.455292	0.998288	0.966111	1	1	0.300883
PA14_01750	159868	161217	+	-	hydroxydechloroatrazine_ethylaminohydrolase	core	CDS	Putative	1	PA0142	5.63271	0.309697	0.56553	0.255833	0.38833	-0.0397691	0.741405	0.418496	1	1	0.963848
PA14_01760	161387	162376	+	nuh	nonspecific_ribonucleoside_hydrolase	core	CDS	NuclSynth	0	PA0143	7.40167	0.00729449	0.00173647	-0.00555802	-0.563563	-1.09394	1	1	1	1	0.0156733
PA14_01770	162413	163261	-	-	putative_nucleoside-binding_outer_membrane_protein	other	CDS	Membrane	8	-	4.14164	0.195155	-0.0877206	-0.282876	-0.508076	-1.44568	0.914564	0.967886	1	1	0.0267404
PA14_01780	163296	163922	-	-	putative_nucleoside_2-deoxyribosyltransferase	core	CDS	NuclSynth	0	PA0144	6.09542	-0.0722173	0.239114	0.311331	-0.26855	-0.715021	0.977969	0.814286	1	1	0.124508
PA14_01790	164072	164590	-	-	putative_nucleoside_2-deoxyribosyltransferase	core	CDS	NuclSynth	1	PA0145	4.5478	0.541175	0.369165	-0.17201	-0.31903	-1.42711	0.544632	0.712093	1	1	0.0126222
PA14_01800	164828	165925	+	-	hypothetical_protein	core	CDS	Membrane	0	PA0146	2.95523	-0.480574	-0.352044	0.12853	-0.0997052	-0.119575	0.748887	0.822768	1	1	0.919839
PA14_01810	165998	166960	+	-	putative_oxidoreductase	core	CDS	CIM	1	PA0147	4.57179	0.166235	0.00352524	-0.16271	-0.0653997	-0.577838	0.988841	1	1	1	0.244404
PA14_01830	167065	168015	+	add	adenosine_deaminase	core	CDS	NuclSynth	1	PA0148	5.38166	0.064635	0.433062	0.368427	-0.351988	-0.0581271	0.980696	0.546495	1	1	0.945858
PA14_01840	168212	168757	+	-	RNA_polymerase_ECF-subfamily_sigma-70_factor	core	CDS	TRs	1	PA0149	1.77416	0.266967	-0.114507	-0.381474	0.264996	0.0443718	0.950037	0.986182	1	1	0.98737
PA14_01860	168754	169749	+	-	putative_transmembrane_sensor	core	CDS	SmallTrans	4	PA0150	2.57295	-0.259782	-0.600574	-0.340792	-0.104493	-1.47137	0.909319	0.679753	1	1	0.179199
PA14_01870	169897	172284	+	-	putative_TonB-dependent_receptor	core	CDS	SmallTrans	8	PA0151	2.18619	0.305555	0.758268	0.452713	0.243638	0.00599618	0.900214	0.635588	1	1	0.999943
PA14_01890	172662	173489	+	pcaQ	transcriptional_regulator_PcaQ	core	CDS	TRs	1	PA0152	3.86009	0.645266	0.255773	-0.389494	-0.419704	-0.321522	0.520444	0.845355	1	1	0.685221
PA14_01900	173624	174343	+	pcaH	\protocatechuate_3,4-dioxygenase,_beta_subunit\""	core	CDS	CCatab	1	PA0153	1.24634	-0.297885	0.848484	1.14637	-0.182158	-0.978136	0.909319	0.643648	0.86452	1	0.458753
PA14_01910	174354	174959	+	pcaG	\protocatechuate_3,4-dioxygenase,_alpha_subunit\""	core	CDS	CCatab	1	PA0154	2.21033	0.306879	0.175261	-0.131618	-0.25776	-0.588682	0.914391	0.959755	1	1	0.621888
PA14_01930	175175	176014	+	pcaR	transcriptional_regulator_PcaR	core	CDS	TRs	1	PA0155	3.7621	1.05928	0.7698	-0.289479	-0.672159	-1.23884	0.21153	0.470268	1	1	0.0844098
PA14_01940	176167	177318	+	-	putative_RND_efflux_membrane_fusion_protein_precursor	core	CDS	ProtExpo	0	PA0156	8.02368	0.219933	0.510949	0.291016	0.0300448	-0.0278644	0.838747	0.403917	1	1	0.975733
PA14_01960	177315	178385	+	-	putative_RND_efflux_membrane_fusion_protein_precursor	core	CDS	SmallTrans	2	PA0157	7.52398	0.178234	0.500831	0.322597	0.182158	-0.059296	0.889788	0.496002	1	1	0.939875
PA14_01970	178382	181429	+	-	putative_RND_efflux_transporter	core	CDS	SmallTrans	2	PA0158	9.12002	0.161409	0.449555	0.288146	0.412885	0.791309	0.903769	0.502386	1	1	0.0217343
PA14_01980	181628	182566	+	-	LysR_family_transcriptional_regulator	core	CDS	TRs	1	PA0159	6.50653	0.385034	0.50096	0.115926	0.275736	0.289421	0.643747	0.498979	1	1	0.596708
PA14_01990	182682	182867	+	-	hypothetical_protein	core	CDS	Hypoth	0	PA0160	3.18422	0.329952	0.227646	-0.102306	0.394146	0.334932	0.87313	0.912606	1	1	0.775552
PA14_02010	183147	183299	+	-	hypothetical_protein	core	CDS	Hypoth	0	PA0161	1.67077	0.549981	0.345477	-0.204504	-0.503471	0.381051	0.827807	0.897253	1	1	0.83402
PA14_02020	183454	184788	+	-	putative_outer_membrane_porin	core	CDS	Membrane	8	PA0162	3.35945	0.217101	0.11827	-0.0988313	-0.354637	0.625546	0.928635	0.967197	1	1	0.468117
PA14_02030	184817	185614	-	-	AraC_family_transcriptional_regulator	core	CDS	TRs	1	PA0163	4.68437	0.25424	0.573777	0.319537	-0.113104	-0.000861539	0.820876	0.469148	1	1	0.999943
PA14_02050	185692	187308	+	-	putative_gamma-glutamyltranspeptidase	core	CDS	AAsynth	0	PA0164	4.7267	0.655481	0.434466	-0.221016	0.106811	0.688642	0.329153	0.604847	1	1	0.162936
PA14_02060	187980	188816	+	-	hypothetical_protein	core	CDS	Membrane	8	PA0165	1.30714	-1.64517	-1.1422	0.502977	-0.40143	-1.25264	0.349451	0.604662	1	1	0.428403
PA14_02090	190557	191222	+	-	TetR_family_transcriptional_regulator	core	CDS	TRs	1	PA0167	4.84522	0.430581	0.315492	-0.115089	-0.775575	-1.34272	0.718426	0.797868	1	0.837565	0.0301811
PA14_02100	191228	191818	+	-	hypothetical_protein	core	CDS	Hypoth	1	PA0168	5.48313	0.640059	0.606229	-0.0338303	-0.272649	-0.412857	0.231076	0.34223	1	1	0.405509
PA14_02110	191825	192532	-	-	GGDEF_domain-containing_protein	core	CDS	TwoComp	1	PA0169	2.90629	-0.587051	-0.442728	0.144323	0.14712	0.242863	0.645336	0.742469	1	1	0.821774
PA14_02130	192659	193039	-	-	hypothetical_protein	core	CDS	Hypoth	1	PA0170	1.60592	-0.128098	-0.58257	-0.454472	-0.799777	-0.913102	0.981077	0.74545	1	1	0.385774
PA14_02140	193066	193608	-	-	hypothetical_protein	core	CDS	Hypoth	1	PA0171	1.3729	0.0444352	0.574058	0.529623	-0.373622	0.926917	1	0.874643	1	1	0.54757
PA14_02150	193617	195608	-	-	hypothetical_protein	core	CDS	TRs	0	PA0172	3.55164	0.334931	0.515612	0.180681	0.0308172	-0.76014	0.83878	0.690191	1	1	0.372634
PA14_02180	195871	196920	-	cheB	chemotaxis-specific_methylesterase	core	CDS	Chemotax	1	PA0173	6.16414	-0.157996	-0.417237	-0.259241	-0.0661582	0.186948	0.90706	0.580512	1	1	0.756155
PA14_02190	196940	197542	-	cheD	hypothetical_protein	core	CDS	Chemotax	1	PA0174	6.50127	0.295764	0.212446	-0.0833182	0.207557	0.0614596	0.747099	0.829252	1	1	0.93699
PA14_02200	197548	198390	-	cheR	putative_chemotaxis_protein_methyltransferase	core	CDS	Chemotax	1	PA0175	8.14345	-0.0399978	-0.0278461	0.0121518	0.241856	0.691069	0.999682	0.998407	1	1	0.0303442
PA14_02220	198460	200499	-	-	putative_chemotaxis_transducer	core	CDS	Chemotax	2	PA0176	10.0593	-0.101299	-0.0165389	0.0847604	0.127281	-0.458587	0.953386	1	1	1	0.296836
PA14_02230	200535	201020	-	cheW	putative_purine-binding_chemotaxis_protein	core	CDS	Chemotax	1	PA0177	7.73204	-0.202697	0.0673192	0.270016	0.186854	-0.192624	0.865925	0.969638	1	1	0.748989
PA14_02250	201007	202926	-	cheA	putative_two-component_sensor	core	CDS	TwoComp	1	PA0178	9.55498	-0.106532	0.0744117	0.180944	0.230849	0.231704	0.953386	0.967983	1	1	0.672641
PA14_02260	202954	203319	-	cheY	putative_two-component_response_regulator	core	CDS	TwoComp	1	PA0179	9.59094	-0.0243465	0.310311	0.334657	0.397666	0.147299	1	0.734647	1	1	0.82159
PA14_02270	203517	204689	-	-	putative_chemotaxis_transducer	core	CDS	Chemotax	2	PA0180	8.7696	-0.404358	0.00195087	0.406309	-0.102801	0.124361	0.545562	1	1	1	0.855558
PA14_02290	204880	205815	-	-	LysR_family_transcriptional_regulator	core	CDS	TRs	1	PA0181	4.34614	0.468262	0.670836	0.202574	-0.0609766	-0.0828951	0.634599	0.448833	1	1	0.927594
PA14_02300	205932	206684	+	fabG	3-ketoacyl-(acyl-carrier-protein)_reductase	core	CDS	Cofactor	1	PA0182	3.19637	0.0783633	-0.04608	-0.124443	-0.219163	-0.0549463	0.994818	0.994429	1	1	0.968971
PA14_02310	206784	208394	-	atsA	arylsulfatase	core	CDS	CIM	1	PA0183	2.67633	0.197218	-0.0959133	-0.293131	-0.152874	0.172823	0.936521	0.974101	1	1	0.884708
PA14_02330	208482	209321	-	atsC	ABC_transporter_ATP-binding_protein	core	CDS	SmallTrans	2	PA0184	1.69232	1.44291	0.925114	-0.5178	-0.036478	0.932156	0.208081	0.511334	1	1	0.27623
PA14_02340	209318	210934	-	atsB	putative_permease_of_ABC_transporter	core	CDS	SmallTrans	2	PA0185	3.38975	0.507074	0.384112	-0.122962	-0.367046	-0.550298	0.643747	0.733925	1	1	0.479331
PA14_02360	211201	212262	+	atsR	putative_binding_protein_component_of_ABC_transporter	core	CDS	SmallTrans	0	PA0186	2.81909	0.0922936	0.00110275	-0.0911908	-0.281956	0.423805	0.977969	1	1	1	0.590141
PA14_02370	212285	213643	-	-	putative_porin	core	CDS	Membrane	8	PA0189	1.52292	0.306919	0.388457	0.0815378	0.117858	-0.00527228	0.889788	0.818914	1	1	0.999795
PA14_02380	213891	214616	+	-	putative_acid_phosphatase	core	CDS	FAPOL	4	PA0190	3.30896	-0.293148	-0.575921	-0.282773	-0.173079	-0.550312	0.819261	0.543316	1	1	0.430372
PA14_02390	214640	215557	-	-	putative_transcriptional_regulator	core	CDS	TRs	1	PA0191	3.08118	0.658476	0.871888	0.213412	-0.616778	-0.715395	0.558908	0.404139	1	1	0.349223
PA14_02410	215908	218280	+	-	putative_TonB-dependent_receptor	core	CDS	Membrane	8	PA0192	0.73847	-0.382842	-0.193442	0.1894	0.0685649	0.237372	0.909319	0.964575	1	1	0.91138
PA14_02420	218321	219223	+	atsK	hypothetical_protein	core	CDS	Cofactor	1	PA0193	1.51082	-0.562794	-0.563465	-0.000671613	-0.639215	0.18955	0.882104	0.863301	1	1	0.941181
PA14_02435	219291	220190	+	-	hypothetical_protein	core	CDS	Putative	1	PA0194	1.6298	-1.50568	-1.09265	0.413027	-0.350934	-2.71238	0.236952	0.512303	1	1	0.0423609
PA14_02450	220837	221955	+	-	\putative_NAD(P)_transhydrogenase,_subunit_alpha_part_1\""	core	CDS	Hypoth	2	PA0195	7.23865	0.278715	0.692811	0.414095	0.158518	0.23407	0.777562	0.315274	1	1	0.687465
PA14_02460	222031	222339	+	-	\putative_NAD(P)_transhydrogenase,_subunit_alpha_part_2\""	core	CDS	EnergMb	2	PA0195.1	4.57582	0.0983574	0.110161	0.0118037	0.138139	0.0673821	1	0.943243	1	1	0.937239
PA14_02470	222339	223775	+	pntB	\pyridine_nucleotide_transhydrogenase,_beta_subunit\""	core	CDS	EnergMb	2	PA0196	5.82071	0.228115	0.271436	0.0433209	0.138589	0.382253	0.83878	0.775026	1	1	0.466779
PA14_02490	224119	224931	+	tonB2	hypothetical_protein	core	CDS	Membrane	4	PA0197	1.1432	-0.0803027	-0.221907	-0.141605	-1.3674	-0.0980481	0.999682	0.956917	1	0.554502	0.952035
PA14_02500	224960	225679	+	exbB1	transport_protein_ExbB	core	CDS	SmallTrans	2	PA0198	2.33876	1.67699	1.51556	-0.161431	-0.717928	-0.870877	0.134973	0.278616	1	1	0.374215
PA14_02510	225681	226082	+	exbD1	transport_protein_ExbD	core	CDS	SmallTrans	2	PA0199	2.53669	-0.0546442	-0.0962321	-0.0415879	-0.395352	-0.311318	1	0.983642	1	1	0.804385
PA14_02520	226263	226475	-	-	hypothetical_protein	core	CDS	Hypoth	0	PA0200	7.38714	-0.0190928	0.0907538	0.109847	0.53241	0.970146	1	0.964841	1	1	0.0827509
PA14_02530	226691	227272	+	-	hypothetical_protein	core	CDS	Putative	0	PA0201	4.82049	0.451363	0.104016	-0.347347	-0.380889	0.314295	0.853817	0.984465	1	1	0.826177
PA14_02550	227383	229047	+	mdcA	malonate_decarboxylase_alpha_subunit	core	CDS	CCatab	1	PA0208	6.73167	-0.178246	-0.476873	-0.298626	0.850578	0.29113	0.942298	0.722565	1	1	0.759759
PA14_02560	229047	229928	+	mdcB	triphosphoribosyl-dephospho-CoA_synthase	core	CDS	Cofactor	0	PA0209	4.47171	-0.374676	-0.592498	-0.217822	0.546584	-0.708204	0.779216	0.583556	1	1	0.331807
PA14_02570	229930	230229	+	mdcC	malonate_decarboxylase_subunit_delta	core	CDS	CCatab	1	PA0210	3.12285	-0.692636	-1.10954	-0.416903	0.351767	-0.760116	0.66152	0.399947	1	1	0.471859
PA14_02580	230222	231085	+	mdcD	malonate_decarboxylase_subunit_beta	core	CDS	CCatab	1	PA0211	4.65215	-0.321145	-0.701083	-0.379939	0.12194	-0.274397	0.74901	0.341063	1	1	0.698259
PA14_02590	231082	231888	+	mdcE	malonate_decarboxylase_gamma_subunit	core	CDS	CCatab	1	PA0212	4.8908	-0.50075	-0.732263	-0.231513	-0.0195703	-0.535824	0.546137	0.338823	1	1	0.331699
PA14_02610	231904	232596	+	mdcG	phosphoribosyl-dephospho-CoA_transferase	core	CDS	CCatab	1	PA0213	4.55397	-0.766747	-0.999914	-0.233167	0.17608	0.0726792	0.299607	0.205956	1	1	0.939875
PA14_02620	232593	233525	+	mdcH	putative_epsilon_subunit_of_malonate_decarboxylase	core	CDS	CCatab	1	PA0214	4.46056	-0.268575	-0.678681	-0.410106	0.0936038	-0.177642	0.810462	0.369515	1	1	0.865741
PA14_02630	233582	233986	+	mdcL	putative_malonate_carrier_protein	core	CDS	SmallTrans	2	PA0215	4.03154	0.394976	-0.115401	-0.510377	0.0521393	-0.0896571	0.708216	0.946012	1	1	0.920375
PA14_02640	233992	234756	+	mcdM	\putative_malonate_transporter,_MadM_subunit\""	core	CDS	SmallTrans	2	PA0216	5.28336	0.178865	0.286947	0.108081	0.231551	1.08856	0.923345	0.81621	1	1	0.0757056
PA14_02650	234841	235770	-	-	putative_malonate_utilization_transcriptional_regulator	core	CDS	TRs	1	PA0217	4.16036	0.000307011	0.32069	0.320383	-0.704832	0.126117	1	0.769009	1	0.869542	0.878553
PA14_02660	236099	237019	-	-	LysR_family_transcriptional_regulator	core	CDS	TRs	1	PA0218	5.15983	0.268886	0.697361	0.428475	0.269053	0.994369	0.839346	0.444984	1	1	0.087345
PA14_02680	237370	238860	+	aldH	putative_aldehyde_dehydrogenase	core	CDS	EnergMb	1	PA0219	2.91373	0.214079	0.29386	0.0797802	0.0984391	-0.0242024	0.928635	0.863481	1	1	0.990665
PA14_02690	238918	240351	+	-	amino_acid_APC_family_transporter	core	CDS	SmallTrans	2	PA0220	2.15903	-0.00306254	0.404907	0.407969	0.322154	-0.0240633	1	0.847633	1	1	0.993792
PA14_02700	240382	241764	+	-	putative_aminotransferase	core	CDS	SmallTrans	1	PA0221	2.4779	0.105372	0.863662	0.75829	0.16925	-0.520818	0.983061	0.554432	1	1	0.653699
PA14_02720	241928	242986	+	-	hypothetical_protein	core	CDS	SmallTrans	4	PA0222	2.05899	0.799862	0.62297	-0.176892	0.674708	1.64436	0.509275	0.635588	1	1	0.054641
PA14_02730	243064	243945	-	-	putative_dihydrodipicolinate_synthetase	core	CDS	AAsynth	1	PA0223	1.80984	0.817041	0.828305	0.0112637	-0.195009	0.563957	0.652897	0.644171	1	1	0.672641
PA14_02740	244005	244787	-	-	class_II_aldolase/adducin_domain_protein	core	CDS	CIM	1	PA0224	1.83718	0.955061	0.604904	-0.350157	0.0101752	-0.462951	0.592061	0.751069	1	1	0.750034
PA14_02750	244942	245481	+	-	putative_transcriptional_regulator	core	CDS	TRs	1	PA0225	5.34689	0.322677	0.342577	0.0198996	-0.236823	0.68128	0.753573	0.714555	1	1	0.17992
PA14_02760	245632	246483	+	catI	\putative_CoA_transferase,_subunit_A\""	core	CDS	CCatab	1	PA0226	2.4535	0.600039	0.455303	-0.144736	-0.225083	0.0170787	0.663122	0.746108	1	1	0.996087
PA14_02770	246480	247262	+	pcaJ	\putative_CoA_transferase,_subunit_B\""	core	CDS	CCatab	1	PA0227	2.22016	1.33342	0.859879	-0.473538	-0.0150674	0.339698	0.209229	0.515237	1	1	0.754764
PA14_02790	247259	248464	+	pcaF	beta-ketoadipyl_CoA_thiolase	core	CDS	CCatab	1	PA0228	3.85242	0.391642	0.0901227	-0.30152	0.149241	1.05831	0.817967	0.962246	1	1	0.040237
PA14_02810	248614	249912	+	pcaT	dicarboxylic_acid_transporter_PcaT	core	CDS	Membrane	2	PA0229	5.74106	-0.362208	0.435051	0.797259	-0.210568	0.300805	0.6708	0.580512	0.188354	1	0.582655
PA14_02830	249935	251314	+	pcaB	\3-carboxy-cis,cis-muconate_cycloisomerase\""	core	CDS	CCatab	1	PA0230	6.60633	-0.127281	0.307368	0.434648	-0.042081	0.0599802	0.935478	0.707855	0.9981	1	0.938905
PA14_02840	251329	252120	+	pcaD	beta-ketoadipate_enol-lactone_hydrolase	core	CDS	CCatab	0	PA0231	5.22275	-0.34044	0.401096	0.741536	-0.0557632	-0.626987	0.726217	0.64738	0.366009	1	0.214755
PA14_02850	252131	252532	+	pcaC	gamma-carboxymuconolactone_decarboxylase	core	CDS	CCatab	0	PA0232	5.33143	0.0211131	0.147323	0.12621	-0.379951	-0.178546	1	0.969638	1	1	0.765003
PA14_02870	252660	253601	+	-	putative_transcriptional_regulator	core	CDS	TRs	1	PA0233	5.47025	-0.0620092	0.348581	0.41059	-0.277439	0.338011	1	0.6673	1	1	0.488315
PA14_02890	253792	254625	+	-	hypothetical_protein	core	CDS	Hypoth	0	PA0234	2.28005	0.354483	-0.0334733	-0.387957	-0.717624	-1.15339	0.852984	0.999882	1	1	0.234281
PA14_02900	254764	256110	-	pcaK	4-hydroxybenzoate_transporter_PcaK	core	CDS	CCatab	2	PA0235	0.726347	2.43279	1.02448	-1.40831	-0.333125	1.67791	0.193338	0.652184	1	1	0.228014
PA14_02910	256416	257195	+	-	IclR_family_transcriptional_regulator	core	CDS	TRs	1	PA0236	6.26623	0.0301286	-0.028513	-0.0586416	-0.793114	-0.281686	1	0.995771	1	0.546745	0.635332
PA14_02930	257439	258482	+	-	putative_oxidoreductase	core	CDS	Putative	4	PA0237	3.09485	0.6389	-0.220125	-0.859025	0.38718	0.482784	0.59535	0.888187	0.715516	1	0.566405
PA14_02960	258505	259320	+	-	hypothetical_protein	core	CDS	Hypoth	1	PA0238	2.69569	0.241294	0.756132	0.514838	0.252787	-0.493665	0.907688	0.542172	1	1	0.671678
PA14_02970	259470	260348	+	-	hypothetical_protein	core	CDS	Membrane	2	PA0239	2.95202	0.125092	0.405517	0.280426	0.731383	0.915297	0.974461	0.790182	1	1	0.278513
PA14_02980	260374	261639	-	-	putative_porin	core	CDS	Membrane	8	PA0240	1.04507	0.390046	0.221876	-0.168169	-0.361533	-2.93265	0.897996	0.949296	1	1	0.105862
PA14_02990	261705	263030	-	-	putative_MFS_transporter	core	CDS	SmallTrans	2	PA0241	0.646775	0.621573	-0.447712	-1.06928	0.568213	-0.726247	0.851506	0.880224	1	1	0.78062
PA14_03000	263577	265481	+	-	hypothetical_protein	core	CDS	AAsynth	1	PA0242	3.13684	-0.458867	0.0855945	0.544461	0.119367	-0.169164	0.728376	0.974101	1	1	0.877391
PA14_03010	265574	266242	+	-	TetR_family_transcriptional_regulator	core	CDS	TRs	1	PA0243	5.72853	0.599884	0.707366	0.107482	-0.843646	-0.119135	0.31455	0.271488	1	0.23469	0.855502
PA14_03020	266282	267136	-	aroE	shikimate_5-dehydrogenase	core	CDS	AAsynth	1	PA0244	0.988449	0.706938	0.388787	-0.318151	-0.0509793	0.00797695	0.712267	0.853563	1	1	0.999943
PA14_03030	267133	267579	-	aroQ2	3-dehydroquinate_dehydratase	core	CDS	AAsynth	1	PA0245	1.85177	1.65583	0.414583	-1.24124	0.0917642	1.33842	0.193338	0.829837	0.791822	1	0.131491
PA14_03040	267696	269201	-	-	putative_MFS_transporter	core	CDS	SmallTrans	2	PA0246	4.56528	0.628988	0.113221	-0.515768	-0.281022	-0.197928	0.498072	0.951267	1	1	0.80681
PA14_03050	269376	270560	-	pobA	4-hydroxybenzoate_3-monooxygenase	core	CDS	CCatab	1	PA0247	2.97618	0.500765	0.525376	0.0246101	-0.257009	-1.04689	0.771294	0.734363	1	1	0.289825
PA14_03070	270738	271604	+	pobR	putative_transcriptional_regulator	core	CDS	TRs	1	PA0248	4.57569	1.15421	0.623193	-0.531018	-0.369294	0.654976	0.0617157	0.471739	1	1	0.274618
PA14_03080	271601	272047	-	-	putative_acetyltransferase	core	CDS	SmallTrans	0	PA0249	5.47994	-0.0371516	0.114366	0.151518	-0.233066	-0.344705	0.999682	0.938743	1	1	0.534386
PA14_03090	272125	272559	-	-	CBS_domain-containing_protein	core	CDS	Hypoth	0	PA0250	7.31354	0.0869585	0.239105	0.152147	-0.100354	0.212123	0.968939	0.80146	1	1	0.710753
PA14_03100	272724	273365	-	-	hypothetical_protein	core	CDS	Hypoth	1	PA0251	1.03003	1.12102	1.67104	0.550016	0.311334	-0.347635	0.459881	0.31962	1	1	0.821075
PA14_03110	273633	273920	-	-	hypothetical_protein	core	CDS	Hypoth	0	PA0252	0.662603	-1.06175	-0.633527	0.428224	-0.563781	0.101094	0.730248	0.863585	1	1	0.973267
PA14_03120	274012	274488	-	-	putative_transcriptional_regulator	core	CDS	TRs	1	PA0253	4.06051	0.752704	0.543842	-0.208863	-0.463052	-0.447982	0.266037	0.515237	1	1	0.523041
PA14_03130	274529	276019	-	-	hypothetical_protein	core	CDS	Cofactor	1	PA0254	6.16656	1.05805	0.633715	-0.424336	-0.159749	0.625455	0.00836328	0.30796	1	1	0.125608
PA14_03150	276153	276839	-	-	hypothetical_protein	core	CDS	Membrane	2	PA0255	7.14628	0.343562	0.435273	0.0917107	-0.216737	0.308845	0.665053	0.530235	1	1	0.527435
PA14_03160	277003	277935	-	-	hypothetical_protein	core	CDS	Hypoth	1	PA0256	7.82938	0.311016	0.407894	0.0968783	0.11052	0.949007	0.713469	0.549148	1	1	0.00438503
PA14_03163	278510	279133	+	-	hypothetical_protein	RGP2	CDS	Hypoth	1	-	9.61645	0.375392	0.52986	0.154468	-0.0666994	0.88663	0.624656	0.397158	1	1	0.0112704
PA14_03166	279133	279531	+	-	hypothetical_protein	RGP2	CDS	Hypoth	0	-	7.29662	0.317181	0.603093	0.285912	0.154742	0.745427	0.740095	0.394449	1	1	0.0900569
PA14_03170	279718	280557	-	-	hypothetical_protein	RGP2	CDS	PhaTraPla	1	PA0987	5.92413	0.380163	0.432108	0.0519452	0.284953	0.723886	0.645584	0.575454	1	1	0.10223
PA14_03180	280590	280853	-	-	hypothetical_protein	RGP2	CDS	PhaTraPla	1	PA0986	6.68795	0.301199	0.46638	0.165181	0.224572	0.905697	0.740095	0.506013	1	1	0.0204911
PA14_03190	280973	282415	-	-	hypothetical_protein	RGP2	CDS	Hypoth	0	PA0259	7.11912	0.287436	0.553741	0.266305	0.0631058	0.553008	0.748887	0.342686	1	1	0.137812
PA14_03200	282565	284715	-	-	Hypothetical_protein	RGP2	CDS	Hypoth	0	PA0260	5.77453	0.182318	0.440836	0.258518	-0.0598552	0.195521	0.899153	0.626182	1	1	0.782692
PA14_03210	284712	285209	-	-	hypothetical_protein	RGP2	CDS	Hypoth	0	PA0261	3.08036	-0.553357	-0.205032	0.348325	-0.204686	-0.320675	0.709733	0.925075	1	1	0.763919
PA14_03220	285213	288272	-	-	Hypothetical_protein	RGP2	CDS	Hypoth	1	PA0262	5.66914	0.211413	0.200585	-0.0108282	0.110692	0.572004	0.852315	0.845291	1	1	0.195123
PA14_03240	288454	288972	-	hcpC	Secreted_protein_Hcp	RGP2	CDS	Secreted	16	PA0263	2.29121	0.738903	0.684918	-0.0539852	-0.633661	-1.66888	0.672446	0.69539	1	1	0.143836
PA14_03250	291568	293184	+	-	Hypothetical_protein	RGP2	CDS	Hypoth	1	-	7.02778	0.466535	0.665641	0.199106	0.169399	1.38797	0.462903	0.252971	1	1	0.000374569
PA14_03265	293187	293936	+	-	hypothetical_protein	RGP2	CDS	Hypoth	1	-	6.41949	0.450585	0.728943	0.278358	0.430292	1.10074	0.524192	0.226526	1	1	0.00649151
PA14_03270	294101	297238	+	-	hypothetical_protein	RGP2	CDS	Hypoth	1	-	8.10708	0.355285	0.56836	0.213075	0.315821	0.644997	0.665053	0.386427	1	1	0.113392
PA14_03285	297222	298367	+	-	hypothetical_protein	RGP2	CDS	Hypoth	1	-	6.65684	0.432944	0.739407	0.306464	0.394683	1.25136	0.500495	0.139324	1	1	0.000470298
PA14_03290	298567	298875	+	-	hypothetical_protein	RGP2	CDS	PhaTraPla	0	-	6.80408	0.340773	0.528008	0.187235	0.0626627	0.576584	0.781743	0.365297	1	1	0.120076
PA14_03300	298872	299717	+	-	hypothetical_protein	RGP2	CDS	PhaTraPla	0	-	7.03627	0.207898	0.38355	0.175652	0.199855	1.25262	0.85245	0.602635	1	1	0.00125525
PA14_03310	300333	301931	+	-	hypothetical_protein	RGP2	CDS	Hypoth	1	-	3.83831	0.273184	0.511182	0.237997	-0.0109979	0.0399679	0.827253	0.581933	1	1	0.973267
PA14_03320	302683	303804	-	-	Hypothetical_protein	RGP2	CDS	Hypoth	0	-	6.65211	0.127191	0.364828	0.237636	0.17339	0.866658	0.936651	0.617194	1	1	0.0112354
PA14_03330	303810	304676	-	-	hypothetical_protein	RGP2	CDS	Hypoth	1	-	4.68281	0.352069	0.630662	0.278592	0.0221022	0.535455	0.688179	0.362525	1	1	0.283643
PA14_03340	304673	305599	-	-	hypothetical_protein	RGP2	CDS	Hypoth	1	-	4.49129	0.314341	0.381098	0.0667575	0.108289	0.688086	0.807061	0.719147	1	1	0.113426
PA14_03350	305950	306903	-	-	Hypothetical_protein	RGP2	CDS	Hypoth	1	-	8.8509	0.404592	0.423001	0.0184092	0.194958	1.09801	0.618055	0.585049	1	1	0.0073945
PA14_03360	306896	307666	-	-	hypothetical_protein	RGP2	CDS	Hypoth	0	-	7.63741	0.401392	0.45138	0.0499879	0.0378917	0.0524556	0.668434	0.607161	1	1	0.95318
PA14_03370	307985	308983	-	-	hypothetical_protein	RGP2	CDS	Hypoth	2	-	6.85254	0.61149	0.33853	-0.27296	0.249436	0.179558	0.282595	0.685031	1	1	0.768254
PA14_03380	309749	311728	+	-	hypothetical_protein	RGP2	CDS	Hypoth	0	-	6.38366	0.714619	0.68938	-0.0252389	-0.0180375	0.178819	0.0953237	0.200273	1	1	0.763479
PA14_03390	311665	312174	-	-	hypothetical_protein	RGP2	CDS	PhaTraPla	1	-	1.72044	-0.0804819	-1.07078	-0.990303	-0.157612	0.517416	0.998288	0.504759	0.998164	1	0.66978
PA14_03400	312167	312499	-	-	Hypothetical_protein	RGP2	CDS	Hypoth	1	-	0.685106	0.344174	0.180596	-0.163578	0.0514307	1.04247	0.934571	0.969638	1	1	0.485295
PA14_03420	313222	313638	-	-	Hypothetical_protein	core	CDS	Hypoth	0	PA0264	1.59468	0.236072	-0.247156	-0.483228	0.259085	1.07447	0.93476	0.912977	1	1	0.31275
PA14_03430	313663	315114	+	gabD	succinate-semialdehyde_dehydrogenase_I	core	CDS	CIM	1	PA0265	8.17084	0.159982	0.225325	0.0653431	-0.207986	-0.854055	0.909319	0.815234	1	1	0.00973777
PA14_03450	315359	316639	+	gabT	4-aminobutyrate_aminotransferase	core	CDS	Hypoth	1	PA0266	8.30399	0.0198122	-0.0705561	-0.0903683	-0.147089	-1.15068	1	0.967535	1	1	0.00205634
PA14_03470	316965	318164	+	-	hypothetical_protein	core	CDS	TwoComp	1	PA0267	7.23857	0.0222669	0.0948098	0.072543	0.0983963	0.362834	1	0.951267	1	1	0.44283
PA14_03480	318332	319753	-	-	GntR_family_transcriptional_regulator	core	CDS	TRs	1	PA0268	4.49089	0.153295	-0.132609	-0.285904	-0.263775	-0.478444	0.927676	0.930258	1	1	0.412318
PA14_03490	319880	320317	+	-	hypothetical_protein	core	CDS	CCatab	0	PA0269	7.09366	0.0687118	-0.0768723	-0.145584	-0.31021	-1.14126	0.977969	0.964841	1	1	0.00324124
PA14_03510	320329	320736	+	-	hypothetical_protein	core	CDS	Hypoth	0	PA0270	8.11638	-0.0175609	0.0138388	0.0313996	0.0541605	-0.433819	1	1	1	1	0.32948
PA14_03520	320770	321054	+	-	hypothetical_protein	core	CDS	Hypoth	0	PA0271	7.68534	0.0442733	0.130226	0.0859522	0.0804788	-0.139237	0.997236	0.924659	1	1	0.827151
PA14_03530	321051	321983	-	-	transcriptional_regulator	core	CDS	TRs	1	PA0272	2.59132	0.409762	-0.216427	-0.626189	-0.643327	-1.52187	0.803664	0.910593	1	1	0.0681629
PA14_03550	322033	323247	-	cynX	putative_MFS_transporter	core	CDS	SmallTrans	2	PA0273	1.81962	1.4196	1.34456	-0.0750372	0.191264	0.722763	0.358392	0.433732	1	1	0.563088
PA14_03560	323410	324180	-	-	hypothetical_protein	core	CDS	Hypoth	8	PA0274	3.55522	0.762528	0.253558	-0.50897	-0.155982	0.893528	0.391145	0.842999	1	1	0.156421
PA14_03580	324289	324975	-	-	putative_transcriptional_regulator	core	CDS	TRs	1	PA0275	5.60019	0.504884	0.425556	-0.0793279	-0.0108144	0.333888	0.487308	0.594152	1	1	0.533936
PA14_03590	325051	325566	+	-	hypothetical_protein	core	CDS	Membrane	2	PA0276	5.91965	0.318031	0.600157	0.282125	0.136302	0.513658	0.816619	0.564544	1	1	0.461529
PA14_03610	325606	326364	-	ycaL	putative_putative_Zn-dependent_protease_with_chaperone_function	core	CDS	ChapHsp	0	PA0277	1.32404	0.341639	-0.0827469	-0.424386	-0.638955	-0.787164	0.912255	0.988903	1	1	0.556231
PA14_03620	326536	327288	-	-	hypothetical_protein	core	CDS	Membrane	2	PA0278	2.0494	0.263078	0.880628	0.61755	0.143232	-0.776258	0.927676	0.589753	1	1	0.551635
PA14_03630	327382	328080	+	-	ArsR_family_transcriptional_regulator	core	CDS	TRs	0	PA0279	5.14263	0.635358	0.582901	-0.0524573	0.0235856	0.530734	0.363006	0.45858	1	1	0.330449
PA14_03650	328093	329082	-	cysA	sulfate_transport_protein_CysA	core	CDS	SmallTrans	2	PA0280	5.67586	0.265497	0.356631	0.0911344	-0.0331422	-0.620664	0.850122	0.74545	1	1	0.336133
PA14_03670	329086	329955	-	cysW	sulfate_transport_protein_CysW	core	CDS	SmallTrans	2	PA0281	5.05126	0.355278	0.233522	-0.121756	-0.0618436	-0.348267	0.748169	0.843773	1	1	0.607427
PA14_03680	329966	330784	-	cysT	sulfate_transport_protein_CysT	core	CDS	SmallTrans	2	PA0282	4.79118	0.783897	0.366219	-0.417678	0.369612	-0.686196	0.447839	0.781207	1	1	0.372634
PA14_03700	330946	331944	-	sbp	sulfate-binding_protein_precursor	core	CDS	SmallTrans	4	PA0283	6.18853	0.550555	0.0541251	-0.49643	-0.459857	-1.81145	0.808051	0.997442	1	1	0.125765
PA14_03710	332121	332303	-	-	hypothetical_protein	core	CDS	Hypoth	0	PA0284	4.78801	1.54636	0.25357	-1.29279	-1.69561	-3.84486	0.168143	0.907828	0.487257	0.270486	0.00245727
PA14_03720	332467	334749	-	-	sensory_box_GGDEF_domain-containing_protein	core	CDS	TwoComp	2	PA0285	5.412	0.174855	0.236264	0.0614092	0.0479905	0.308306	0.8941	0.8075	1	1	0.568651
PA14_03730	334920	336098	+	-	putative_fatty_acid_desaturase	core	CDS	FAPOL	2	PA0286	8.17443	0.469848	0.643112	0.173263	0.0399425	0.0416377	0.445508	0.261632	1	1	0.960237
PA14_03760	336327	337712	+	-	putative_sodium:solute_symporter	core	CDS	SmallTrans	2	PA0287	2.16418	0.326954	-0.10279	-0.429744	0.032423	0.352667	0.874485	0.972495	1	1	0.743437
PA14_03770	337768	338724	+	speB1	agmatinase	core	CDS	AAsynth	1	PA0288	2.79171	0.690618	0.25844	-0.432178	-0.192738	-0.361147	0.600246	0.883077	1	1	0.730506
PA14_03780	338777	339739	+	-	putative_transcriptional_regulator	core	CDS	TRs	1	PA0289	5.71413	0.510654	0.45818	-0.0524742	-0.187844	0.169334	0.424089	0.516995	1	1	0.781877
PA14_03790	339852	340823	+	-	sensory_box_GGDEF_domain-containing_protein	core	CDS	TwoComp	2	PA0290	6.37413	0.0998908	0.387001	0.28711	-0.256204	-0.583239	0.953714	0.643305	1	1	0.216264
PA14_03800	341437	342828	+	oprE	anaerobically-induced_outer_membrane_porin_OprE_precursor	core	CDS	Membrane	8	PA0291	5.84538	0.402006	0.48099	0.0789842	-0.284034	-1.05079	0.645584	0.549158	1	1	0.028832
PA14_03810	342926	344032	-	aguA	agmatine_deiminase	core	CDS	AAsynth	1	PA0292	5.62082	0.224448	0.431791	0.207344	-0.164202	-0.922416	0.844576	0.590179	1	1	0.0477955
PA14_03830	344118	344996	-	aguB	N-carbamoylputrescine_amidohydrolase	core	CDS	AAsynth	1	PA0293	2.87999	-0.0471293	0.286781	0.333911	0.0113822	0.00256875	1	0.867383	1	1	0.999943
PA14_03840	345159	345824	-	aguR	transcriptional_regulator_AguR	core	CDS	TRs	1	PA0294	3.72	0.638356	0.472869	-0.165486	0.0436738	-0.384334	0.643747	0.743347	1	1	0.693514
PA14_03855	345887	346948	-	-	periplasmic_polyamine_binding_protein	core	CDS	SmallTrans	4	PA0295	5.8552	0.470894	1.00909	0.538196	0.599723	0.14639	0.59225	0.149518	0.998164	1	0.83676
PA14_03860	347204	348580	-	-	putative_glutamine_synthetase	core	CDS	AAsynth	1	PA0296	8.45563	0.335263	0.571857	0.236594	0.09373	-0.0810026	0.701525	0.394449	1	1	0.909317
PA14_03870	348859	349611	+	spuA	putative_glutamine_amidotransferase	core	CDS	AAsynth	0	PA0297	5.75864	0.620565	0.869074	0.248509	0.16372	-0.0691987	0.281371	0.137098	1	1	0.928053
PA14_03880	349652	351010	+	spuB	glutamine_synthetase	core	CDS	AAsynth	1	PA0298	7.58253	0.542114	0.727973	0.18586	0.277403	-0.267925	0.348535	0.205956	1	1	0.6077
PA14_03900	351076	352446	+	spuC	putative_aminotransferase	core	CDS	Cofactor	1	PA0299	8.62699	0.32045	0.460308	0.139858	0.0356362	-0.305679	0.707763	0.499189	1	1	0.534126
PA14_03920	352562	353665	+	spuD	polyamine_transport_protein	core	CDS	SmallTrans	4	PA0300	8.48449	0.21678	0.307769	0.0909884	-0.365845	-1.24013	0.85245	0.731046	1	1	0.00472136
PA14_03930	354084	355181	+	spuE	polyamine_transport_protein	core	CDS	SmallTrans	4	PA0301	6.73723	0.471314	0.399928	-0.0713857	-0.460497	-0.573801	0.512104	0.606488	1	1	0.202355
PA14_03940	355236	356390	+	spuF	polyamine_transport_protein_PotG	core	CDS	SmallTrans	2	PA0302	7.29569	0.386426	0.347372	-0.0390539	0.0213141	-0.0109611	0.59535	0.647573	1	1	0.994213
PA14_03950	356417	357298	+	spuG	polyamine_transport_protein_PotH	core	CDS	SmallTrans	2	PA0303	6.24749	0.421397	0.476565	0.0551676	0.0588254	0.0875359	0.582073	0.505452	1	1	0.899898
PA14_03960	357381	358250	+	spuH	polyamine_transport_protein_PotI	core	CDS	SmallTrans	2	PA0304	7.30633	0.261888	0.239665	-0.0222238	0.0166968	0.764036	0.807061	0.815234	1	1	0.0968065
PA14_03980	358448	360835	-	-	hypothetical_protein	core	CDS	CIM	4	PA0305	5.51221	-0.0603095	0.12329	0.183599	-0.018205	-0.369037	1	0.986182	1	1	0.43363
PA14_04000	360946	361998	+	-	putative_transcriptional_regulator	core	CDS	TRs	1	PA0306	4.47245	0.886298	0.611414	-0.274884	-0.0855767	0.0581771	0.154229	0.446109	1	1	0.949776
PA14_04010	361977	362480	-	-	hypothetical_protein	other	CDS	Hypoth	0	-	7.65213	0.141856	0.0412315	-0.100625	-0.325008	-1.38651	0.925173	0.988903	1	1	0.0023317
PA14_04020	362585	363196	-	-	hypothetical_protein	core	CDS	Hypoth	0	PA0307	4.76205	0.347219	0.483408	0.136189	0.0517369	0.0305406	0.712572	0.546328	1	1	0.974977
PA14_04030	363195	364214	+	-	hypothetical_protein	core	CDS	FAPOL	1	PA0308	5.5768	0.503444	0.348277	-0.155166	-0.367523	0.0995898	0.479087	0.685594	1	1	0.887064
PA14_04040	364234	364986	-	-	hypothetical_protein	core	CDS	Hypoth	0	PA0309	5.85292	0.0276923	0.694928	0.667236	-0.360385	-0.606097	1	0.261632	0.323578	1	0.152143
PA14_04050	365035	365733	+	-	putative_proline_hydroxylase	core	CDS	Cofactor	1	PA0310	5.09704	0.520466	0.557308	0.036842	0.420902	0.87863	0.608566	0.563396	1	1	0.131938
PA14_04060	365755	366309	-	-	hypothetical_protein	core	CDS	Hypoth	0	PA0311	1.12668	1.15809	0.343017	-0.815074	-0.0610256	0.411393	0.536293	0.895312	1	1	0.791026
PA14_04070	366575	367069	+	-	hypothetical_protein	core	CDS	Hypoth	1	PA0312	7.30984	0.327365	0.482383	0.155018	-0.368325	-0.579146	0.68175	0.431587	1	1	0.114712
PA14_04080	367074	367766	-	yecS	putative_permease_of_ABC_transporter	core	CDS	SmallTrans	2	PA0313	6.09771	0.240962	0.0173165	-0.223645	0.0448862	0.337775	0.810462	1	1	1	0.500405
PA14_04090	367838	368608	-	fliY	putative_binding_protein_component_of_ABC_transporter	core	CDS	SmallTrans	4	PA0314	5.89783	0.0843246	0.0715272	-0.0127975	0.0444526	-0.968031	0.974461	0.967983	1	1	0.0464893
PA14_04100	368901	369338	+	-	hypothetical_protein	core	CDS	Hypoth	0	PA0315	7.38232	0.168879	0.662416	0.493537	-0.24648	-0.802253	0.928635	0.504153	1	1	0.195664
PA14_04110	369396	370625	-	serA	D-3-phosphoglycerate_dehydrogenase	core	CDS	AAsynth	1	PA0316	6.70427	-0.0474624	-0.0552421	-0.00777967	-0.593815	-0.598205	0.994877	0.979071	1	0.803552	0.155668
PA14_04140	370829	372223	+	-	hypothetical_protein	core	CDS	EnergMb	1	PA0317	6.98642	0.282371	0.213206	-0.0691653	-0.29169	-0.083255	0.76228	0.828592	1	1	0.905928
PA14_04150	372315	372980	+	ycgM	hypothetical_protein	core	CDS	CIM	1	PA0318	7.05462	0.124998	0.107185	-0.0178122	-0.149125	-0.660064	0.939403	0.946012	1	1	0.0667075
PA14_04160	373079	374068	+	-	putatitve_transcriptional_regulator	core	CDS	TRs	2	PA0319	5.84614	0.516036	0.628267	0.112231	-0.160597	-0.411614	0.434492	0.341063	1	1	0.404508
PA14_04180	374152	374502	+	-	hypothetical_protein	core	CDS	Hypoth	0	PA0320	2.18257	0.0876127	1.10802	1.02041	-0.200163	0.437177	0.995232	0.487618	1	1	0.704429
PA14_04190	374583	375617	-	aphA	acetylpolyamine_aminohydrolase	core	CDS	CCatab	1	PA0321	2.0901	0.815494	0.618956	-0.196538	-0.0152579	-1.29628	0.560283	0.685594	1	1	0.252809
PA14_04210	375633	377027	-	-	putative_transporter	core	CDS	SmallTrans	2	PA0322	1.23008	0.168206	0.865866	0.697661	0.146732	-0.151276	0.978961	0.724424	1	1	0.947468
PA14_04220	377448	378491	-	-	putative_binding_protein_component_of_ABC_transporter	core	CDS	SmallTrans	4	PA0323	2.2058	0.604389	0.491922	-0.112467	-0.119762	-0.581542	0.639206	0.713085	1	1	0.560936
PA14_04240	379324	380253	-	-	putative_permease_of_ABC_transporter	core	CDS	SmallTrans	2	PA0325	1.57769	0.211242	0.065119	-0.146123	-0.283345	1.84921	0.965403	0.994429	1	1	0.104775
PA14_04250	380250	381299	-	-	putative_ATP-binding_component_of_ABC_transporter	core	CDS	SmallTrans	2	PA0326	1.67641	1.16129	1.53086	0.369578	0.0064493	-0.227913	0.404802	0.313283	1	1	0.894942
PA14_04270	381627	382592	+	-	putative_transcriptional_regulator	core	CDS	TRs	2	PA0327	5.34155	0.111491	0.551771	0.44028	0.142698	-0.0510388	0.949526	0.418496	1	1	0.974364
PA14_04290	382631	384574	-	-	hypothetical_protein	core	CDS	Membrane	8	PA0328	5.84117	0.451835	0.511478	0.0596434	0.19823	0.191366	0.621652	0.547903	1	1	0.785714
PA14_04300	384875	385207	-	-	hypothetical_protein	core	CDS	Hypoth	0	PA0329	7.39354	-0.00522637	0.135559	0.140786	-0.599278	-1.11863	1	0.919798	1	0.955476	0.0129038
PA14_04310	385330	386001	-	rpiA	ribose-5-phosphate_isomerase_A	core	CDS	EnergMb	1	PA0330	5.4093	0.287511	0.455135	0.167624	-0.00509497	-1.35894	0.83878	0.554089	1	1	0.00428742
PA14_04320	386260	387774	+	ilvA1	threonine_dehydratase	core	CDS	AAsynth	1	PA0331	6.125	0.724942	0.387756	-0.337186	-0.611175	-0.463748	0.205607	0.640474	1	0.854009	0.360792
PA14_04330	387894	388361	+	-	hypothetical_protein	core	CDS	Membrane	2	PA0332	6.86263	-0.0966495	0.151279	0.247929	0.0325652	0.0802381	1	0.997049	1	1	0.963011
PA14_04340	388412	389683	+	-	hypothetical_protein	core	CDS	SmallTrans	2	PA0333	7.17295	0.308489	0.423072	0.114583	0.17133	0.798596	0.740095	0.580512	1	1	0.0530921
PA14_04350	389680	390147	+	-	putative_integral_membrane_protein	other	CDS	Membrane	2	-	3.82324	0.503193	0.138034	-0.365159	-0.1341	-0.696153	0.606735	0.930258	1	1	0.252257
PA14_04370	390120	391361	-	-	putative_MFS_transporter	core	CDS	SmallTrans	2	PA0334	4.1561	0.326665	0.285502	-0.0411627	-0.0663019	-0.435281	0.765512	0.787629	1	1	0.466034
PA14_04380	391411	392064	-	-	hypothetical_protein	core	CDS	Putative	1	PA0335	5.65429	0.514546	0.619641	0.105095	0.159451	0.00982204	0.446249	0.358727	1	1	0.99547
PA14_04390	392268	392747	+	ygdP	dinucleoside_polyphosphate_hydrolase	core	CDS	NuclSynth	1	PA0336	8.41493	0.286477	0.607429	0.320952	-0.0578048	0.505243	0.75041	0.246533	1	1	0.166979
PA14_04410	392770	395049	+	ptsP	phosphoenolpyruvate-protein_phosphotransferase_PtsP	core	CDS	SmallTrans	1	PA0337	9.71769	0.420064	0.55267	0.132607	-0.0312617	0.323255	0.522178	0.341063	1	1	0.48746
PA14_04420	395075	396205	+	-	hypothetical_protein	core	CDS	TwoComp	1	PA0338	6.33519	0.325072	0.602164	0.277092	-0.0336865	0.259156	0.720265	0.369258	1	1	0.643885
PA14_04430	396209	396964	-	-	hypothetical_protein	core	CDS	Hypoth	0	PA0339	5.10095	0.521341	0.548928	0.0275874	-0.132085	-0.19086	0.537793	0.515007	1	1	0.787934
PA14_04440	397086	397889	+	-	putative_permease	core	CDS	Membrane	2	PA0340	4.16392	0.546386	0.342841	-0.203544	-0.287251	0.0327842	0.59535	0.763613	1	1	0.979449
PA14_04460	397899	398699	+	lgt	prolipoprotein_diacylglyceryl_transferase	core	CDS	FAPOL	2	PA0341	5.5633	0.630331	0.39494	-0.235391	-0.0334747	-0.254617	0.459508	0.699911	1	1	0.729221
PA14_04480	398905	399699	+	thyA	thymidylate_synthase	core	CDS	NuclSynth	1	PA0342	5.48134	0.589675	0.468114	-0.121561	-0.541015	-0.244349	0.367103	0.546328	1	1	0.676364
PA14_04490	399726	400523	-	-	hypothetical_protein	core	CDS	Hypoth	1	PA0343	6.19369	0.356028	0.458864	0.102836	0.061429	0.683671	0.645336	0.495423	1	1	0.0667212
PA14_04510	400558	401937	-	-	hypothetical_protein	core	CDS	Hypoth	1	PA0344	7.2154	0.0554666	0.428715	0.373248	0.062332	-0.0832273	0.99196	0.531873	1	1	0.907746
PA14_04520	401930	403315	-	-	hypothetical_protein	core	CDS	Hypoth	2	PA0345	6.33557	-0.152728	0.0925639	0.245292	-0.00118266	-0.514222	0.961692	1	1	1	0.203302
PA14_04530	403507	403869	+	-	hypothetical_protein	core	CDS	Hypoth	0	PA0346	5.12681	0.189927	0.324537	0.13461	-0.0311245	0.378397	0.997635	0.698352	1	1	0.437135
PA14_04550	403906	405057	-	glpQ	\glycerophosphoryl_diester_phosphodiesterase,_periplasmic\""	core	CDS	FAPOL	4	PA0347	2.46216	0.287613	0.251292	-0.036321	-0.546864	-0.0622644	0.889412	0.890079	1	1	0.964969
PA14_04560	405267	406361	+	-	hypothetical_protein	core	CDS	Hypoth	0	PA0348	3.99955	0.881386	0.851324	-0.0300622	-0.208384	-0.637944	0.223923	0.328696	1	1	0.350363
PA14_04570	406358	407398	+	-	hypothetical_protein	core	CDS	Hypoth	0	PA0349	3.73983	0.506522	0.841041	0.334519	0.646042	1.23145	0.624656	0.351042	1	1	0.0559168
PA14_04580	407469	407975	+	folA	dihydrofolate_reductase	core	CDS	CIM	0	PA0350	3.14185	0.0745047	-0.0201793	-0.094684	-0.327657	-0.201892	0.986081	1	1	1	0.815949
PA14_04590	407991	408464	-	-	hypothetical_protein	core	CDS	Putative	1	PA0351	4.57188	0.733654	0.288648	-0.445006	0.449719	0.266761	0.420745	0.815234	1	1	0.740447
PA14_04610	408603	409988	-	yicE	putative_transporter	core	CDS	SmallTrans	2	PA0352	3.33263	0.271524	0.453763	0.18224	-0.124734	0.428897	0.874485	0.712093	1	1	0.574819
PA14_04630	410218	412056	-	ilvD	dihydroxy-acid_dehydratase	core	CDS	Cofactor	1	PA0353	6.80432	0.275699	0.155006	-0.120692	-0.267362	-0.479654	1	1	1	1	0.221943
PA14_04640	412384	413580	-	-	hypothetical_protein	core	CDS	SmallTrans	1	PA0354	6.79393	-0.436515	0.463235	0.899749	-0.0653729	0.0346274	0.486884	0.471739	0.0117983	1	0.982078
PA14_04650	413653	414192	-	pfpI	protease_PfpI	core	CDS	TranslEtc	1	PA0355	7.09931	-0.314531	0.462452	0.776983	-0.651997	-1.46731	0.726217	0.515007	0.133752	0.651731	0.000470298
PA14_04660	414409	415233	+	-	hypothetical_protein	core	CDS	TwoComp	0	PA0356	3.73194	1.26583	1.13612	-0.129708	-0.138657	-0.861186	0.194839	0.338823	1	1	0.360792
PA14_04670	415292	416104	+	mutM	formamidopyrimidine-DNA_glycosylase	core	CDS	DNAetc	1	PA0357	5.54713	0.231376	0.274649	0.0432727	-0.706952	-0.230254	0.838525	0.774994	1	0.673646	0.704528
PA14_04680	416181	416759	+	-	hypothetical_protein	core	CDS	FAPOL	0	PA0358	3.7363	0.52077	0.451301	-0.0694691	-0.112406	1.09289	0.606735	0.660166	1	1	0.0530921
PA14_04690	416842	417186	+	-	hypothetical_protein	core	CDS	Hypoth	2	PA0359	6.43718	0.418979	0.538132	0.119153	0.344033	0.0635824	0.795529	0.696848	1	1	0.962767
PA14_04700	417456	418442	+	-	hypothetical_protein	core	CDS	Hypoth	0	PA0360	6.73785	0.378328	0.420264	0.0419362	0.204615	0.554685	0.615484	0.547504	1	1	0.161678
PA14_04710	418555	418986	-	-	hypothetical_protein	other	CDS	Hypoth	0	-	4.71191	0.457791	0.355282	-0.102509	0.352502	0.737487	0.712383	0.777273	1	1	0.282639
PA14_04730	419138	420871	-	-	putative_gamma-glutamyltranspeptidase_precursor	core	CDS	AAsynth	4	PA0361	6.53094	0.0351788	-0.0227591	-0.057938	0.198968	-0.301571	1	1	1	1	0.789862
PA14_04750	420999	421250	-	fdx1	ferredoxin_(4Fe-4S)	core	CDS	EnergMb	0	PA0362	5.32643	0.799011	0.969767	0.170756	-0.239583	-0.414243	0.260188	0.224934	1	1	0.527435
PA14_04760	421371	421850	-	coaD	phosphopantetheine_adenylyltransferase	core	CDS	CIM	1	PA0363	4.98243	-0.505008	-0.472627	0.0323807	-1.13962	-1.67579	0.607537	0.631339	1	0.152354	0.003982
PA14_04780	421999	423594	-	-	oxidoreductase	core	CDS	EnergMb	0	PA0364	6.5779	0.0406449	-0.0450089	-0.0856538	-0.0903279	-0.0457744	1	1	1	1	0.999943
PA14_04790	423650	424198	-	-	hypothetical_protein	core	CDS	Hypoth	2	PA0365	6.40672	0.0517962	-0.0942203	-0.146016	0.028676	0.0577352	1	1	1	1	0.999943
PA14_04810	424253	425683	-	-	putative_aldehyde_dehydrogenase	core	CDS	EnergMb	1	PA0366	8.64843	0.11138	0.153961	0.0425804	-0.0780039	0.115227	0.954984	0.911287	1	1	0.878564
PA14_04820	425972	426619	+	-	TetR_family_transcriptional_regulator	core	CDS	TRs	1	PA0367	5.54254	0.370776	0.574906	0.20413	-0.181334	0.344459	0.624711	0.341063	1	1	0.463421
PA14_04830	426604	427014	-	-	putative_acetyltransferase	other	CDS	SmallTrans	0	-	5.63958	0.584093	0.439676	-0.144416	0.294674	1.03767	0.437547	0.610136	1	1	0.0365421
PA14_04840	427077	428075	-	-	hypothetical_protein	core	CDS	Putative	0	PA0368	4.7501	0.0457871	0.123069	0.0772817	0.392604	-0.540405	0.997236	0.938468	1	1	0.344897
PA14_04850	428112	428402	-	-	hypothetical_protein	core	CDS	Hypoth	0	PA0369	3.96521	-0.00105341	0.456909	0.457962	0.37486	-0.202268	1	0.672837	1	1	0.801761
PA14_04860	428681	429277	-	yhhF	putative_methyltransferase	core	CDS	DNAetc	0	PA0370	5.93259	-0.137368	-0.00298895	0.134379	0.198423	0.186877	1	1	1	1	0.879061
PA14_04870	429277	430764	-	-	hypothetical_protein	core	CDS	ProtExpo	0	PA0371	6.87075	-0.160403	-0.0166672	0.143736	-0.0201491	-0.531271	0.997313	1	1	1	0.167983
PA14_04890	430757	432154	-	-	putative_zinc_protease	core	CDS	Putative	4	PA0372	6.44799	0.0350752	0.133046	0.0979706	0.00351503	-0.485241	0.999682	0.917922	1	1	0.308425
PA14_04900	432275	433630	+	ftsY	signal_recognition_particle_receptor_FtsY	core	CDS	ProtExpo	1	PA0373	7.50661	0.0436893	0.21631	0.172621	-0.0342548	0.363055	0.998288	0.831215	1	1	0.40392
PA14_04910	433627	434298	+	ftsE	cell_division_ATP-binding_protein_FtsE	core	CDS	CellDiv	2	PA0374	6.77961	0.198255	0.0511657	-0.147089	-0.0581533	0.283403	0.86913	0.984536	1	1	0.57195
PA14_04920	434298	435305	+	ftsX	cell_division_protein_FtsX	core	CDS	CellDiv	2	PA0375	7.44022	0.0816413	0.443906	0.362264	0.146841	-0.288541	0.974461	0.515237	1	1	0.565715
PA14_04930	435419	436273	+	rpoH	RNA_polymerase_factor_sigma-32	core	CDS	TRs	1	PA0376	9.35769	0.034673	0.465706	0.431033	-0.57925	-0.669419	0.999685	0.479604	1	0.758671	0.0624566
PA14_04940	436338	436943	+	-	hypothetical_protein	core	CDS	Hypoth	0	PA0377	6.47211	0.278672	0.329956	0.0512843	0.133255	0.892763	0.771294	0.689864	1	1	0.0241133
PA14_04950	436948	437679	-	mtgA	monofunctional_biosynthetic_peptidoglycan_transglycosylase	core	CDS	CellEnv	2	PA0378	3.99259	0.0610532	0.4981	0.437046	-0.087238	-0.884842	0.99564	0.688143	1	1	0.234033
PA14_04960	437716	438093	+	-	hypothetical_protein	core	CDS	Membrane	2	PA0379	5.00874	0.517226	0.786457	0.269231	-0.261363	0.186605	0.605427	0.369258	1	1	0.818985
PA14_04970	438196	438396	+	thiS	sulfur_carrier_protein_ThiS	core	CDS	Cofactor	0	PA0380	3.28101	0.0253547	0.277611	0.252256	-0.497066	-2.85179	1	0.886798	1	1	0.00286747
PA14_04980	438455	439252	+	thiG	thiazole_synthase	core	CDS	Cofactor	1	PA0381	5.34307	0.287575	-0.263788	-0.551364	-0.534234	-1.75703	0.803664	0.806651	0.9981	1	0.00221542
PA14_05000	439406	440077	+	trmB	tRNA_(guanine-N(7)-)-methyltransferase	core	CDS	DNAetc	1	PA0382	4.35279	-0.396325	-0.258822	0.137503	-0.0370687	-1.11536	0.745568	0.844752	1	1	0.097031
PA14_05010	440240	441586	+	-	hypothetical_protein	core	CDS	Hypoth	0	PA0383	3.04902	0.22271	0.267237	0.0445276	-0.163208	-0.486806	0.898754	0.846801	1	1	0.53745
PA14_05020	441599	441856	-	-	hypothetical_protein	core	CDS	Hypoth	0	PA0384	4.23243	0.33252	0.570461	0.23794	-0.462526	-0.88251	0.753691	0.501338	1	1	0.097031
PA14_05030	441918	442241	-	-	hypothetical_protein	core	CDS	Hypoth	2	PA0385	3.0744	0.815816	0.0234764	-0.792339	-0.437842	-1.48975	0.672446	1	1	1	0.190871
PA14_05040	442322	443476	-	-	coproporphyrinogen_III_oxidase	core	CDS	EnergMb	1	PA0386	3.75579	0.494355	-0.222083	-0.716438	0.6751	0.434736	0.718863	0.893749	1	1	0.606956
PA14_05050	443597	444190	-	-	putative_deoxyribonucleotide_triphosphate_pyrophosphatase	core	CDS	NuclSynth	1	PA0387	7.95561	0.163998	0.341646	0.177648	0.134789	-0.364578	0.899626	0.670814	1	1	0.432252
PA14_05060	444187	444606	-	-	hypothetical_protein	core	CDS	Hypoth	0	PA0388	7.68662	0.283735	0.380329	0.096594	0.252537	-0.689984	0.835058	0.731046	1	1	0.261512
PA14_05070	444738	445358	-	metW	putative_methionine_biosynthesis_protein	core	CDS	AAsynth	1	PA0389	4.66442	0.444027	0.334727	-0.1093	-0.0589784	-1.9543	0.74157	0.806198	1	1	0.00917205
PA14_05080	445366	446505	-	metX	homoserine_O-acetyltransferase	core	CDS	AAsynth	1	PA0390	4.1813	0.417783	0.333857	-0.0839262	-0.271741	-0.458351	0.742495	0.790182	1	1	0.552663
PA14_05110	446594	448561	-	-	hypothetical_protein	core	CDS	Hypoth	1	PA0391	7.08528	0.463884	0.575352	0.111468	-0.254604	0.132146	0.43465	0.322923	1	1	0.840009
PA14_05120	448669	448839	-	-	hypothetical_protein	other	CDS	Hypoth	0	-	3.86213	0.317971	0.440463	0.122492	0.48581	0.235888	0.77734	0.643648	1	1	0.754764
PA14_05130	448962	449555	-	-	hypothetical_protein	core	CDS	Membrane	2	PA0392	5.59924	0.136569	-0.0321783	-0.168748	0.141477	-0.544211	0.927803	0.993768	1	1	0.240211
PA14_05150	449566	450387	-	proC	pyrroline-5-carboxylate_reductase	core	CDS	AAsynth	1	PA0393	6.2631	0.298766	0.548607	0.24984	0.105807	-1.01335	0.961692	0.386427	1	1	0.00781587
PA14_05160	450399	451091	-	-	hypothetical_protein	core	CDS	Putative	1	PA0394	5.97985	0.562971	0.48686	-0.0761115	-0.12774	-0.302577	0.462903	0.559356	1	1	0.621888
PA14_05180	451306	452340	+	pilT	twitching_motility_protein_PilT	core	CDS	MotAtt	1	PA0395	7.32577	0.149775	0.201935	0.0521602	-0.197332	0.130054	0.919014	0.844752	1	1	0.842061
PA14_05190	452518	453666	+	pilU	twitching_motility_protein_PilU	core	CDS	MotAtt	1	PA0396	8.60465	0.141641	0.295414	0.153773	0.469498	0.881213	0.924657	0.719147	1	1	0.00926392
PA14_05200	453674	454573	-	czcD	putative_cation_efflux_system_protein	core	CDS	SmallTrans	2	PA0397	6.90144	0.0974082	0.101555	0.00414705	0.396095	1.19488	0.954424	0.946079	1	1	0.00236479
PA14_05210	454728	455132	+	-	hypothetical_protein	core	CDS	Membrane	2	PA0398	4.75339	0.783483	0.91838	0.134898	-0.613263	-0.818566	0.315762	0.292783	1	1	0.170808
PA14_05220	455375	456748	+	-	cystathionine_beta-synthase	core	CDS	AAsynth	1	PA0399	8.59629	0.00331237	0.084328	0.0810156	-0.293383	-1.09093	1	0.962132	1	1	0.0132185
PA14_05230	456745	457929	+	-	cystathionine_gamma-lyase	core	CDS	AAsynth	1	PA0400	8.59718	0.0782726	0.113897	0.0356243	0.00682535	-1.2305	0.975168	0.94027	1	1	0.000404509
PA14_05250	458157	459428	-	pyrC	dihydroorotase	core	CDS	NuclSynth	1	PA0401	6.36463	0.861236	0.516149	-0.345087	-0.0264296	-0.569264	0.0304614	0.399947	1	1	0.150442
PA14_05260	459425	460429	-	pyrB	aspartate_carbamoyltransferase_catalytic_subunit	core	CDS	NuclSynth	1	PA0402	6.78194	0.578677	0.600047	0.0213699	0.130991	-0.0647842	0.324232	0.356552	1	1	0.932171
PA14_05270	460453	460965	-	pyrR	bifunctional_pyrimidine_regulatory_protein_PyrR_uracil_phosphoribosyltransferase	core	CDS	TRs	1	PA0403	5.44624	0.686618	0.800953	0.114335	0.082687	-0.901442	0.349451	0.325288	1	1	0.098439
PA14_05280	461077	461511	-	yqgF	Holliday_junction_resolvase-like_protein	core	CDS	TranscRNA	1	PA0404	5.47998	0.631982	0.85592	0.223938	0.309115	0.0897469	0.256306	0.136888	1	1	0.967599
PA14_05290	461511	462080	-	algH	hypothetical_protein	core	CDS	TRs	0	PA0405	5.47805	0.539912	0.882081	0.34217	0.00834235	-0.650871	0.390581	0.117983	1	1	0.128831
PA14_05300	462129	463088	-	-	TonB_domain-containing_protein	core	CDS	Membrane	0	PA0406	4.63016	0.523014	0.715386	0.192371	0.136006	0.104629	0.630282	0.473418	1	1	0.916648
PA14_05310	463169	464122	-	gshB	glutathione_synthetase	core	CDS	Cofactor	1	PA0407	5.67018	0.401019	0.327356	-0.0736626	-0.313414	-0.810998	0.592061	0.686293	1	1	0.0333328
PA14_05320	464377	464784	+	pilG	twitching_motility_protein_PilG	core	CDS	TwoComp	1	PA0408	8.11699	0.340767	0.678511	0.337744	0.0345854	0.531326	0.753691	0.406618	1	1	0.33025
PA14_05330	464831	465196	+	pilH	twitching_motility_protein_PilH	core	CDS	TwoComp	1	PA0409	6.9843	0.348809	0.48087	0.132061	-0.127797	-0.0810021	0.775843	0.642201	1	1	0.932171
PA14_05340	465247	465783	+	pilI	twitching_motility_protein_PilI	core	CDS	Chemotax	1	PA0410	6.48783	0.536024	0.496577	-0.0394471	-0.066873	-0.359742	0.383513	0.472918	1	1	0.457569
PA14_05360	465868	467916	+	pilJ	twitching_motility_protein_PilJ	core	CDS	Chemotax	8	PA0411	8.01459	0.500009	0.214144	-0.285866	0.23531	0.103947	0.376764	0.829252	1	1	0.881602
PA14_05380	467977	468852	+	pilK	methyltransferase_PilK	core	CDS	Chemotax	1	PA0412	6.9523	0.555973	0.437482	-0.118491	0.179159	0.244772	0.217553	0.478621	1	1	0.840284
PA14_05390	468864	476294	+	chpA	ChpA	core	CDS	Chemotax	1	PA0413	10.0587	0.609251	0.306114	-0.303137	0.29236	0.517341	0.193338	0.707855	1	1	0.167983
PA14_05400	476287	477318	+	-	methylesterase	core	CDS	Putative	1	PA0414	6.96454	0.634159	0.411225	-0.222934	0.16541	-0.0764085	0.18053	0.549158	1	1	0.916557
PA14_05410	477315	477821	+	chpC	putative_chemotaxis_protein	core	CDS	Chemotax	0	PA0415	5.84319	0.362942	0.143895	-0.219046	-0.0477334	-0.456774	0.671364	0.9097	1	1	0.355645
PA14_05420	477829	478623	+	chpD	putative_transcriptional_regulator	core	CDS	TRs	1	PA0416	4.79042	0.839307	0.291504	-0.547803	0.240211	0.219302	0.103479	0.820184	0.791822	1	0.712213
PA14_05430	478700	479311	+	chpE	putative_chemotaxis_protein	core	CDS	Chemotax	2	PA0417	2.3674	1.1903	0.538428	-0.651869	0.141754	0.31094	0.390581	0.753367	1	1	0.818757
PA14_05440	479319	480734	-	-	hypothetical_protein	core	CDS	Hypoth	1	PA0418	5.17979	0.437355	0.12717	-0.310186	-0.369414	-0.269702	0.60819	0.926962	1	1	0.653699
PA14_05450	480769	481491	-	-	16S_ribosomal_RNA_methyltransferase_RsmE	core	CDS	Hypoth	1	PA0419	4.2055	0.8315	-0.0190193	-0.850519	-0.574856	-0.507234	0.289066	1	0.451588	1	0.434918
PA14_05460	481584	482987	-	bioA	adenosylmethionine--8-amino-7-oxononanoate_transaminase	core	CDS	Cofactor	1	PA0420	5.34469	0.419648	0.348023	-0.0716247	-0.405187	-1.16507	0.656518	0.718681	1	1	0.0305177
PA14_05480	483161	484651	+	-	hypothetical_protein	core	CDS	AAsynth	0	PA0421	6.99518	0.444132	0.60516	0.161028	-0.499271	-0.191758	0.678969	0.531529	1	1	0.811068
PA14_05500	484832	485401	+	-	hypothetical_protein	core	CDS	EnergMb	2	PA0422	6.3244	0.157668	0.11361	-0.0440576	-0.0423938	-0.348301	0.909319	0.938144	1	1	0.508007
PA14_05510	485413	485988	+	yceI	hypothetical_protein	core	CDS	Membrane	0	PA0423	7.99246	0.519137	-0.0333292	-0.552466	-0.44035	-1.03601	0.471202	0.993724	0.807936	1	0.0169529
PA14_05520	486057	486500	-	mexR	multidrug_resistance_operon_repressor_MexR	core	CDS	TRs	1	PA0424	4.90451	0.843376	0.471331	-0.372045	0.05424	-0.198564	0.433006	0.717991	1	1	0.854661
PA14_05530	486775	487926	+	mexA	RND_multidrug_efflux_membrane_fusion_protein_MexA_precursor	core	CDS	SmallTrans	2	PA0425	8.49895	0.52518	0.393998	-0.131182	0.139193	-0.448503	0.340715	0.578983	1	1	0.277546
PA14_05540	487942	491082	+	mexB	RND_multidrug_efflux_transporter_MexB	core	CDS	SmallTrans	2	PA0426	10.4926	0.497698	0.273906	-0.223792	0.280412	0.487733	0.325085	0.749862	1	1	0.174846
PA14_05550	491084	492541	+	oprM	major_intrinsic_multiple_antibiotic_resistance_efflux_outer_membrane_protein_OprM_precursor	core	CDS	Membrane	8	PA0427	8.83305	0.340962	0.164229	-0.176733	0.10551	-0.30374	0.651189	0.897503	1	1	0.526225
PA14_05560	492637	494556	-	rhlE	ATP-dependent_RNA_helicase	core	CDS	TranscRNA	1	PA0428	8.01642	0.0590121	-0.0837677	-0.14278	0.00105634	-0.479919	0.992302	0.967232	1	1	0.199178
PA14_05580	494807	495877	-	-	hypothetical_protein	core	CDS	Hypoth	1	PA0429	8.30033	0.216798	0.325791	0.108993	0.107191	0.29165	0.853666	0.716633	1	1	0.598009
PA14_05590	495947	496819	-	metF	\5,10-methylenetetrahydrofolate_reductase\""	core	CDS	CIM	1	PA0430	7.26886	0.0246517	0.138748	0.114096	0.237831	-0.406929	1	0.912977	1	1	0.352549
PA14_05600	496862	497416	-	-	hypothetical_protein	core	CDS	Hypoth	0	PA0431	7.88322	0.212601	0.300101	0.0875002	0.408117	0.0825084	0.848896	0.717531	1	1	0.90683
PA14_05620	497457	498866	-	sahH	S-adenosyl-L-homocysteine_hydrolase	core	CDS	CIM	1	PA0432	9.72158	0.075924	0.186994	0.11107	0.0295716	-0.785484	0.975168	0.867332	1	1	0.0747894
PA14_05630	499155	499589	+	-	hypothetical_protein	core	CDS	Hypoth	2	PA0433	4.66685	0.526491	0.314593	-0.211898	-0.260426	0.19141	0.624656	0.793486	1	1	0.815949
PA14_05640	499715	501907	+	bfrG	hypothetical_protein	core	CDS	Membrane	8	PA0434	3.70443	0.540879	-0.240272	-0.781151	-0.22514	-0.379576	0.59225	0.85775	0.586849	1	0.562845
PA14_05650	501918	503396	+	-	hypothetical_protein	core	CDS	Membrane	2	PA0435	3.66773	-0.110914	0.241341	0.352255	-0.0304179	0.050815	0.959304	0.852613	1	1	0.999943
PA14_05660	503481	504101	+	-	putative_transcriptional_regulator	core	CDS	TRs	1	PA0436	8.83027	0.535435	0.694402	0.158967	0.693929	1.40502	0.652897	0.531873	1	1	0.0277551
PA14_05690	504138	505409	-	codA	cytosine_deaminase	core	CDS	NuclSynth	1	PA0437	4.63623	0.330697	0.346129	0.015432	0.021593	-0.422592	0.768037	0.731323	1	1	0.512571
PA14_05700	505399	506649	-	codB	cytosine_permease	core	CDS	NuclSynth	2	PA0438	3.44396	0.0156396	-0.18271	-0.198349	-0.464001	-0.904734	1	0.949836	1	1	0.16719
PA14_05740	506831	508108	-	pydA	dihydropyrimidine_dehydrogenase	core	CDS	NuclSynth	1	PA0439	3.32929	-0.0698199	-0.269687	-0.199867	0.270971	-0.972774	1	0.949296	1	1	0.591734
PA14_05750	508105	509472	-	gltX	putative_oxidoreductase	core	CDS	AAsynth	1	PA0440	3.30676	-0.355745	-0.383337	-0.0275922	0.0462613	-2.70868	0.953386	0.939376	1	1	0.251603
PA14_05770	509567	511006	-	dhT	phenylhydantoinase	core	CDS	NuclSynth	1	PA0441	4.7362	-0.329579	-0.000583954	0.328995	-0.509127	-1.06691	0.977969	1	1	1	0.759417
PA14_05790	511622	513112	+	-	putative_transporter	core	CDS	NuclSynth	2	PA0443	3.18012	-0.305066	-0.0585021	0.246563	0.245769	-0.122228	0.950037	1	1	1	0.965106
PA14_05810	513171	514454	+	amaB	allantoate_amidohydrolase	core	CDS	NuclSynth	1	PA0444	5.42294	0.0104162	-0.100502	-0.110918	0.0355549	-0.531513	1	0.986182	1	1	0.702217
PA14_05820	514655	515878	-	-	hypothetical_protein	core	CDS	EnergMb	1	PA0446	7.17188	0.0258315	-0.216469	-0.242301	0.00407874	-0.622908	1	0.825641	1	1	0.129486
PA14_05840	515998	517179	-	gcdH	glutaryl-CoA_dehydrogenase	core	CDS	FAPOL	1	PA0447	9.41973	0.0647958	0.131056	0.0662605	0.657834	-0.429751	0.98181	0.92444	1	0.817442	0.386163
PA14_05850	517400	518308	+	-	LysR_family_transcriptional_regulator	core	CDS	TRs	1	PA0448	5.53081	0.927834	0.597175	-0.330659	-0.341608	-0.270193	0.048886	0.369515	1	1	0.629038
PA14_05860	518460	518864	+	-	hypothetical_protein	core	CDS	FAPOL	1	PA0449	6.29919	0.940885	0.721844	-0.219041	-0.038725	-1.03245	0.0842452	0.329968	1	1	0.0310413
PA14_05870	518907	520529	-	-	putative_phosphate_transporter	core	CDS	SmallTrans	2	PA0450	2.31602	0.546856	-0.351531	-0.898387	0.112787	0.35345	0.70946	0.813326	0.784554	1	0.721584
PA14_05880	520909	522240	+	nfeD	putative_membrane-bound_protease	core	CDS	Membrane	2	PA0451	7.9626	-0.0142974	0.32561	0.339908	0.698599	1.08414	1	0.739272	1	0.842194	0.0264835
PA14_05890	522237	523031	+	-	putative_stomatin-like_protein	core	CDS	Membrane	0	PA0452	5.45191	0.127488	0.393925	0.266437	0.321564	1.07212	1	0.599032	1	1	0.00767751
PA14_05910	523139	523870	+	-	putative_periplasmic_transport_system	other	CDS	SmallTrans	0	-	5.54786	0.349732	0.529753	0.180021	0.365562	0.327582	0.69477	0.476742	1	1	0.558064
PA14_05920	523867	526068	-	-	hypothetical_protein	core	CDS	Membrane	2	PA0454	6.20865	0.383681	0.486971	0.103291	0.465496	0.556612	0.624711	0.484804	1	1	0.189342
PA14_05950	526330	527706	-	dbpA	ATP-dependent_RNA_helicase_DbpA	core	CDS	TranscRNA	1	PA0455	5.96459	-0.0984884	0.195306	0.293795	0.121725	-0.0135923	0.954095	0.850766	1	1	0.991456
PA14_05960	528054	528263	+	cspB	putative_cold-shock_protein	core	CDS	TRs	1	PA0456	9.05024	0.361844	0.120356	-0.241488	0.19287	-0.635632	0.75038	0.946012	1	1	0.25987
PA14_05970	528414	528938	+	-	hypothetical_protein	core	CDS	Hypoth	0	PA0457	4.72289	0.302137	0.600175	0.298038	0.514528	-0.113847	0.821018	0.547504	1	1	0.905928
PA14_05990	529041	530474	-	emrA	EmrB/QacA_family_drug_resistance_transporter	core	CDS	SmallTrans	2	PA0458	6.31438	0.342422	0.393586	0.0511639	-0.172988	0.334783	0.684296	0.606944	1	1	0.509324
PA14_06000	531095	533647	+	clpA	putative_ClpA/B_protease_ATP_binding_subunit	core	CDS	TranslEtc	1	PA0459	10.9446	-0.321678	-0.375295	-0.0536176	0.0371641	-0.347646	0.694897	0.600109	1	1	0.442292
PA14_06010	533749	534327	+	-	hypothetical_protein	core	CDS	Hypoth	0	PA0460	8.92461	-0.11041	-0.00168879	0.108721	0.103528	-0.58952	0.950193	1	1	1	0.108745
PA14_06030	534444	535331	-	-	putative_acyltransferase	core	CDS	FAPOL	2	PA0461	5.60963	0.552149	0.609419	0.0572704	-0.579312	0.808337	0.48491	0.446109	1	1	0.111598
PA14_06040	535279	535983	+	-	hypothetical_protein	core	CDS	Hypoth	0	PA0462	6.69517	0.0189315	0.323858	0.304926	-0.0448815	-0.20186	1	0.685594	1	1	0.722519
PA14_06060	536068	536757	+	creB	DNA-binding_response_regulator_CreB	core	CDS	TwoComp	1	PA0463	4.4207	0.592931	0.770066	0.177135	-0.187121	-0.445923	0.53283	0.391025	1	1	0.506844
PA14_06070	536757	538181	+	creC	sensory_histidine_kinase_CreC	core	CDS	TwoComp	2	PA0464	4.76774	0.827672	0.597074	-0.230598	0.253334	0.376231	0.193338	0.460163	1	1	0.554031
PA14_06080	538283	539641	+	creD	hypothetical_protein	core	CDS	Membrane	2	PA0465	2.81845	0.0870574	0.661127	0.57407	-0.227905	-0.086538	0.992028	0.652184	1	1	0.952035
PA14_06090	539691	539993	+	-	hypothetical_protein	core	CDS	Hypoth	2	PA0466	2.02605	0.943056	0.532138	-0.410918	-0.148837	0.226658	0.485278	0.736917	1	1	0.887064
PA14_06120	540138	540758	-	-	hypothetical_protein	core	CDS	AAsynth	0	PA0467	6.41421	0.00226581	-0.108367	-0.110633	0.114785	0.548001	1	0.943722	1	1	0.252055
PA14_06130	540777	541727	-	-	hypothetical_protein	core	CDS	AdptProt	0	PA0468	7.18947	-0.0962196	0.175225	0.271445	-0.045852	-0.442868	0.959239	0.872346	1	1	0.296022
PA14_06150	541813	542670	+	-	hypothetical_protein	core	CDS	Hypoth	1	PA0469	7.21897	0.273587	0.247898	-0.0256891	-0.198127	-0.657117	0.810462	0.821034	1	1	0.215452
PA14_06160	542843	545236	-	fiuA	putative_hydroxamate-type_ferrisiderophore_receptor	core	CDS	SmallTrans	8	PA0470	3.23668	1.05199	-0.0378568	-1.08985	0.314176	1.79192	0.383513	0.998407	0.641572	1	0.0247755
PA14_06170	545340	546311	-	fiuR	putative_transmembrane_sensor	core	CDS	TwoComp	4	PA0471	4.01324	0.830719	0.907685	0.0769655	-0.0350893	-0.271392	0.365504	0.360112	1	1	0.768068
PA14_06180	546308	546826	-	fiuI	RNA_polymerase_sigma_factor	core	CDS	TRs	1	PA0472	3.50418	0.384578	1.04944	0.664864	-0.257418	-0.627286	0.84058	0.431587	1	1	0.540247
PA14_06190	546995	547744	+	psfA	putative_glutathione_S-transferase	core	CDS	AAsynth	1	PA0473	5.21425	-0.0530414	0.554411	0.607452	-0.29504	-0.622804	0.992302	0.478358	0.714372	1	0.227751
PA14_06210	548338	548907	+	-	putative_transcriptional_regulator	core	CDS	TRs	1	PA0475	4.66329	0.187502	-0.00268014	-0.190182	-0.266732	1.14156	0.885652	1	1	1	0.0100176
PA14_06230	548941	550668	-	-	putative_permease	core	CDS	SmallTrans	2	PA0476	2.33324	0.301506	-0.322654	-0.624161	0.327044	1.24863	0.890267	0.850733	1	1	0.124311
PA14_06240	551016	551942	-	-	LysR_family_transcriptional_regulator	core	CDS	TRs	1	PA0477	3.56138	1.66314	1.45573	-0.207416	0.654465	1.12262	0.0208678	0.108703	1	1	0.10472
PA14_06250	552030	552506	+	-	GNAT_family_acetyltransferase	core	CDS	Putative	1	PA0478	4.39828	0.913624	0.597329	-0.316295	-0.134134	0.510808	0.18053	0.495423	1	1	0.403688
PA14_06260	552585	553523	-	-	LysR_family_transcriptional_regulator	core	CDS	TRs	1	PA0479	5.95572	0.0525804	0.158101	0.105521	-0.349135	0.117332	0.992302	0.89496	1	1	0.865741
PA14_06270	553627	554424	+	catD	putative_hydrolase	core	CDS	Putative	1	PA0480	6.09524	0.353791	0.578866	0.225075	-0.49977	-1.7228	0.680939	0.399947	1	1	0.000370944
PA14_06280	554467	554910	+	-	hypothetical_protein	core	CDS	Hypoth	0	PA0481	6.23931	0.485805	0.469424	-0.0163806	-0.23887	-0.578299	0.686254	0.495423	1	1	0.169926
PA14_06290	554958	557135	-	glcB	malate_synthase_G	core	CDS	CIM	1	PA0482	9.5421	0.271111	0.0269268	-0.244184	-0.273227	-0.694983	0.777562	0.995784	1	1	0.0815148
PA14_06300	557442	557885	+	-	GNAT_family_acetyltransferase	core	CDS	Putative	1	PA0483	5.66925	0.304941	0.29008	-0.0148611	0.204913	0.173493	0.747099	0.744222	1	1	0.781946
PA14_06310	557917	558432	+	-	ACT_domain-containing_protein	core	CDS	TwoComp	1	PA0484	8.45609	0.172049	0.225298	0.0532486	0.141088	0.283977	0.897996	0.815234	1	1	0.567774
PA14_06320	559121	560017	-	rarD	hypothetical_protein	core	CDS	Membrane	2	PA0485	5.01767	0.0838729	0.320714	0.236841	0.914767	0.60321	0.974461	0.719332	1	0.245193	0.235177
PA14_06330	560220	561194	-	-	serine/threonine_protein_kinase	core	CDS	TwoComp	1	PA0486	5.46465	0.311743	0.291979	-0.0197648	-0.0269711	-0.625952	0.72405	0.726538	1	1	0.122887
PA14_06340	561256	562014	-	modR	putative_molybdenum_transport_regulator	core	CDS	SmallTrans	1	PA0487	4.71471	0.385715	0.238082	-0.147632	0.0193792	-0.267582	0.73358	0.861582	1	1	0.666304
PA14_06350	562082	562402	-	yfiM	hypothetical_protein	core	CDS	FAPOL	2	PA0488	4.00427	0.573141	0.517715	-0.0554254	-0.594008	-0.537393	0.648315	0.68379	1	1	0.497867
PA14_06360	562444	563169	-	comF	putative_phosphoribosyl_transferase	core	CDS	NuclSynth	1	PA0489	5.03425	-0.363664	0.452652	0.816316	0.328017	2.01893	0.742495	0.647182	0.448475	1	0.000744221
PA14_06390	563308	563601	-	-	hypothetical_protein	core	CDS	Hypoth	2	PA0490	6.52085	0.0766276	1.03012	0.953488	-0.0242197	0.1877	0.975168	0.0229971	0.0124873	1	0.749056
PA14_06400	563655	564581	-	-	LysR_family_transcriptional_regulator	core	CDS	TRs	1	PA0491	3.11548	1.02496	0.991717	-0.0332383	0.324043	-0.261679	0.26587	0.35033	1	1	0.814957
PA14_06420	564699	565457	+	-	hypothetical_protein	core	CDS	ABresist	1	PA0492	1.94053	0.987642	1.00492	0.0172799	-0.157384	-1.14326	0.412995	0.43178	1	1	0.255373
PA14_06430	565534	565782	+	-	hypothetical_protein	core	CDS	Putative	0	PA0493	2.18353	0.637616	0.37345	-0.264165	-0.143305	-0.543174	0.640764	0.8075	1	1	0.619174
PA14_06450	565793	567169	+	accC	acetyl-CoA_carboxylase_biotin_carboxylase_subunit	core	CDS	FAPOL	1	PA0494	4.18437	-0.088073	0.242686	0.330759	-0.119261	-0.260605	0.975168	0.845355	1	1	0.727609
PA14_06460	567171	568049	+	-	hypothetical_protein	core	CDS	Putative	1	PA0495	4.40441	0.210199	0.495073	0.284874	0.233025	0.361606	0.887609	0.595268	1	1	0.583809
PA14_06480	568039	569016	+	-	putative_hydrolase	core	CDS	Putative	1	PA0496	4.64277	0.65537	0.66159	0.0062206	0.0511945	0.369383	0.421821	0.444984	1	1	0.581047
PA14_06500	569617	570675	+	bioB	biotin_synthase	core	CDS	Cofactor	1	PA0500	5.76595	0.367929	0.6661	0.298171	-0.198849	-0.324255	0.643747	0.28681	1	1	0.787178
PA14_06510	570781	571986	+	bioF	8-amino-7-oxononanoate_synthase	core	CDS	Cofactor	1	PA0501	5.16246	-0.137461	0.125548	0.263009	0.0503574	-0.536328	0.942298	0.941109	1	1	0.384746
PA14_06530	571979	572701	+	bioH	putative_biotin_biosynthesis_protein_bioH	core	CDS	Cofactor	1	PA0502	5.7619	-0.277356	0.121132	0.398488	-0.0183011	-0.749568	0.803664	0.938144	1	1	0.149361
PA14_06540	572694	573518	+	bioC	putative_biotin_synthesis_protein_BioC	core	CDS	Cofactor	0	PA0503	4.91002	-0.55723	-0.494283	0.0629479	-0.046304	-0.84655	0.459508	0.547504	1	1	0.0885366
PA14_06570	573522	574208	+	bioD	dithiobiotin_synthetase	core	CDS	Cofactor	1	PA0504	4.17359	-0.336662	-0.0747395	0.261922	0.071202	0.153114	0.783196	0.974101	1	1	0.85853
PA14_06580	574317	574547	+	-	hypothetical_protein	core	CDS	Hypoth	0	PA0505	8.57907	0.189641	0.676165	0.486524	1.19621	2.00216	0.889788	0.365035	1	0.0719328	0.000130763
PA14_06600	574888	576693	+	-	putative_acyl-CoA_dehydrogenase	core	CDS	FAPOL	1	PA0506	9.19129	0.160055	0.559531	0.399476	0.669921	0.021197	0.953386	0.688864	1	1	0.991456
PA14_06620	576906	578702	+	-	putative_acyl-CoA_dehydrogenase	core	CDS	FAPOL	1	PA0506	5.01319	0.421376	0.396045	-0.0253303	-0.102169	-0.790301	0.683101	0.699474	1	1	0.19719
PA14_06640	578977	580755	+	-	putative_acyl-CoA_dehydrogenase	core	CDS	FAPOL	1	PA0507	6.19054	0.503401	0.73265	0.229249	-0.0757714	-0.212266	0.432956	0.221355	1	1	0.711029
PA14_06650	581088	582569	-	nirN	putative_c-type_cytochrome	core	CDS	EnergMb	0	PA0509	4.99262	0.00540754	-0.179748	-0.185156	0.172324	0.435386	1	0.874643	1	1	0.404508
PA14_06660	582560	583399	-	nirE	putative_uroporphyrin-III_c-methyltransferase	core	CDS	EnergMb	1	PA0510	4.80703	-0.121887	-0.386961	-0.265074	0.0286095	-0.573382	0.949526	0.685594	1	1	0.29782
PA14_06670	583410	584573	-	nirJ	heme_d1_biosynthesis_protein_NirJ	core	CDS	EnergMb	1	PA0511	4.87935	-0.198946	-0.273042	-0.0740962	0.0245742	-0.892051	0.891384	0.833085	1	1	0.0643543
PA14_06680	584567	585082	-	nirH	hypothetical_protein	core	CDS	EnergMb	0	PA0512	4.59616	-0.0365074	-0.478662	-0.442155	0.0367659	-0.388488	0.999682	0.516659	1	1	0.525313
PA14_06690	585057	585500	-	nirG	putative_transcriptional_regulator	core	CDS	TRs	1	PA0513	4.10722	0.205025	-0.00840693	-0.213432	0.134249	-0.787913	0.909319	1	1	1	0.254109
PA14_06700	585493	586017	-	nirL	heme_d1_biosynthesis_protein_NirL	core	CDS	EnergMb	1	PA0514	4.07295	0.168108	-0.0406781	-0.208786	-0.0254062	-0.745494	0.928191	0.993724	1	1	0.23669
PA14_06710	586014	586466	-	nirD	putative_transcriptional_regulator	core	CDS	EnergMb	1	PA0515	4.65073	-0.00050617	-0.265369	-0.264863	0.0773703	-0.0642341	1	0.790182	1	1	0.989425
PA14_06720	586475	587653	-	nirF	heme_d1_biosynthesis_protein_NirF	core	CDS	EnergMb	1	PA0516	5.93407	-0.158043	-0.281217	-0.123174	0.210465	-0.133479	1	0.743347	1	1	0.89321
PA14_06730	587650	588009	-	nirC	putative_c-type_cytochrome_precursor	core	CDS	EnergMb	4	PA0517	4.76702	0.0828356	-0.117327	-0.200163	0.207574	-0.365024	1	0.943243	1	1	0.519701
PA14_06740	588006	588320	-	nirM	cytochrome_c-551_precursor	core	CDS	EnergMb	4	PA0518	4.70871	-0.219125	-0.249931	-0.030806	0.0724091	-0.634979	0.888548	0.839405	1	1	0.306553
PA14_06750	588371	590077	-	nirS	nitrite_reductase_precursor	core	CDS	EnergMb	4	PA0519	6.60534	-0.107921	-0.21836	-0.110439	-0.221187	-0.381005	0.952514	0.833622	1	1	0.468097
PA14_06770	590293	591075	+	nirQ	regulatory_protein_NirQ	core	CDS	EnergMb	1	PA0520	5.92352	0.0576989	0.265127	0.207428	-0.431776	-1.01184	1	0.790182	1	1	0.0112927
PA14_06790	591110	591637	+	nirO	putative_cytochrome_c_oxidase_subunit	core	CDS	EnergMb	2	PA0521	3.07737	0.274279	0.13695	-0.137329	-0.416281	-1.05322	0.924657	0.96736	1	1	0.375485
PA14_06800	591645	591902	+	-	hypothetical_protein	core	CDS	Hypoth	2	PA0522	1.59499	0.467499	0.49805	0.0305505	0.0204576	-3.17844	0.860947	0.824687	1	1	0.132752
PA14_06810	591992	592432	+	norC	nitric-oxide_reductase_subunit_C	core	CDS	EnergMb	2	PA0523	2.3862	1.12756	-0.238284	-1.36584	-0.198553	-0.0681922	0.259574	0.886798	0.173246	1	0.961745
PA14_06830	592432	593829	+	norB	nitric-oxide_reductase_subunit_B	core	CDS	EnergMb	2	PA0524	4.61232	0.107203	-0.273231	-0.380435	-0.113924	0.404207	0.961692	0.809105	1	1	0.550573
PA14_06840	593831	595669	+	norD	putative_dinitrification_protein_NorD	core	CDS	EnergMb	1	PA0525	4.39709	0.542114	0.431712	-0.110402	-0.102767	0.0673728	0.568683	0.672837	1	1	0.9469
PA14_06860	595676	595870	-	-	hypothetical_protein	core	CDS	Hypoth	2	PA0526	3.26484	0.0275726	-0.434597	-0.46217	-0.458232	-0.856702	1	0.710666	1	1	0.216667
PA14_06870	595954	596637	-	dnr	transcriptional_regulator_Dnr	core	CDS	TRs	1	PA0527	4.68006	0.108357	-0.0229231	-0.13128	-0.165213	-0.969638	0.953714	0.999882	1	1	0.0618449
PA14_06880	596990	597868	-	-	LysR_family_transcriptional_regulator	core	CDS	TRs	1	PA0528	3.11608	1.49123	1.30379	-0.18744	0.224506	0.118773	0.103632	0.267387	1	1	0.939264
PA14_06890	597970	598671	+	-	hypothetical_protein	core	CDS	Cofactor	1	PA0529	5.61323	0.216779	0.754047	0.537268	0.985605	1.69835	0.899153	0.45858	1	0.694388	0.00803341
PA14_06900	598668	598904	+	-	hypothetical_protein	other	CDS	Hypoth	0	-	4.42655	0.629053	0.746949	0.117895	0.504052	0.862077	0.420741	0.351042	1	1	0.123819
PA14_06920	598897	600078	+	argD	putative_class_III_pyridoxal_phosphate-dependent_aminotransferase	core	CDS	SmallTrans	2	PA0530	5.04017	0.332524	0.26472	-0.0678045	0.392659	0.762208	0.726217	0.782378	1	1	0.104483
PA14_06930	600078	600794	+	-	putative_glutamine_amidotransferase	core	CDS	SmallTrans	1	PA0531	3.48882	0.401163	0.430697	0.0295333	0.0844575	0.02659	0.717247	0.678864	1	1	0.986963
PA14_06940	600869	601375	-	-	hypothetical_protein	core	CDS	Hypoth	1	PA0532	1.13296	-0.216869	1.03367	1.25054	0.519957	0.417025	0.974018	0.679982	1	1	0.859549
PA14_06950	601418	602908	+	-	LuxR_family_transcriptional_regulator	core	CDS	TRs	1	PA0533	5.89899	0.141494	0.263235	0.121741	-0.0143882	-0.0750879	0.923345	0.767574	1	1	0.917211
PA14_06960	603247	604536	+	-	hypothetical_protein	core	CDS	EnergMb	0	PA0534	5.13524	-0.0442803	0.18611	0.230391	0.182937	0.0363884	0.999682	0.902793	1	1	0.975733
PA14_06970	604554	605108	+	-	Cro/CI_family_transcriptional_regulator	core	CDS	TRs	1	PA0535	4.91076	0.660633	0.618338	-0.0422943	-0.149011	0.144808	0.344184	0.426482	1	1	0.842061
PA14_06980	605219	606244	-	-	hypothetical_protein	core	CDS	Putative	2	PA0536	7.68581	0.208037	0.214549	0.00651261	-0.216914	0.159309	0.85245	0.826511	1	1	0.795497
PA14_06990	606248	606856	-	-	hypothetical_protein	core	CDS	ProtExpo	0	PA0537	7.24742	0.105925	0.220865	0.11494	-0.425072	-0.306883	0.951709	0.817338	1	1	0.540311
PA14_07000	606944	607453	-	dsbB	disulfide_bond_formation_protein	core	CDS	TranslEtc	2	PA0538	4.48145	0.282137	0.483085	0.200948	0.391813	-0.502019	0.838747	0.652184	1	1	0.490453
PA14_07010	607682	608512	+	-	hypothetical_protein	core	CDS	Membrane	2	PA0539	3.32483	0.59205	0.311101	-0.280949	0.169118	0.659667	0.621705	0.822877	1	1	0.37651
PA14_07020	608582	608968	+	-	hypothetical_protein	core	CDS	Membrane	2	PA0540	4.57777	0.221875	-0.0828473	-0.304723	-0.542927	-0.137394	0.895331	0.963883	1	0.980717	0.83402
PA14_07030	609082	609540	+	-	putative_cytochrome_c'	core	CDS	EnergMb	0	PA0541	6.83635	0.272103	0.382117	0.110014	-0.530785	-0.663368	0.776506	0.621387	1	0.980717	0.107369
PA14_07040	609732	610151	-	yqjC	hypothetical_protein	core	CDS	ProtExpo	0	PA0542	6.46912	0.361706	0.405109	0.0434034	0.15368	0.27326	0.694408	0.636233	1	1	0.647261
PA14_07050	610401	611369	+	-	hypothetical_protein	core	CDS	Cofactor	2	PA0543	6.19991	0.0822858	0.800822	0.718537	0.0434118	-0.478406	0.975168	0.329765	0.586849	1	0.404587
PA14_07060	611373	612116	-	-	hypothetical_protein	core	CDS	Hypoth	1	PA0544	3.83531	-0.204688	-0.264887	-0.0601991	-0.502292	-0.577678	0.883074	0.803481	1	1	0.309859
PA14_07070	612321	613625	+	-	hypothetical_protein	core	CDS	EnergMb	2	PA0545	7.2747	0.232379	0.158984	-0.0733949	0.498995	1.41654	0.831769	0.891644	1	1	0.00149982
PA14_07090	613682	614872	-	metK	S-adenosylmethionine_synthetase	core	CDS	ABresist	1	PA0546	7.98528	0.0398512	0.0532112	0.01336	-0.307501	-1.05917	0.997391	0.981159	1	1	0.00772288
PA14_07110	614888	615889	-	-	ArsR_family_transcriptional_regulator	core	CDS	TRs	1	PA0547	7.94197	-0.0317791	0.177133	0.208913	0.362495	0.0336184	1	0.868699	1	1	0.968971
PA14_07130	616135	618132	+	tktA	transketolase	core	CDS	CCatab	1	PA0548	8.10144	-0.288141	-0.376961	-0.0888197	-0.288644	-0.436127	0.748368	0.599032	1	1	0.29094
PA14_07140	618132	619196	+	-	hypothetical_protein	core	CDS	Hypoth	1	PA0549	7.16131	-0.166724	-0.164704	0.00202062	0.243935	0.496241	0.897996	0.883454	1	1	0.272614
PA14_07150	619177	619974	-	hyi	hypothetical_protein	core	CDS	CCatab	1	PA0550	3.64907	0.246675	0.256104	0.00942926	-0.773612	-1.60915	0.874047	0.842999	1	0.777097	0.0131483
PA14_07170	620189	621250	+	epd	D-erythrose_4-phosphate_dehydrogenase	core	CDS	Cofactor	1	PA0551	5.10162	0.429985	0.397104	-0.0328811	-0.488668	-1.54463	0.635925	0.669078	1	1	0.00339481
PA14_07190	621256	622419	+	pgk	phosphoglycerate_kinase	core	CDS	EnergMb	1	PA0552	7.84878	0.218085	0.186634	-0.0314504	-0.0839162	-0.313057	0.841796	0.863301	1	1	0.511629
PA14_07200	622492	622692	+	-	hypothetical_protein	core	CDS	Hypoth	0	PA0553	7.69726	0.026945	0.283365	0.25642	0.0184709	0.248468	1	0.740297	1	1	0.650393
PA14_07210	622852	623193	+	-	hypothetical_protein	core	CDS	Hypoth	0	PA0554	8.13514	-0.284344	0.309491	0.593835	0.247181	1.25225	0.754024	0.701331	0.29977	1	0.000221864
PA14_07230	623313	624377	+	fda	\fructose-1,6-bisphosphate_aldolase\""	core	CDS	CCatab	1	PA0555	8.37817	-0.124924	0.235217	0.360141	-0.418498	-0.803836	0.936095	0.8075	1	1	0.0517428
PA14_07240	624443	624925	+	-	hypothetical_protein	core	CDS	Hypoth	0	PA0556	5.15897	0.187105	0.346078	0.158972	-0.461654	-1.7153	0.897996	0.723881	1	1	0.00195232
PA14_07250	624927	625583	-	-	hypothetical_protein	core	CDS	Putative	4	PA0557	4.68387	0.317211	0.384142	0.0669317	-0.456764	-0.908429	0.77734	0.698352	1	1	0.102425
PA14_07260	625582	626349	+	-	hypothetical_protein	core	CDS	Hypoth	1	PA0558	6.39957	0.359798	0.205819	-0.153979	-0.112043	-0.843701	0.672446	0.842346	1	1	0.055544
PA14_07280	626346	627524	-	yhiN	hypothetical_protein	core	CDS	Membrane	1	PA0559	4.23606	0.624664	0.643838	0.0191742	-0.408478	-0.151343	0.508378	0.503513	1	1	0.863519
PA14_07290	627637	628125	+	ygjP	hypothetical_protein	core	CDS	Putative	1	PA0560	4.42683	0.441094	0.548666	0.107571	0.354474	0.488455	0.665053	0.554432	1	1	0.449522
PA14_07300	628151	629305	+	-	hypothetical_protein	core	CDS	Hypoth	2	PA0561	5.0989	0.373537	0.249706	-0.12383	0.455211	1.726	0.731918	0.829252	1	1	0.00288027
PA14_07310	629307	629981	-	-	putative_hydrolase	core	CDS	Putative	1	PA0562	3.95476	0.0274091	0.234883	0.207474	-0.59658	-0.512807	1	0.851402	1	1	0.430372
PA14_07330	630110	630463	-	-	hypothetical_protein	core	CDS	Hypoth	2	PA0563	4.24622	0.454458	0.384824	-0.0696342	-0.324811	-0.825695	0.730248	0.757624	1	1	0.236236
PA14_07340	630641	631552	-	-	putative_transcriptional_regulator	core	CDS	TRs	0	PA0564	2.7495	-0.0553329	-0.17032	-0.114987	-0.0959302	-1.1624	0.997313	0.926326	1	1	0.150927
PA14_07355	631670	632008	+	-	hypothetical_protein	core	CDS	Hypoth	0	PA0565	5.82617	0.202786	0.0592146	-0.143571	-0.242068	-1.63314	0.901378	0.986018	1	1	0.00966512
PA14_07360	631998	632513	-	-	hypothetical_protein	core	CDS	Hypoth	2	PA0566	5.69121	0.667029	0.720791	0.0537616	-0.0481556	0.105488	0.394722	0.374504	1	1	0.898431
PA14_07370	632701	632859	+	-	hypothetical_protein	core	CDS	Hypoth	2	PA0567	6.39937	-0.400004	0.537002	0.937006	-0.522241	-0.861307	0.633705	0.477231	0.078203	1	0.0529068
PA14_07380	632869	633327	-	-	hypothetical_protein	core	CDS	Hypoth	1	PA0568	5.98103	0.609899	0.390793	-0.219106	0.210288	-0.0439886	0.449536	0.688778	1	1	0.965545
PA14_07400	633343	633813	-	-	hypothetical_protein	core	CDS	Hypoth	1	PA0569	4.50047	0.194606	0.190126	-0.00448069	0.0999763	-0.845225	0.889788	0.874643	1	1	0.129618
PA14_07410	633827	634174	-	-	hypothetical_protein	core	CDS	Hypoth	0	PA0570	4.06888	0.515731	-0.413549	-0.92928	0.0360585	-1.49919	0.64352	0.710296	0.409594	1	0.0327894
PA14_07420	634164	634778	-	-	hypothetical_protein	core	CDS	Hypoth	0	PA0571	6.0759	0.465405	0.1394	-0.326005	0.157498	-0.787335	0.500495	1	1	1	0.0605927
PA14_07430	634969	637740	-	-	hypothetical_protein	core	CDS	Hypoth	0	PA0572	10.1112	0.368364	-0.130936	-0.4993	0.0265372	-1.16712	0.66152	0.921037	0.924292	1	0.00464191
PA14_07440	638309	638644	-	-	hypothetical_protein	core	CDS	Hypoth	2	PA0573	2.33653	0.0809468	0.316654	0.235707	0.0556967	-0.0177815	0.995078	0.866042	1	1	0.99547
PA14_07450	638737	639858	-	-	Hypothetical_protein	core	CDS	Hypoth	1	PA0574	5.11555	0.750968	0.426246	-0.324722	-0.0886953	0.680181	0.167231	0.581933	1	1	0.1278
PA14_07460	640117	640278	-	-	hypothetical_protein	other	CDS	Hypoth	0	-	3.00697	0.702278	0.306641	-0.395637	-0.420573	0.512694	0.500942	0.81621	1	1	0.514087
PA14_07480	640581	642266	-	-	putative_reverse_transcriptase	other	CDS	Putative	1	-	10.6287	1.49508	0.040487	-1.4546	-0.0375554	2.05855	0.000933548	0.988903	0.00125426	1	2.72343e-05
PA14_07500	643347	647084	-	-	hypothetical_protein	core	CDS	Hypoth	2	PA0575	7.08097	-0.185611	0.000534442	0.186146	0.459337	0.428105	0.889788	1	1	1	0.401047
PA14_07520	647191	649044	-	rpoD	RNA_polymerase_sigma_factor_RpoD	core	CDS	TranscRNA	1	PA0576	10.2516	0.309354	0.441944	0.13259	0.21061	0.177468	0.721946	0.515007	1	1	0.765814
PA14_07530	649124	651118	-	dnaG	DNA_primase	core	CDS	DNAetc	1	PA0577	8.2435	0.367077	0.351821	-0.015256	0.273221	0.815479	0.643747	0.659013	1	1	0.0303442
PA14_07550	651201	651650	-	-	hypothetical_protein	core	CDS	Hypoth	1	PA0578	5.62478	0.448682	0.352078	-0.0966036	-0.524357	-1.17316	0.733736	0.79057	1	1	0.0982182
PA14_07560	651720	651935	-	rpsU	30S_ribosomal_protein_S21	core	CDS	TranslEtc	1	PA0579	6.39547	0.456388	0.4015	-0.0548879	-0.722539	-1.0756	0.701719	0.731046	1	1	0.0988181
PA14_07570	652136	653161	+	gcp	putative_DNA-binding/iron_metalloprotein/AP_endonuclease	core	CDS	TranslEtc	16	PA0580	6.65614	0.41127	0.566863	0.155594	-0.0685433	0.114161	0.61011	0.41823	1	1	0.865741
PA14_07580	653240	653809	-	-	putative_glycerol-3-phosphate_acyltransferase_PlsY	core	CDS	Membrane	2	PA0581	5.13017	0.291856	0.866637	0.574781	0.648332	0.550826	0.776394	0.215335	0.809745	0.834021	0.294344
PA14_07590	653893	654246	+	folB	dihydroneopterin_aldolase	core	CDS	Cofactor	1	PA0582	5.86417	0.268609	0.309846	0.041237	0.175379	0.0975788	0.925173	0.856841	1	1	0.980945
PA14_07600	654237	654779	+	folk	putative_2-amino-4-hydroxy-6-hydroxymethyldihydropteridine_pyrophosphokinase	core	CDS	Cofactor	1	PA0583	5.87035	0.214586	0.226656	0.0120696	0.309047	0.579263	0.851506	0.817373	1	1	0.211464
PA14_07620	654752	655984	-	cca	multifunctional_tRNA_nucleotidyl_transferase/2'3'-cyclic_phosphodiesterase/2'nucleotidase/phosphatase	core	CDS	TranscRNA	1	PA0584	6.16468	0.410736	0.549028	0.138292	0.213337	0.417919	0.567149	0.369539	1	1	0.348633
PA14_07630	656028	656534	-	-	hypothetical_protein	core	CDS	Hypoth	0	PA0585	4.6948	0.0887284	0.0440816	-0.0446468	0.67588	0.629276	0.974018	0.987095	1	0.758671	0.201574
PA14_07650	656629	658182	-	ycgB	SpoVR_family_protein	core	CDS	Hypoth	1	PA0586	10.1429	-0.0182143	0.241019	0.259233	0.142699	0.209923	1	0.799352	1	1	0.711193
PA14_07660	658179	659450	-	-	hypothetical_protein	core	CDS	Hypoth	1	PA0587	9.88302	-0.0225281	0.338406	0.360934	0.024024	-0.624877	1	0.698352	1	1	0.156516
PA14_07680	659551	661473	-	prkA	hypothetical_protein	core	CDS	TwoComp	1	PA0588	11.71	-0.0833716	0.263605	0.346976	-0.0982825	-0.289079	0.97445	0.76684	1	1	0.567399
PA14_07690	661752	662084	-	glpE	thiosulfate_sulfurtransferase	core	CDS	SmallTrans	1	PA0589	3.986	0.236848	0.191489	-0.0453594	0.133774	-1.89176	0.865886	0.883454	1	1	0.003982
PA14_07700	662128	662979	-	apaH	diadenosine_tetraphosphatase	core	CDS	NuclSynth	1	PA0590	6.83074	0.173383	0.406162	0.232779	0.17236	-0.42156	0.894349	0.554432	1	1	0.322113
PA14_07710	662979	663359	-	apaG	ApaG	core	CDS	Hypoth	0	PA0591	6.55768	0.469162	0.497243	0.0280808	0.0642544	-0.433315	0.470888	0.457132	1	1	0.329566
PA14_07730	663396	664202	-	ksgA	dimethyladenosine_transferase	core	CDS	TranscRNA	1	PA0592	4.7903	0.266491	0.15952	-0.106971	0.245123	-0.487329	0.877155	0.899058	1	1	0.316357
PA14_07740	664318	665304	-	pdxA	4-hydroxythreonine-4-phosphate_dehydrogenase	core	CDS	Cofactor	1	PA0593	6.76734	0.444345	0.323527	-0.120818	0.124762	0.0561301	0.47148	0.684795	1	1	0.945158
PA14_07760	665301	666593	-	surA	peptidyl-prolyl_cis-trans_isomerase_SurA	core	CDS	AdptProt	4	PA0594	9.06208	0.0685887	0.25412	0.185531	0.382793	0.620142	0.981077	0.780704	1	1	0.0718849
PA14_07770	666574	669348	-	ostA	organic_solvent_tolerance_protein_OstA_precursor	core	CDS	AdptProt	8	PA0595	9.55248	0.16286	0.296603	0.133743	-0.152137	-0.0921309	0.909061	0.716751	1	1	0.902297
PA14_07780	669475	670491	+	-	hypothetical_protein	core	CDS	Putative	1	PA0596	7.44728	0.237472	0.495	0.257529	0.608583	0.552655	0.820876	0.492465	1	0.817442	0.205736
PA14_07790	670488	671162	+	-	putative_nucleotidyl_transferase	core	CDS	CellEnv	1	PA0597	6.47908	0.127177	0.427355	0.300179	0.0862933	-0.465263	0.93476	0.553984	1	1	0.297088
PA14_07800	671164	671922	+	djlA	hypothetical_protein	core	CDS	TranslEtc	2	PA0598	7.35255	0.192561	0.446285	0.253724	0.419889	0.395193	0.874977	0.506618	1	1	0.370821
PA14_07810	671923	672984	-	-	hypothetical_protein	core	CDS	Hypoth	0	PA0599	5.92548	0.101689	0.234777	0.133088	-0.0195964	0.122485	1	0.87623	1	1	0.995507
PA14_07820	673136	675529	+	-	putative_histidine_kinase	core	CDS	TwoComp	0	PA0600	7.19883	0.455863	0.502443	0.0465799	0.0620694	0.29942	0.447839	0.397428	1	1	0.538696
PA14_07840	675575	676207	+	uhpA	putative_two-component_response_regulator	core	CDS	TwoComp	1	PA0601	6.37642	0.485834	0.525277	0.0394427	0.0656384	0.200165	0.365111	0.351042	1	1	0.781138
PA14_07850	676336	677370	+	-	putative_binding_protein_component_of_ABC_transporter	core	CDS	SmallTrans	4	PA0602	6.34858	0.510722	0.393077	-0.117645	0.20233	0.637951	0.420745	0.599032	1	1	0.124206
PA14_07860	677604	678713	+	-	putative_ATP-binding_component_of_ABC_transporter	core	CDS	SmallTrans	2	PA0603	4.79608	0.0367046	-0.0553975	-0.0921021	-0.663893	-0.990714	1	0.986182	1	0.97684	0.0931534
PA14_07870	678769	679815	+	-	putative_binding_protein_component_of_ABC_transporter	core	CDS	SmallTrans	4	PA0604	6.82398	0.344499	0.162471	-0.182028	-0.0341197	0.282069	0.709733	0.890079	1	1	0.619406
PA14_07890	679930	681177	+	-	putative_permease_of_ABC_transporter	core	CDS	SmallTrans	2	PA0605	4.44412	0.182064	0.0730854	-0.108979	-0.104599	-0.504516	0.935159	0.983949	1	1	0.31383
PA14_07900	681283	682113	+	-	putative_permease_of_ABC_transporter	core	CDS	SmallTrans	2	PA0606	3.56742	0.357724	0.00633757	-0.351386	0.305293	0.552316	0.807061	1	1	1	0.478665
PA14_07910	682237	682911	+	rpe	ribulose-phosphate_3-epimerase	core	CDS	CIM	1	PA0607	5.44697	0.582493	0.59196	0.00946736	-0.596349	-1.28826	0.460008	0.477735	1	1	0.0148315
PA14_07930	682911	683729	+	gph	phosphoglycolate_phosphatase	core	CDS	CCatab	1	PA0608	6.23815	0.558523	0.433565	-0.124958	-0.470338	-0.267719	0.448762	0.604847	1	1	0.663499
PA14_07940	683802	685280	+	trpE	anthranilate_synthase_component_I	core	CDS	AAsynth	1	PA0609	6.87468	0.371365	0.170231	-0.201134	-0.326788	0.066407	0.602319	1	1	1	0.995815
PA14_07950	685467	685781	-	prtN	transcriptional_regulator_PrtN	core	CDS	TRs	0	PA0610	5.66212	0.643038	0.622755	-0.0202833	-0.85611	-1.22633	0.296372	0.369258	1	0.291405	0.0089613
PA14_07960	685881	686651	-	prtR	transcriptional_regulator_PrtR	core	CDS	TRs	1	PA0611	5.56652	0.926106	0.60593	-0.320176	-0.0788716	-0.0985934	0.055254	0.369258	1	1	0.887095
PA14_07970	687109	687309	+	-	hypothetical_protein	RGP3	CDS	TranscRNA	0	PA0612	3.52482	0.610714	-0.410761	-1.02147	-2.64093	-3.25985	0.65856	0.767261	0.542185	1.80288e-05	7.9088e-05
PA14_07980	687357	687716	+	-	hypothetical_protein	RGP3	CDS	Hypoth	1	PA0613	4.32807	0.538539	-0.439404	-0.977943	-2.71183	-2.26425	0.648871	0.709274	0.407449	1.80288e-05	0.000871412
PA14_07990	688080	688529	+	hol	hypothetical_protein	RGP3	CDS	PhaTraPla	2	PA0614	4.25759	1.44526	1.09213	-0.353132	-2.6925	-1.66074	0.178367	0.397428	1	0.00100869	0.0413165
PA14_08000	688551	689066	+	-	hypothetical_protein	RGP3	CDS	Hypoth	0	PA0615	6.17697	0.582958	0.421952	-0.161006	-1.68253	-1.05456	0.433548	0.628263	1	0.000813239	0.0315651
PA14_08010	689063	689620	+	gpV	hypothetical_protein	RGP3	CDS	PhaTraPla	0	PA0616	5.64374	0.612428	0.428534	-0.183893	-2.11179	-1.72375	0.324232	0.581933	1	6.28937e-06	0.000330142
PA14_08020	689773	690099	+	gpW	putative_bacteriophage_protein	RGP3	CDS	PhaTraPla	0	PA0617	5.54466	1.08343	0.286711	-0.796714	-2.56909	-1.18866	0.190875	0.830768	0.775051	0.000173282	0.0667961
PA14_08030	690096	690983	+	-	putative_phage_baseplate_assembly_protein	RGP3	CDS	PhaTraPla	1	PA0618	6.82546	0.711136	0.277989	-0.433146	-2.37049	-1.34141	0.23443	0.767261	1	4.61297e-06	0.00352851
PA14_08040	690976	691509	+	gpI	putative_phage_tail_protein	RGP3	CDS	PhaTraPla	1	PA0619	5.85944	0.818251	0.400469	-0.417783	-2.41853	-1.92706	0.246967	0.685594	1	1.80288e-05	0.000739988
PA14_08050	691511	693586	+	-	putative_tail_fiber_protein	RGP3	CDS	PhaTraPla	16	PA0620	7.98694	0.588351	0.0461464	-0.542205	-2.05954	-1.08565	0.304032	0.986182	0.697336	4.61297e-06	0.00464191
PA14_08060	693583	694041	+	-	putative_tail_fiber_assembly_protein	RGP3	CDS	PhaTraPla	0	PA0621	5.78496	0.537181	0.00375903	-0.533422	-2.22184	-2.66704	0.491043	1	0.968326	1.21239e-05	1.24813e-05
PA14_08070	694084	695244	+	gpFI	putative_phage_tail_sheath_protein	RGP3	CDS	PhaTraPla	0	PA0622	7.79098	0.88602	0.28113	-0.60489	-2.95224	-2.80039	0.246303	0.812816	1	1.34388e-05	6.48714e-05
PA14_08090	695257	695760	+	gpFII	putative_phage_tail_tube_protein	RGP3	CDS	PhaTraPla	0	PA0623	7.07307	0.692074	0.343524	-0.34855	-2.92982	-2.67524	0.412995	0.748317	1	8.23757e-06	6.96447e-05
PA14_08100	695775	696119	+	-	hypothetical_protein	RGP3	CDS	Hypoth	0	PA0624	6.374	0.976228	0.292329	-0.683898	-2.86103	-2.82866	0.152369	0.79057	0.759835	4.61297e-06	3.06947e-05
PA14_08110	696088	696198	+	-	hypothetical_protein	RGP3	CDS	Hypoth	0	-	4.89531	1.0355	0.507324	-0.528172	-2.90367	-4.56291	0.285517	0.698352	1	1.89863e-05	1.11088e-05
PA14_08120	696289	698526	+	-	putative_tail_length_determinator_protein	RGP3	CDS	PhaTraPla	8	PA0625	8.37732	0.765318	0.102006	-0.663312	-2.13853	-1.56567	0.193338	0.948941	0.523405	1.89863e-05	0.000910283
PA14_08130	698536	699408	+	gpU	hypothetical_protein	RGP3	CDS	PhaTraPla	0	PA0626	6.5828	0.913991	0.144475	-0.769515	-1.99283	-1.76384	0.124911	0.916143	0.382719	0.00011052	0.000805412
PA14_08140	699383	699589	+	XR2	hypothetical_protein	RGP3	CDS	PhaTraPla	0	PA0627	4.94959	0.978011	-0.0350288	-1.01304	-2.12394	-1.61278	0.214801	0.994429	0.288413	0.000433967	0.00894155
PA14_08150	699647	700636	+	gpD	putative_phage_late_control_gene_D_protein	RGP3	CDS	PhaTraPla	1	PA0628	6.21242	0.917352	0.165362	-0.75199	-2.11394	-1.32403	0.0785311	0.886851	0.300145	1.34388e-05	0.00397066
PA14_08160	700669	701298	+	lys	putative_lytic_enzyme	core	CDS	Putative	0	PA0629	5.04208	0.848654	0.135894	-0.71276	-2.42792	-2.1952	0.327608	0.941979	0.876696	7.09576e-05	0.000789981
PA14_08180	701295	701657	+	-	hypothetical_protein	core	CDS	Hypoth	0	PA0630	4.60328	0.968409	0.251702	-0.716707	-2.46403	-2.76815	0.365135	0.883454	1	0.000494443	0.000822378
PA14_08190	701654	701911	+	-	hypothetical_protein	core	CDS	Hypoth	0	PA0631	3.99777	0.0558181	-0.102725	-0.158543	-2.64025	-2.61254	0.999682	0.969638	1	0.000117089	0.00117707
PA14_08200	701926	702213	+	-	hypothetical_protein	core	CDS	Hypoth	0	PA0632	4.62079	0.804001	-0.0212336	-0.825235	-2.88308	-3.26103	0.518614	1	0.948771	5.93102e-05	0.000249686
PA14_08210	702227	702721	+	-	hypothetical_protein	core	CDS	PhaTraPla	0	PA0633	6.48741	0.809496	-0.125022	-0.934518	-3.10413	-3.10327	0.193338	0.930541	0.137588	1.18534e-07	1.77357e-06
PA14_08220	702733	703080	+	-	hypothetical_protein	core	CDS	Hypoth	1	PA0634	6.6319	1.08046	0.113796	-0.96666	-3.00313	-2.68751	0.119532	0.949836	0.277478	6.59072e-06	6.96447e-05
PA14_08230	703110	703364	+	-	hypothetical_protein	core	CDS	Hypoth	0	PA0635	6.04754	1.31813	0.210427	-1.10771	-2.97664	-3.09781	0.0644515	0.883454	0.21776	1.60731e-05	6.64429e-05
PA14_08240	703411	705246	+	-	hypothetical_protein	core	CDS	PhaTraPla	4	PA0636	7.35089	0.872088	-0.0581097	-0.930198	-2.36664	-1.50577	0.166536	0.979861	0.175851	1.89863e-05	0.00286747
PA14_08250	705239	705580	+	-	hypothetical_protein	core	CDS	PhaTraPla	0	PA0637	5.35122	0.947255	-0.0957538	-1.04301	-2.31291	-1.48219	0.193338	0.962246	0.188294	7.54478e-05	0.00926287
PA14_08260	705588	706283	+	-	putative_minor_tail_protein_L	core	CDS	PhaTraPla	0	PA0638	5.30316	1.08387	-0.18951	-1.27338	-2.50073	-3.06492	0.0900964	0.878447	0.0326491	4.61297e-06	8.50481e-06
PA14_08270	706286	707056	+	-	hypothetical_protein	core	CDS	Hypoth	1	PA0639	5.65914	1.12309	-0.0674101	-1.1905	-2.37594	-1.92236	0.0394848	0.971924	0.0268454	6.28937e-06	0.000330142
PA14_08280	707111	707713	+	-	putative_bacteriophage_protein	core	CDS	PhaTraPla	2	PA0640	5.47856	1.01259	0.121182	-0.891403	-2.31761	-1.65957	0.18053	0.948158	0.435836	0.000151803	0.00569349
PA14_08300	707772	711431	+	JF1	\putative_phage-related_protein,_tail_component\""	core	CDS	PhaTraPla	8	PA0641	7.23984	0.671717	0.0582902	-0.613427	-2.26719	-1.83166	0.236952	0.977073	0.551619	4.61297e-06	8.18205e-05
PA14_08310	712461	713513	+	-	hypothetical_protein	RGP4	CDS	Hypoth	16	PA0646	7.5785	0.625744	0.237849	-0.387896	-1.15758	-0.357664	0.208521	0.799352	1	0.00370605	0.44106
PA14_08320	713513	713815	+	-	hypothetical_protein	RGP4	CDS	Hypoth	0	PA0647	7.51477	0.549875	0.237511	-0.312364	-0.58432	0.440535	0.329068	0.80108	1	0.783959	0.310109
PA14_08330	713812	714042	+	-	hypothetical_protein	core	CDS	Hypoth	0	PA0648	6.17853	0.645071	0.510274	-0.134797	-0.7023	-0.259856	0.25206	0.473418	1	0.582241	0.642501
PA14_08340	714461	715066	+	trpG	anthranilate_synthase_component_II	core	CDS	AAsynth	1	PA0649	5.88201	0.444924	0.424524	-0.0204001	-0.166831	0.441981	0.518945	0.549148	1	1	0.322879
PA14_08350	715068	716117	+	trpD	anthranilate_phosphoribosyltransferase	core	CDS	AAsynth	1	PA0650	7.15717	0.120843	0.109943	-0.010901	-0.0456633	0.125132	0.945915	0.946012	1	1	0.849313
PA14_08360	716114	716950	+	trpC	indole-3-glycerol-phosphate_synthase	core	CDS	AAsynth	1	PA0651	6.23088	0.336483	0.234369	-0.102113	-0.0694122	0.0468564	1	0.950082	1	1	0.998577
PA14_08370	717012	717656	-	vfr	cAMP-regulatory_protein	core	CDS	TRs	1	PA0652	8.9517	0.386493	0.552789	0.166295	0.283569	1.07366	0.611261	0.375686	1	1	0.00333285
PA14_08380	717928	718350	+	-	hypothetical_protein	core	CDS	TranslEtc	1	PA0653	4.91496	0.477336	0.457194	-0.0201429	0.127971	0.315456	0.645584	0.662863	1	1	0.677077
PA14_08390	718670	719464	+	speD	S-adenosylmethionine_decarboxylase	core	CDS	CIM	1	PA0654	3.21045	0.515655	0.510822	-0.00483291	-0.943751	-0.374912	0.705359	0.694248	1	0.730924	0.665154
PA14_08400	719519	720166	-	-	hypothetical_protein	core	CDS	Cofactor	0	PA0655	7.74671	0.519684	0.731017	0.211332	0.272384	-0.363497	0.376764	0.178938	1	1	0.431683
PA14_08420	720266	720604	-	-	putative_HIT_family_protein	core	CDS	NuclSynth	1	PA0656	6.75038	0.363296	0.484358	0.121062	-0.142943	-0.708246	0.706645	0.555037	1	1	0.151806
PA14_08430	720683	722164	+	-	putative_ATPase	core	CDS	TranslEtc	2	PA0657	8.01111	0.178648	0.304485	0.125837	0.0651087	1.00051	0.889788	0.710296	1	1	0.0032685
PA14_08440	722204	723004	-	-	putative_short_chain_alcohol_dehydrogenase	core	CDS	CCatab	1	PA0658	5.77183	0.169281	0.468122	0.298841	-0.220857	-0.146905	0.897996	0.541656	1	1	0.821212
PA14_08450	723065	724147	-	-	hypothetical_protein	core	CDS	Membrane	2	PA0659	5.74589	0.223253	0.401547	0.178294	-0.502187	-0.581358	0.974461	0.581933	1	0.995415	0.15277
PA14_08460	724269	725237	-	-	hypothetical_protein	core	CDS	Putative	1	PA0660	6.67725	0.154541	0.412328	0.257787	-0.362566	-0.58061	0.909319	0.555254	1	1	0.139765
PA14_08470	725254	725676	-	-	hypothetical_protein	core	CDS	Membrane	2	PA0661	4.88733	0.042401	0.398363	0.355962	-0.298345	-0.459592	0.997635	0.675067	1	1	0.439505
PA14_08480	725967	727001	+	argC	N-acetyl-gamma-glutamyl-phosphate_reductase	core	CDS	AAsynth	1	PA0662	7.25388	0.168826	0.30266	0.133834	-0.123996	0.270794	0.8975	0.714555	1	1	0.598112
PA14_08490	727001	727720	+	-	hypothetical_protein	core	CDS	Hypoth	1	PA0663	6.05155	0.163766	0.31609	0.152324	0.291369	-0.226254	0.899626	0.705237	1	1	0.688059
PA14_08500	727721	728143	+	-	hypothetical_protein	core	CDS	Membrane	1	PA0664	6.18629	0.075715	0.686824	0.611109	0.346447	0.0492713	0.975529	0.345392	0.692772	1	0.953318
PA14_08510	728221	728571	+	yadR	iron-sulfur_cluster_insertion_protein_ErpA	core	CDS	EnergMb	1	PA0665	6.94748	0.484691	0.41008	-0.0746112	-0.0667915	0.412704	0.548947	0.635477	1	1	0.439728
PA14_08520	728625	729716	-	anmK	anhydro-N-acetylmuramic_acid_kinase	core	CDS	TranslEtc	1	PA0666	8.17229	0.702452	0.615896	-0.0865554	0.256365	0.276404	0.0795455	0.253765	1	1	0.582387
PA14_08540	729719	731062	-	-	hypothetical_protein	core	CDS	CellEnv	8	PA0667	8.98276	0.60108	0.689221	0.0881406	-0.248662	-0.184542	0.180591	0.149518	1	1	0.763919
PA14_08560	731347	732546	+	tyrZ	tyrosyl-tRNA_synthetase	core	CDS	TranslEtc	1	PA0668	7.97381	0.0852942	0.0216571	-0.0636371	0.475306	0.82365	0.97445	0.999882	1	1	0.0572061
PA14_08620	738405	739343	+	birA	biotin--protein_ligase	core	CDS	Cofactor	1	PA4280	7.63019	0.499844	0.480068	-0.0197765	0.229672	1.09793	0.464699	0.513313	1	1	0.00775337
PA14_08630	739340	740086	+	-	pantothenate_kinase	core	CDS	TRs	1	PA4279	7.19671	0.378229	0.329421	-0.0488086	0.366206	0.922249	0.60726	0.678864	1	1	0.00725993
PA14_08640	740095	740799	+	-	hypothetical_protein	core	CDS	Hypoth	0	PA4278	7.04951	0.399802	0.381923	-0.0178797	0.588323	1.14995	0.624711	0.640928	1	0.905733	0.00721282
PA14_08680	741311	742504	+	tufB	elongation_factor_Tu	core	CDS	TranslEtc	1	PA4277	11.1316	0.324163	0.140679	-0.183484	-0.305293	-0.444933	0.713347	0.91036	1	1	0.319767
PA14_08695	742681	743049	+	secE	preprotein_translocase_subunit_SecE	core	CDS	ProtExpo	2	PA4276	8.98728	0.276586	0.456855	0.180269	0.413369	1.00277	0.769639	0.510092	1	1	0.00581661
PA14_08710	743059	743592	+	nusG	transcription_antitermination_protein_NusG	core	CDS	TranscRNA	1	PA4275	9.68181	0.355876	0.334505	-0.0213715	0.286949	0.899581	0.645584	0.677046	1	1	0.00969767
PA14_08720	743709	744140	+	rplK	50S_ribosomal_protein_L11	core	CDS	TranslEtc	1	PA4274	9.36881	-0.334829	-0.464626	-0.129797	-0.160383	-0.58276	0.687121	0.504759	1	1	0.144631
PA14_08730	744140	744835	+	rplA	50S_ribosomal_protein_L1	core	CDS	TranslEtc	1	PA4273	10.1566	-0.306409	-0.581538	-0.275128	-0.155628	-0.19902	0.771294	0.467026	1	1	0.7583
PA14_08740	745034	745534	+	rplJ	50S_ribosomal_protein_L10	core	CDS	TranslEtc	1	PA4272	8.9462	-0.345449	-0.390671	-0.0452223	-0.183065	-0.517927	0.678969	0.606944	1	1	0.224069
PA14_08750	745613	745981	+	rplL	50S_ribosomal_protein_L7/L12	core	CDS	TranslEtc	1	PA4271	9.10597	-0.227748	-0.294063	-0.0663154	-0.183462	-0.325924	0.87313	0.789712	1	1	0.604526
PA14_08760	746203	750276	+	rpoB	DNA-directed_RNA_polymerase_subunit_beta	core	CDS	TranslEtc	1	PA4270	11.4023	-0.265263	-0.597458	-0.332194	-0.0840797	-0.460872	0.799205	0.397158	1	1	0.329973
PA14_08780	750342	754541	+	rpoC	DNA-directed_RNA_polymerase_subunit_beta'	core	CDS	TranscRNA	1	PA4269	11.8459	-0.296607	-0.646486	-0.349879	0.0329534	-0.156441	0.746069	0.305975	1	1	0.799987
PA14_08790	754693	755064	+	rpsL	30S_ribosomal_protein_S12	core	CDS	TranslEtc	1	PA4268	9.0448	0.135236	-0.0817643	-0.217001	-0.403609	-1.3987	0.951848	0.971924	1	1	0.0201926
PA14_08810	755164	755634	+	rpsG	30S_ribosomal_protein_S7	core	CDS	TranslEtc	1	PA4267	10.0924	0.0668729	-0.127792	-0.194665	-0.234242	-0.65174	0.990613	0.945622	1	1	0.272357
PA14_08820	755665	757785	+	fusA1	elongation_factor_G	core	CDS	TranscRNA	1	PA4266	12.0903	-0.0232121	-0.312567	-0.289355	-0.0738903	-0.312625	1	0.726732	1	1	0.560903
PA14_08830	757816	759009	+	tufA	elongation_factor_Tu	core	CDS	TranslEtc	1	PA4265	11.7721	0.0530818	-0.139324	-0.192406	-0.0725063	-0.386435	0.992302	0.916359	1	1	0.456095
PA14_08840	759165	759476	+	rpsJ	30S_ribosomal_protein_S10	core	CDS	TranslEtc	1	PA4264	8.28545	-0.136124	-0.273443	-0.137319	-0.467699	-0.631026	0.940766	0.802285	1	1	0.241143
PA14_08850	759559	760194	+	rplC	50S_ribosomal_protein_L3	core	CDS	TranslEtc	1	PA4263	9.72786	-0.180777	-0.346134	-0.165357	-0.243136	-0.657648	0.903173	0.724424	1	1	0.203167
PA14_08860	760208	760810	+	rplD	50S_ribosomal_protein_L4	core	CDS	TranslEtc	1	PA4262	9.60059	-0.236721	-0.40907	-0.17235	-0.233201	-0.94579	0.875154	0.705591	1	1	0.0984455
PA14_08870	760807	761106	+	rplW	50S_ribosomal_protein_L23	core	CDS	TranslEtc	1	PA4261	8.4222	-0.32519	-0.487929	-0.162739	-0.289738	-0.461743	0.77228	0.590179	1	1	0.422902
PA14_08880	761118	761939	+	rplB	50S_ribosomal_protein_L2	core	CDS	TranslEtc	1	PA4260	10.115	-0.348677	-0.516528	-0.167851	-0.140222	0.307509	0.77734	0.613421	1	1	0.660908
PA14_08890	761956	762231	+	rpsS	30S_ribosomal_protein_S19	core	CDS	TranslEtc	1	PA4259	9.03959	-0.388834	-0.382335	0.00649945	-0.110737	-0.00521699	0.634599	0.637298	1	1	0.999029
PA14_08900	762244	762576	+	rplV	50S_ribosomal_protein_L22	core	CDS	TranslEtc	1	PA4258	9.36129	-0.342235	-0.338943	0.00329216	0.0792465	-0.171502	0.766346	0.746316	1	1	0.816536
PA14_08910	762589	763275	+	rpsC	30S_ribosomal_protein_S3	core	CDS	TranslEtc	1	PA4257	10	-0.373652	-0.505155	-0.131502	-0.0308375	-0.0551596	0.672446	0.516659	1	1	0.946663
PA14_08920	763287	763700	+	rplP	50S_ribosomal_protein_L16	core	CDS	TranslEtc	1	PA4256	9.81379	-0.312628	-0.389604	-0.0769761	0.0315977	-0.0994537	0.783196	0.69539	1	1	0.900091
PA14_08930	763700	763891	+	rpmC	50S_ribosomal_protein_L29	core	CDS	TranslEtc	1	PA4255	8.72083	-0.16835	-0.301829	-0.133479	0.0435886	-0.377421	0.923345	0.78987	1	1	0.554105
PA14_08940	763894	764160	+	rpsQ	30S_ribosomal_protein_S17	core	CDS	TranslEtc	1	PA4254	8.80457	-0.321378	-0.212503	0.108875	-0.120108	-0.53575	0.754024	0.848067	1	1	0.289901
PA14_08950	764184	764552	+	rplN	50S_ribosomal_protein_L14	core	CDS	TranslEtc	1	PA4253	9.73734	-0.448498	-0.454543	-0.00604508	0.143777	0.50689	0.555394	0.547504	1	1	0.257671
PA14_08960	764565	764879	+	rplX	50S_ribosomal_protein_L24	core	CDS	TranslEtc	1	PA4252	8.27243	-0.367064	-0.511279	-0.144215	-0.0811209	-0.626786	0.76228	0.613421	1	1	0.305628
PA14_08970	764899	765438	+	rplE	50S_ribosomal_protein_L5	core	CDS	TranslEtc	1	PA4251	9.48256	-0.323727	-0.52736	-0.203634	-0.108485	0.127233	0.776506	0.559356	1	1	0.867744
PA14_08980	765452	765757	+	rpsN	30S_ribosomal_protein_S14	core	CDS	TranslEtc	1	PA4250	8.44999	-0.534079	-0.600974	-0.0668957	-0.31048	-0.179611	0.560283	0.499265	1	1	0.80681
PA14_08990	765947	766339	+	rpsH	30S_ribosomal_protein_S8	core	CDS	TranslEtc	1	PA4249	9.61765	0.0495594	0.213607	0.164048	-0.594346	-0.304899	0.995232	0.847598	1	1	0.597258
PA14_09000	766351	766884	+	rplF	50S_ribosomal_protein_L6	core	CDS	TranslEtc	1	PA4248	10.2358	-0.0493243	-0.0752701	-0.0259458	-0.479506	-0.623716	0.995232	0.967535	1	1	0.196201
PA14_09010	766895	767245	+	rplR	50S_ribosomal_protein_L18	core	CDS	TranslEtc	1	PA4247	9.35746	-0.121272	-0.266677	-0.145404	-0.365053	-0.942399	0.951709	0.812816	1	1	0.0705023
PA14_09020	767249	767749	+	rpsE	30S_ribosomal_protein_S5	core	CDS	TranslEtc	1	PA4246	10.0383	-0.139416	-0.291227	-0.151811	-0.112019	-0.594194	0.93476	0.776867	1	1	0.2431
PA14_09030	767752	767928	+	rpmD	50S_ribosomal_protein_L30	core	CDS	TranslEtc	1	PA4245	9.44072	-0.0477447	-0.176059	-0.128314	-0.172249	-0.375227	0.995232	0.882399	1	1	0.485736
PA14_09040	767932	768366	+	rplO	50S_ribosomal_protein_L15	core	CDS	TranslEtc	1	PA4244	10.5064	-0.0512487	-0.235823	-0.184574	0.0217259	0.154042	0.994818	0.822768	1	1	0.817916
PA14_09050	768367	769695	+	secY	preprotein_translocase_subunit_SecY	core	CDS	ProtExpo	2	PA4243	11.3488	-0.139084	-0.184542	-0.0454582	0.177648	0.84776	0.932468	0.874643	1	1	0.0624566
PA14_09070	769724	769840	+	rpmJ	50S_ribosomal_protein_L36	core	CDS	TranslEtc	1	PA4242	9.66805	-0.0119355	-0.058603	-0.0466675	0.349804	0.822943	1	0.977724	1	1	0.0517428
PA14_09080	769971	770327	+	rpsM	30S_ribosomal_protein_S13	core	CDS	TranslEtc	1	PA4241	9.23197	-0.0759686	0.0742946	0.150263	0.164942	-0.167656	0.977309	0.967983	1	1	0.805276
PA14_09090	770346	770735	+	rpsK	30S_ribosomal_protein_S11	core	CDS	TranslEtc	1	PA4240	8.64966	-0.229287	-0.303743	-0.0744559	-0.0235436	-1.07119	0.875154	0.789965	1	1	0.0517428
PA14_09100	770752	771372	+	rpsD	30S_ribosomal_protein_S4	core	CDS	TranslEtc	1	PA4239	9.39992	-0.198934	-0.375512	-0.176577	-0.174452	-1.09502	0.895584	0.714555	1	1	0.0381753
PA14_09115	771395	772396	+	rpoA	DNA-directed_RNA_polymerase_subunit_alpha	core	CDS	TranscRNA	1	PA4238	10.2959	-0.175074	-0.432396	-0.257322	-0.100494	-0.101212	0.8975	0.590179	1	1	0.88514
PA14_09130	772440	772829	+	rplQ	50S_ribosomal_protein_L17	core	CDS	TranslEtc	1	PA4237	8.143	-0.330694	-0.591166	-0.260472	-0.362421	-1.13737	0.764184	0.491453	1	1	0.0250075
PA14_09150	773110	774558	+	katA	catalase	core	CDS	AdptProt	0	PA4236	10.6527	0.0498688	0.195807	0.145938	-0.138764	-0.776921	0.997519	0.895312	1	1	0.198038
PA14_09160	774689	775153	+	bfrA	bacterioferritin	core	CDS	SmallTrans	1	PA4235	6.5138	0.230729	0.28693	0.0562009	-0.158061	-0.552698	0.841674	0.763613	1	1	0.271881
PA14_09180	775225	778062	-	uvrA	excinuclease_ABC_subunit_A	core	CDS	DNAetc	1	PA4234	7.45566	0.180804	0.129038	-0.0517653	-0.0925508	-0.233531	0.886641	0.921392	1	1	0.668565
PA14_09195	778276	779664	+	yajR	major_facilitator_transporter	core	CDS	Hypoth	2	PA4233	5.96395	0.286247	0.29987	0.0136234	-0.155542	-0.176935	0.791014	0.752861	1	1	0.801572
PA14_09200	779681	780178	+	ssb	single-stranded_DNA-binding_protein	core	CDS	DNAetc	1	PA4232	6.87946	0.259446	0.402679	0.143233	-0.374095	-0.448554	0.801438	0.608088	1	1	0.35127
PA14_09210	780267	781697	-	pchA	salicylate_biosynthesis_isochorismate_synthase	core	CDS	CIM	1	PA4231	10.4385	-0.0553612	-0.228121	-0.17276	0.110554	-0.40951	0.99038	0.81621	1	1	0.390732
PA14_09220	781694	781999	-	pchB	isochorismate-pyruvate_lyase	core	CDS	CIM	0	PA4230	8.24319	-0.176234	-0.321491	-0.145257	-0.077382	-1.76572	0.918984	0.776867	1	1	0.00295498
PA14_09230	781999	782754	-	pchC	pyochelin_biosynthetic_protein_PchC	core	CDS	SmallTrans	1	PA4229	8.1168	0.073457	-0.0187595	-0.0922165	-0.0223018	-1.7021	0.984101	1	1	1	0.00464191
PA14_09240	782751	784394	-	pchD	pyochelin_biosynthesis_protein_PchD	core	CDS	CIM	1	PA4228	9.74664	-0.00103324	-0.261081	-0.260048	-0.214899	-0.58291	1	0.842346	1	1	0.353075
PA14_09260	784624	785514	+	pchR	transcriptional_regulator_PchR	core	CDS	TRs	1	PA4227	6.82905	0.255122	0.0216985	-0.233423	-0.502552	-0.641485	0.807061	0.999882	1	1	0.163146
PA14_09270	785708	790024	+	pchE	dihydroaeruginoic_acid_synthetase	core	CDS	SmallTrans	0	PA4226	10.3484	0.136392	-0.00276959	-0.139162	0.101913	-0.188661	0.928635	1	1	1	0.756155
PA14_09280	790021	795450	+	pchF	pyochelin_synthetase	core	CDS	SmallTrans	0	PA4225	10.5561	0.0860871	0.0166846	-0.0694025	0.207717	-0.252622	0.970705	1	1	1	0.635001
PA14_09290	795447	796496	+	pchG	pyochelin_biosynthetic_protein_PchG	core	CDS	CIM	1	PA4224	8.68012	0.182436	-0.0548362	-0.237272	0.159182	-0.141798	0.885343	0.979861	1	1	0.821185
PA14_09300	796493	798205	+	pchH	putative_ATP-binding_component_of_ABC_transporter	core	CDS	SmallTrans	2	PA4223	8.36715	0.138208	-0.073192	-0.2114	0.124734	-0.335138	0.925173	0.96736	1	1	0.498675
PA14_09320	798202	799926	+	pchI	putative_ATP-binding_component_of_ABC_transporter	core	CDS	SmallTrans	2	PA4222	8.81285	0.261471	0.0058345	-0.255636	0.275427	0.0714877	0.791672	1	1	1	0.92245
PA14_09340	800018	802180	+	fptA	Fe(III)-pyochelin_outer_membrane_receptor_precursor	core	CDS	SmallTrans	8	PA4221	9.23227	0.398697	0.118912	-0.279785	-0.0166233	-0.435681	0.59535	0.930351	1	1	0.31508
PA14_09350	802180	802461	+	fptB	hypothetical_protein	core	CDS	Hypoth	2	PA4220	7.44301	0.432712	0.331126	-0.101586	0.250188	0.0611447	0.648871	0.742469	1	1	0.946881
PA14_09370	802793	803968	+	-	hypothetical_protein	core	CDS	Membrane	2	PA4219	7.65789	0.433731	0.343934	-0.089797	0.318389	-0.0047181	0.568683	0.682645	1	1	0.999558
PA14_09380	803961	805205	+	-	putative_transporter	core	CDS	SmallTrans	2	PA4218	7.90797	0.633077	0.300955	-0.332121	0.232969	-0.259954	0.324232	0.742877	1	1	0.657241
PA14_09400	805310	806518	-	phzS	hypothetical_protein	core	CDS	Putative	1	PA4217	7.71991	0.707461	-0.575886	-1.28335	-0.0856894	-1.1413	0.59535	0.679753	0.295133	1	0.136285
PA14_09410	806856	807503	-	phzG1	pyrodoxamine_5'-phosphate_oxidase	core	CDS	Secreted	1	PA1905	8.79324	-0.490273	-0.86027	-0.369997	0.166926	-0.792116	0.430114	0.089098	1	1	0.0284625
PA14_09420	807526	808362	-	phzF1	phenazine_biosynthesis_protein	core	CDS	Secreted	1	PA1904	9.72215	-0.778329	-0.918352	-0.140023	0.271046	-0.732395	0.0869066	0.077409	1	1	0.051623
PA14_09440	808376	810259	-	phzE1	phenazine_biosynthesis_protein_PhzE	core	CDS	Secreted	1	PA1903	11.0927	-0.734897	-1.00258	-0.267681	0.195397	-1.24464	0.271223	0.151132	1	1	0.00919121
PA14_09450	810256	810879	-	phzD1	phenazine_biosynthesis_protein_PhzD	core	CDS	Secreted	0	PA1902	9.79468	-0.832394	-1.01818	-0.185783	0.200753	-1.63114	0.159415	0.127759	1	1	0.000788773
PA14_09460	810876	812093	-	phzC1	phenazine_biosynthesis_protein_PhzC	core	CDS	Secreted	1	PA4212	9.7535	-0.446696	-0.781315	-0.33462	-0.0580042	-1.53437	0.602319	0.284114	1	1	0.00133235
PA14_09470	812129	812617	-	phzB1	phenazine_biosynthesis_protein	core	CDS	Secreted	1	PA4211	7.00904	1.21123	0.018461	-1.19276	-0.499331	-1.14278	0.25206	1	0.445099	1	0.159347
PA14_09480	812647	813135	-	phzA1	phenazine_biosynthesis_protein	core	CDS	Secreted	1	PA4210	5.53529	0.403475	-0.0633835	-0.466859	-0.403733	-0.854423	0.680939	0.977962	1	1	0.124396
PA14_09490	813831	814835	+	phzM	putative_phenazine-specific_methyltransferase	core	CDS	Putative	1	PA4209	8.37647	0.832776	0.230086	-0.60269	-0.0713061	0.295649	0.0985154	0.814398	0.58962	1	0.575819
PA14_09500	814846	816309	-	opmD	outer_membrane_protein	core	CDS	Membrane	8	PA4208	10.3151	0.11773	0.315511	0.19778	0.243635	-0.0161874	0.944035	0.716633	1	1	0.988227
PA14_09520	816306	819395	-	mexI	RND_efflux_transporter	core	CDS	SmallTrans	2	PA4207	11.3195	0.0979328	0.291137	0.193204	0.393717	0.679605	0.954095	0.731046	1	1	0.0718173
PA14_09530	819408	820520	-	mexH	RND_efflux_membrane_fusion_protein_precursor	core	CDS	SmallTrans	2	PA4206	10.5299	0.072267	0.337278	0.265011	0.0101875	-0.100001	0.985401	0.652184	1	1	0.904848
PA14_09540	820528	820974	-	mexG	hypothetical_protein	core	CDS	Membrane	2	PA4205	10.1096	0.0653894	0.326821	0.261431	-0.221287	-0.511432	0.988841	0.677046	1	1	0.149361
PA14_09550	821625	822791	-	-	hypothetical_protein	core	CDS	CCatab	4	PA4204	6.76825	-0.144674	0.654071	0.798746	-0.284287	-0.136274	1	0.175797	0.022582	1	0.872973
PA14_09570	822871	823725	-	-	LysR_family_transcriptional_regulator	core	CDS	TRs	1	PA4203	3.40703	0.584473	1.21615	0.631673	0.107943	-0.0338902	0.545409	0.148955	1	1	0.977205
PA14_09580	823833	824888	+	-	hypothetical_protein	core	CDS	Putative	1	PA4202	5.10157	0.328284	0.485178	0.156894	-0.0217054	-1.08421	0.731839	0.539517	1	1	0.0241037
PA14_09600	824984	826024	+	ddlA	D-alanine-D-alanine_ligase_A	core	CDS	CellEnv	1	PA4201	6.98694	0.352995	0.405284	0.0522887	0.0163314	-0.222274	0.651189	0.569888	1	1	0.687149
PA14_09610	826064	826930	-	-	hypothetical_protein	core	CDS	Hypoth	1	PA4200	5.26479	0.0741455	-0.281075	-0.35522	-0.0303077	0.438924	0.975168	0.752495	1	1	0.367241
PA14_09630	827138	828919	-	-	putative_acyl-CoA_dehydrogenase	core	CDS	FAPOL	1	PA4199	6.98416	0.117985	0.0834085	-0.0345766	-0.0748227	-1.08983	0.945861	0.962246	1	1	0.0133862
PA14_09660	829037	830659	-	-	acyl-CoA_synthetase	core	CDS	FAPOL	1	PA4198	5.16608	0.345891	-0.083855	-0.429746	-0.328461	-0.516415	0.738227	0.964312	1	1	0.368353
PA14_09680	830905	833181	+	-	putative_two-component_sensor	core	CDS	TwoComp	2	PA4197	5.02159	0.414702	0.0919987	-0.322703	0.172072	0.240778	0.624711	0.956029	1	1	0.696618
PA14_09690	833184	833828	+	-	putative_two-component_response_regulator	core	CDS	TwoComp	1	PA4196	4.80482	0.427065	-0.0478714	-0.474936	0.119075	0.579526	0.626851	0.986182	1	1	0.270298
PA14_09700	833833	835038	-	pqsL	putative_monooxygenase	core	CDS	Cofactor	1	PA4190	6.40581	0.297957	0.153328	-0.144629	-0.393223	-0.422812	0.760004	0.897503	1	1	0.395964
PA14_09710	835206	836696	-	aldH	putative_aldehyde_dehydrogenase	core	CDS	CCatab	1	PA4189	3.32509	-0.210065	0.0402436	0.250309	0.324471	-0.606358	0.891384	0.993724	1	1	0.419802
PA14_09730	836689	837600	-	dapA	putative_dihydrodipicolinate_synthase	core	CDS	AAsynth	1	PA4188	2.53352	-0.247541	0.10765	0.355191	0.176141	-0.13334	0.923345	0.974101	1	1	0.920911
PA14_09740	837665	838993	-	yaaU	putative_MFS_transporter	core	CDS	SmallTrans	2	PA4187	1.86799	-0.269599	-0.30096	-0.0313606	-0.152334	-1.81835	0.915141	0.884251	1	1	0.117043
PA14_09750	839129	840448	-	-	putative_oxidoreductase	core	CDS	Putative	1	PA4186	3.67402	0.244605	0.158922	-0.0856827	-0.0228846	-0.233463	0.851506	0.911336	1	1	0.749391
PA14_09760	840542	841270	-	-	GntR_family_transcriptional_regulator	core	CDS	TRs	1	PA4185	3.94338	0.339329	0.205272	-0.134057	-0.0198679	0.418321	0.779357	0.880552	1	1	0.551635
PA14_09770	841579	842601	+	-	AraC_family_transcriptional_regulator	core	CDS	TRs	1	PA4184	5.81305	0.210983	0.138095	-0.0728877	0.0190582	0.672944	0.85112	0.91221	1	1	0.098422
PA14_09780	842627	843094	+	-	hypothetical_protein	core	CDS	Hypoth	0	PA4183	3.95615	0.439736	0.44133	0.00159386	-0.0151734	-0.102931	0.684192	0.679753	1	1	0.91138
PA14_09790	843098	843736	-	-	putative_transcriptional_regulator	core	CDS	TRs	1	PA4182	4.40201	-0.197812	0.0913114	0.289123	-0.230445	-0.565584	0.887447	0.994429	1	1	0.307241
PA14_09810	843764	844483	-	-	hypothetical_protein	core	CDS	Hypoth	0	PA4181	2.50085	0.132347	0.452671	0.320324	-0.41275	-1.37669	0.975529	0.802285	1	1	0.183132
PA14_09820	844784	846427	+	-	acetolactate_synthase	core	CDS	AAsynth	1	PA4180	7.34173	0.342592	0.453183	0.110591	-0.252621	-0.0846317	0.665053	0.502386	1	1	0.905278
PA14_09850	846470	847765	-	opdN	putative_porin	core	CDS	Membrane	8	PA4179	0.95954	1.32058	-0.0149267	-1.3355	0.208713	1.88552	0.458489	1	0.861895	1	0.0720329
PA14_09870	848003	848746	-	-	hypothetical_protein	core	CDS	Hypoth	1	PA4178	1.47911	-0.054047	-0.272575	-0.218528	0.201396	1.24529	1	0.926869	1	1	0.191539
PA14_09880	848846	849247	-	-	hypothetical_protein	core	CDS	Hypoth	0	PA4177	4.66879	0.64787	-0.134045	-0.781915	0.560978	1.2088	0.419962	0.929148	0.451588	1	0.0271214
PA14_09890	849390	849671	+	ppiC2	peptidyl-prolyl_cis-trans_isomerase_C2	core	CDS	ChapHsp	1	PA4176	6.19456	0.304362	0.496473	0.192111	-0.075718	-0.98596	0.771294	0.547504	1	1	0.0449663
PA14_09900	849992	851380	-	prpL	\Pvds-regulated_endoprotease,_lysyl_class\""	core	CDS	Putative	16	PA4175	11.0783	0.270358	-0.411706	-0.682064	-0.418478	-1.83331	0.776394	0.569599	0.246411	1	1.50031e-05
PA14_09910	851913	852836	-	lysR	putative_transcriptional_regulator	core	CDS	TRs	1	PA4174	3.79935	0.625709	0.00889219	-0.616817	-0.0313234	0.0479206	0.470888	1	0.933277	1	0.964969
PA14_09920	852977	853375	+	-	putative_translation_initiation_inhibitor	core	CDS	TranslEtc	0	PA4173	3.34661	0.893941	0.228881	-0.665061	0.218606	0.195378	0.331674	0.877954	1	1	0.857828
PA14_09930	853407	854207	-	-	putative_exonuclease_III	core	CDS	DNAetc	1	PA4172	6.19374	-0.739471	0.322825	1.0623	-0.412786	-0.923908	0.169669	0.712093	0.0202885	1	0.0283584
PA14_09940	854230	854793	-	pfpI	putative_protease	core	CDS	Putative	1	PA4171	6.69238	-0.738325	0.440098	1.17842	-0.579921	-1.18753	0.352871	0.675067	0.0850536	1	0.0341075
PA14_09950	854929	855861	-	-	putative_oxidoreductase	core	CDS	Putative	0	PA4170	3.46717	1.03712	0.883122	-0.154003	-0.455918	-1.49206	0.193338	0.359394	1	1	0.0533769
PA14_09960	855942	856370	+	-	hypothetical_protein	core	CDS	TRs	0	PA4169	2.96692	0.73981	0.752849	0.0130394	0.0846019	-0.827583	0.544632	0.545853	1	1	0.425563
PA14_09970	856435	858843	-	fpvB	\type_I_ferripyoverdine_receptor,_FpvB\""	core	CDS	SmallTrans	8	PA4168	3.48685	0.0842796	-0.0630069	-0.147287	-0.369857	0.239212	0.978961	0.983949	1	1	0.771372
PA14_09980	859186	860004	+	dkgB	\2,5-diketo-D-gluconate_reductase_B\""	core	CDS	Putative	1	PA4167	0.827091	-0.454187	-0.160994	0.293193	0.305494	1.50874	0.8975	0.977073	1	1	0.240796
PA14_09990	860054	860512	-	-	putative_acetyltransferase	core	CDS	Putative	1	PA4166	2.16456	0.604966	0.795183	0.190217	-0.434885	-0.62871	0.741405	0.628263	1	1	0.643146
PA14_10010	860644	862134	+	-	putative_transcriptional_regulator	core	CDS	TRs	0	PA4165	4.34367	1.28373	0.586851	-0.696884	0.0330212	0.131245	0.042038	0.523294	0.790941	1	0.876596
PA14_10020	862150	862476	-	-	hypothetical_protein	core	CDS	Hypoth	0	PA4164	5.31887	0.444573	0.245237	-0.199336	-0.0338621	0.0486159	0.558908	0.891328	1	1	0.992661
PA14_10040	862538	864247	-	-	amidase	core	CDS	CCatab	1	PA4163	7.23533	0.365262	0.300238	-0.0650244	-0.152279	-0.127521	0.665053	0.733324	1	1	0.846834
PA14_10050	864434	864931	-	-	hypothetical_protein	RGP38	CDS	Hypoth	0	-	1.44721	0.463096	0.710515	0.24742	0.10584	-0.14036	0.851506	0.719147	1	1	0.947468
PA14_10070	864945	865931	-	-	putative_zinc-dependent_oxidoreductase	RGP38	CDS	Putative	1	-	2.49558	0.160562	-0.467203	-0.627765	0.166754	0.027915	0.956322	0.752031	1	1	0.990665
PA14_10080	865944	866321	-	-	hypothetical_protein	RGP38	CDS	Hypoth	0	-	1.22101	0.389619	0.872135	0.482516	0.260358	-2.81484	0.856903	0.585049	1	1	0.0758059
PA14_10090	866440	867351	+	-	LysR_family_transcriptional_regulator	RGP38	CDS	TRs	0	-	5.13771	0.571608	0.486642	-0.0849655	-0.0998093	0.367723	0.421821	0.545099	1	1	0.512316
PA14_10110	867362	868546	-	-	putative_transporter	RGP38	CDS	SmallTrans	2	-	1.86785	-0.0406113	-0.0569397	-0.0163285	0.624487	1.25976	1	0.991324	1	1	0.0984455
PA14_10120	868642	869571	-	-	LysR_family_transcription_regulator	RGP38	CDS	TRs	1	-	4.08803	0.790035	0.414886	-0.375149	-0.355883	-0.184064	0.220586	0.643648	1	1	0.842156
PA14_10130	869711	870427	+	-	short_chain_dehydrogenase	core	CDS	Putative	1	PA4162	4.55683	0.56025	0.160587	-0.399663	-0.213842	0.229026	0.495553	0.904638	1	1	0.738942
PA14_10140	870437	871468	-	fepG	ferric_enterobactin_transport_protein_FepG	core	CDS	SmallTrans	2	PA4161	0.790392	2.32243	1.83181	-0.490624	0.568437	1.17469	0.120492	0.322923	1	1	0.291181
PA14_10160	871465	872487	-	fepD	ferric_enterobactin_transport_protein_FepD	core	CDS	SmallTrans	2	PA4160	1.13901	0.449725	-0.508218	-0.957943	0.329475	0.216865	0.889788	0.826511	1	1	0.910719
PA14_10170	872518	873423	-	fepB	iron-enterobactin_transporter_periplasmic_binding_protein	core	CDS	SmallTrans	4	PA4159	1.62599	2.09437	0.411447	-1.68292	0.0921926	0.551934	0.193338	0.865482	0.662038	1	0.719451
PA14_10180	873549	874346	+	fepC	ferric_enterobactin_transport_protein_FepC	core	CDS	SmallTrans	2	PA4158	2.69603	0.95936	0.946021	-0.0133396	0.0472047	0.967309	0.33655	0.387886	1	1	0.24243
PA14_10190	874353	875141	-	-	putative_transcriptional_regulator	core	CDS	TRs	0	PA4157	4.33013	0.681767	0.918888	0.237121	-0.448118	-1.10713	0.358612	0.23959	1	1	0.0498404
PA14_10200	875397	877481	+	-	putative_TonB-dependent_receptor_protein	core	CDS	Membrane	8	PA4156	2.2483	-0.00736692	0.864301	0.871668	-0.354324	-0.784634	1	0.515007	0.967086	1	0.451674
PA14_10210	877549	878856	+	-	putative_oxidoreductase	core	CDS	EnergMb	1	PA4155	1.88224	0.456756	0.884303	0.427547	0.0172548	-0.65939	0.829639	0.588634	1	1	0.596932
PA14_10220	879293	879961	+	ygiM	SH3_domain-containing_protein	core	CDS	Hypoth	0	PA4154	3.36676	0.803905	0.618488	-0.185417	-0.444676	-1.37022	0.431922	0.587371	1	1	0.0717998
PA14_10230	880045	881136	-	adh	\2,3-butanediol_dehydrogenase\""	core	CDS	CCatab	1	PA4153	3.5432	0.883435	1.42926	0.545828	0.12252	0.488602	0.262067	0.0792994	1	1	0.502166
PA14_10240	881150	882262	-	acoC	branched-chain_alpha-keto_acid_dehydrogenase_subunit_E2	core	CDS	CCatab	1	PA4152	3.7938	0.663618	0.375571	-0.288047	0.443118	0.890619	0.501448	0.746316	1	1	0.194327
PA14_10250	882259	883278	-	acoB	acetoin_catabolism_protein_AcoB	core	CDS	CCatab	1	PA4151	2.01976	0.163492	-0.010593	-0.174085	-0.0155686	-0.158048	0.964865	1	1	1	0.916482
PA14_10260	883311	884285	-	acoA	putative_dehydrogenase_E1_component	core	CDS	CCatab	1	PA4150	1.54898	0.600462	0.685781	0.0853193	0.346051	0.151969	0.76076	0.705037	1	1	0.939875
PA14_10270	884308	885348	-	acoX	hypothetical_protein	core	CDS	CCatab	0	PA4149	0.837473	1.59685	1.46883	-0.128027	-0.188154	-1.71661	0.365111	0.465708	1	1	0.304518
PA14_10280	885345	886145	-	-	putative_short-chain_dehydrogenase	core	CDS	Putative	1	PA4148	1.92491	1.34717	2.47188	1.12472	0.113175	0.142889	0.129681	0.0188819	0.698684	1	0.915056
PA14_10290	886477	888354	+	acoR	transcriptional_regulator_AcoR	core	CDS	TRs	1	PA4147	6.99164	0.653356	0.690612	0.0372553	0.162531	0.299623	0.184759	0.224934	1	1	0.547907
PA14_10300	888559	889170	+	-	putative_efflux_protein	other	CDS	ProtExpo	2	-	2.04024	1.06455	0.777419	-0.287127	0.24151	0.837909	0.401745	0.588634	1	1	0.365105
PA14_10320	889157	890047	-	-	putative_transcriptional_regulator	core	CDS	TRs	1	PA4145	4.79223	1.14373	0.391101	-0.752629	-0.258974	0.272396	0.00426127	0.597946	0.157241	1	0.604428
PA14_10330	890143	891558	-	ompK	putative_outer_membrane_protein_precursor	core	CDS	ProtExpo	8	PA4144	5.081	1.00925	0.107853	-0.901396	0.293631	0.266277	0.0369618	0.986182	0.0910572	1	0.639393
PA14_10340	891558	893717	-	cvaB	putative_toxin_transporter	core	CDS	ProtExpo	2	PA4143	6.28222	1.19545	0.500302	-0.695145	0.38531	0.447059	0.000552933	0.399947	0.134294	1	0.275841
PA14_10350	893727	894983	-	-	putative_secretion_protein	core	CDS	ProtExpo	2	PA4142	8.72524	0.819762	0.777029	-0.0427335	0.353203	-0.0852436	0.0369618	0.121793	1	1	0.905928
PA14_10360	895080	895379	-	-	hypothetical_protein	core	CDS	Hypoth	0	PA4141	12.2194	0.581637	0.364273	-0.217364	0.280177	0.493685	0.745568	0.850172	1	1	0.628773
PA14_10370	895688	897481	-	choS	hypothetical_protein	core	CDS	FAPOL	0	PA4140	5.53644	0.220701	0.203595	-0.017106	-0.0135179	-0.650068	0.851506	0.84995	1	1	0.185178
PA14_10380	897613	897912	-	-	hypothetical_protein	core	CDS	Hypoth	0	PA4139	6.46639	0.322125	-0.0232205	-0.345345	-0.579256	-1.4104	0.729273	0.998407	1	0.887041	0.00190559
PA14_10420	898671	899909	+	tyrS	tyrosyl-tRNA_synthetase	core	CDS	TranslEtc	1	PA4138	3.38272	-0.416118	0.220416	0.636534	-0.176359	-0.231243	0.738032	0.884251	1	1	0.794966
PA14_10440	899938	901194	-	opdL	putative_porin	core	CDS	SmallTrans	8	PA4137	2.67608	0.378306	0.485227	0.10692	0.0887304	1.13454	0.853666	0.770439	1	1	0.212973
PA14_10470	901559	902767	+	bcr	putative_MFS_transporter	core	CDS	SmallTrans	2	PA4136	4.74379	0.466739	0.287063	-0.179676	0.173446	0.403771	0.600246	0.776867	1	1	0.494167
PA14_10480	902853	903275	+	-	putative_transcriptional_regulator	core	CDS	TRs	1	PA4135	4.6946	0.407263	0.157099	-0.250164	-0.468323	0.157245	0.749043	0.929148	1	1	0.87422
PA14_10490	903291	903533	-	-	hypothetical_protein	core	CDS	Hypoth	0	PA4134	7.90925	0.697931	0.460058	-0.237873	0.244832	-0.0222926	0.103632	0.478358	1	1	0.982389
PA14_10500	903617	905044	-	ccoN	cbb3-type_cytochrome_c_oxidase_subunit_I	core	CDS	EnergMb	2	PA4133	10.6448	0.438604	0.428438	-0.0101666	-0.152462	-0.239574	0.514901	0.542048	1	1	0.655823
PA14_10530	905308	906723	-	-	GntR_family_transcriptional_regulator	core	CDS	TRs	1	PA4132	10.6494	0.358334	0.364993	0.00665856	0.172295	0.251889	0.645584	0.631789	1	1	0.631413
PA14_10540	906821	908542	-	fixG	putative_iron-sulfur_cluster-binding_protein	core	CDS	EnergMb	2	PA4131	10.198	0.369206	0.482944	0.113738	-0.059283	-0.3211	0.615484	0.424536	1	1	0.490453
PA14_10550	908648	910321	+	cysI	putative_sulfite_or_nitrite_reductas	core	CDS	CIM	1	PA1838	11.3784	0.251703	0.367273	0.11557	0.275689	0.220964	0.79977	0.628263	1	1	0.688059
PA14_10560	910318	910806	+	-	hypothetical_protein	core	CDS	Hypoth	1	PA4129	10.255	0.353948	0.276298	-0.0776503	0.143857	0.126542	0.652897	0.746316	1	1	0.843579
PA14_10570	910888	911694	-	hpcH	\putative_2,4-dihydroxyhept-2-ene-1,7-dioic_acid_aldolase\""	core	CDS	CCatab	1	PA4128	3.50346	0.824469	0.813421	-0.0110477	-0.0446925	-0.513077	0.421821	0.45858	1	1	0.562845
PA14_10590	911707	912510	-	hpcG	\2-oxo-hept-3-ene-1,7-dioate_hydratase\""	core	CDS	CCatab	1	PA4127	1.27895	0.230307	0.471662	0.241355	-0.356495	-6.78901	0.953386	0.848277	1	1	0.0418836
PA14_10600	912528	913832	-	hpaX	putative_MFS_transporter	core	CDS	SmallTrans	2	PA4126	2.94678	-0.138422	0.35192	0.490342	0.281628	0.983155	0.946172	0.752648	1	1	0.129669
PA14_10610	913925	914317	-	hpcD	5-carboxymethyl-2-hydroxymuconate_isomerase	core	CDS	CCatab	0	PA4125	1.99385	0.729722	-0.030908	-0.76063	0.0626221	-0.665961	0.728023	1	1	1	0.609615
PA14_10620	914328	915251	-	hpcB	\homoprotocatechuate_2,3-dioxygenase\""	core	CDS	CCatab	0	PA4124	3.16559	0.405802	-0.099376	-0.505178	0.293398	0.09035	0.777562	0.96736	1	1	0.939264
PA14_10630	915383	916843	-	hpcC	5-carboxy-2-hydroxymuconate_semialdehyde_dehydrogenase	core	CDS	CCatab	1	PA4123	3.62626	0.164563	0.690252	0.525689	-0.099321	-0.429384	0.925218	0.449631	1	1	0.558064
PA14_10640	916840	917619	-	hpaG2	hypothetical_protein	core	CDS	CIM	1	PA4122	2.02396	1.26615	0.151352	-1.1148	0.0855159	0.736189	0.401807	0.964841	0.948771	1	0.529391
PA14_10650	917630	918289	-	hpaG1	hypothetical_protein	core	CDS	CIM	1	PA4121	1.61837	2.23434	2.02507	-0.209271	-0.209906	0.807003	0.0564836	0.158797	1	1	0.508195
PA14_10660	918509	919420	+	hpaA	putative_transcriptional_regulator	core	CDS	TRs	1	PA4120	3.88681	1.20726	0.374317	-0.832944	-0.0900603	1.15206	0.0786765	0.724563	0.558506	1	0.0475408
PA14_10670	919472	920275	+	aph	aminoglycoside_3'-phosphotransferase_type_IIb	core	CDS	ABresist	1	PA4119	3.64185	0.80209	0.232789	-0.569301	-0.407441	-0.793269	0.324232	0.852613	1	1	0.240012
PA14_10680	920399	920968	-	-	hypothetical_protein	core	CDS	Membrane	0	PA4118	5.52461	0.593471	0.325396	-0.268076	0.415761	0.460943	0.420745	0.725275	1	1	0.385774
PA14_10700	921046	923232	-	-	putative_bacteriophytochrome	core	CDS	TwoComp	2	PA4117	9.69407	-0.00695249	0.202918	0.20987	0.104266	0.0329497	1	0.849634	1	1	0.974169
PA14_10710	923260	923847	-	-	hypothetical_protein	core	CDS	SmallTrans	1	PA4116	7.24319	0.0953316	0.245328	0.149996	0.389238	-0.971972	0.95817	0.795295	1	1	0.0161673
PA14_10730	923965	925350	-	-	hypothetical_protein	core	CDS	Putative	1	PA4115	6.99458	0.0535538	0.0954463	0.0418925	0.166422	0.065036	0.992925	0.955562	1	1	0.933688
PA14_10740	925770	926279	+	-	spermidine_acetyltransferase	core	CDS	Putative	0	PA4114	4.93725	0.533668	0.361132	-0.172536	-0.65061	-1.34975	0.576365	0.725048	1	0.97684	0.0161673
PA14_10750	926433	927623	+	sotB	sugar_efflux_transporter	core	CDS	SmallTrans	2	PA4113	3.92951	-0.00138115	-0.072999	-0.0716179	0.0314062	0.478786	1	0.977962	1	1	0.512978
PA14_10770	927751	932004	+	-	putative_sensor/response_regulator_hybrid	core	CDS	TwoComp	2	PA4112	9.08262	-0.118134	-0.0423906	0.0757429	0.316697	0.497771	0.946172	0.988903	1	1	0.199081
PA14_10780	932168	932566	-	-	hypothetical_protein	core	CDS	Hypoth	1	PA4111	5.85971	0.336036	0.302947	-0.0330893	0.496569	1.05519	0.731918	0.74545	1	1	0.0241037
PA14_10790	932631	933824	-	ampC	beta-lactamase	core	CDS	AdptProt	4	PA4110	3.97239	-0.417955	-0.300542	0.117413	-0.39854	-1.07542	0.693808	0.850766	1	1	0.0676521
PA14_10800	933973	934863	+	ampR	transcriptional_regulator_AmpR	core	CDS	TRs	1	PA4109	6.27735	0.466507	0.596679	0.130172	-0.303307	0.291159	0.465265	0.334776	1	1	0.566405
PA14_10820	935422	936666	-	-	HDIG_domain-containing_protein	core	CDS	Hypoth	1	PA4108	7.15248	0.336273	0.370212	0.0339391	0.399836	0.751101	0.70965	0.654553	1	1	0.0758059
PA14_10830	936949	937824	-	-	LysR_family_transcriptional_regulator	RGP44	CDS	TRs	1	-	6.521	0.2475	0.446075	0.198575	0.149906	0.908915	0.803664	0.516659	1	1	0.012785
PA14_10840	937983	938735	+	-	putative_dehydrogenase	RGP44	CDS	Putative	1	-	4.9376	0.234588	0.237222	0.00263395	0.109761	0.344252	0.871498	0.803481	1	1	0.516494
PA14_10850	938752	940431	-	-	putative_dehydrogenase	core	CDS	Putative	2	PA4100	4.49382	1.00908	0.455843	-0.553241	0.0235851	-0.850074	0.462728	0.794175	1	1	0.408073
PA14_10870	940586	941890	-	-	hypothetical_protein	core	CDS	SmallTrans	8	PA4099	1.00709	0.568768	-0.186267	-0.755036	0.480883	0.305682	0.861476	0.96736	1	1	0.876596
PA14_10910	943770	945029	-	phlE	major_facilitator_transporter	core	CDS	SmallTrans	2	PA4096	2.04132	0.399365	-0.486684	-0.886048	0.493969	0.25885	0.918984	0.853563	1	1	0.874119
PA14_10940	945954	946913	+	-	AraC_family_transcriptional_regulator	core	CDS	TRs	1	PA4094	5.33185	0.482814	0.283813	-0.199	0.352313	0.686502	0.509275	0.751069	1	1	0.123819
PA14_10950	946961	947377	+	-	hypothetical_protein	core	CDS	Hypoth	1	PA4093	2.3444	1.13734	1.25072	0.113383	0.0888004	-2.68714	0.33682	0.351042	1	1	0.0400095
PA14_10960	947387	948499	-	-	ferridoxin_oxidoreductase_subunit	other	CDS	Putative	1	-	2.1226	0.580212	1.51994	0.939725	0.289356	-0.0676632	0.736348	0.292783	1	1	0.969178
PA14_10970	948528	949493	-	-	putative_flavodoxin_reductase	other	CDS	EnergMb	1	-	1.74543	0.553629	-0.265933	-0.819562	0.381518	0.230061	0.7702	0.903687	1	1	0.881848
PA14_10980	949604	950458	+	-	hypothetical_protein	other	CDS	Hypoth	1	-	3.81629	0.227826	0.300223	0.0723975	0.0068419	0.222837	0.903769	0.833518	1	1	0.821241
PA14_10990	950502	951014	-	hpaC	4-hydroxyphenylacetate_3-monooxygenase_small_chain	core	CDS	CCatab	0	PA4092	1.39585	0.0500909	-1.03244	-1.08253	0.137996	-1.1764	1	0.637298	1	1	0.505986
PA14_11000	951044	952606	-	hpaA	4-hydroxyphenylacetate_3-monooxygenase_large_chain	core	CDS	CCatab	1	PA4091	2.81659	0.430782	0.311399	-0.119383	0.039137	-0.297947	0.85245	0.892762	1	1	0.834258
PA14_11010	952772	953062	-	-	hypothetical_protein	core	CDS	Hypoth	0	PA4090	3.59005	-0.118557	0.25401	0.372566	-0.729186	-2.45482	0.962516	0.870798	1	0.869542	0.0012923
PA14_11030	954123	955508	-	-	aminotransferase	core	CDS	SmallTrans	1	PA4088	1.27278	0.489343	0.715134	0.225791	0.266894	-0.738744	0.793985	0.65896	1	1	0.590141
PA14_11060	956812	957381	+	cupB1	putative_fimbrial_subunit_CupB1	core	CDS	MotAtt	48	PA4086	2.66382	0.683678	0.58341	-0.100268	-0.609161	-4.9214	0.643747	0.702416	1	1	0.00277173
PA14_11070	957412	958158	+	cupB2	chaperone_CupB2	core	CDS	MotAtt	4	PA4085	1.59615	0.138105	-0.542687	-0.680792	-0.185138	-1.22612	0.977969	0.763613	1	1	0.385932
PA14_11080	958480	961014	+	cupB3	usher_CupB3	core	CDS	MotAtt	8	PA4084	3.09338	0.292265	0.0166006	-0.275664	0.338973	0.468444	0.875154	1	1	1	0.594983
PA14_11100	961839	964895	+	cupB5	adhesive_protein_CupB5	core	CDS	MotAtt	16	PA4082	4.24427	-0.010488	0.195875	0.206363	-0.113096	-0.611737	1	0.89781	1	1	0.423364
PA14_11110	964995	966140	+	cupB6	fimbrial_protein_cupB6	core	CDS	MotAtt	0	PA4081	2.90057	-0.264772	0.468946	0.733718	0.0793596	0.161388	0.870016	0.696848	0.88253	1	0.868007
PA14_11120	966785	967429	+	rcsB	putative_response_regulator	core	CDS	TwoComp	1	PA4080	5.59819	0.812822	0.654067	-0.158755	0.0568052	0.847305	0.181962	0.377974	1	1	0.0798076
PA14_11130	967444	968133	-	-	short_chain_dehydrogenase	core	CDS	Putative	16	PA4079	9.81532	-0.17206	0.0299913	0.202051	0.208033	-0.0620313	0.8941	0.994429	1	1	0.935847
PA14_11140	968223	971198	-	-	putative_nonribosomal_peptide_synthetase	core	CDS	Cofactor	1	PA4078	12.0527	-0.296776	-0.126283	0.170493	0.0233659	-0.815332	0.757228	0.925119	1	1	0.0444969
PA14_11150	971409	971615	-	-	putative_transcriptional_regulator	core	CDS	TRs	0	PA4077	3.1997	0.791504	0.427355	-0.364148	0.280412	0.969572	0.470888	0.747957	1	1	0.212527
PA14_11160	971612	971986	-	-	hypothetical_protein	core	CDS	Hypoth	2	PA4076	3.02409	0.680469	0.511561	-0.168908	-0.016487	-0.22338	0.548721	0.681488	1	1	0.83299
PA14_11170	972093	972929	+	-	hypothetical_protein	core	CDS	Hypoth	1	PA4075	6.76639	0.19307	0.40871	0.21564	-0.151553	0.395237	0.874485	0.581933	1	1	0.403464
PA14_11180	972926	973594	-	-	putative_transcriptional_regulator	core	CDS	TRs	1	PA4074	3.54476	0.358296	0.499298	0.141003	-0.227566	0.104601	0.77665	0.643648	1	1	0.913327
PA14_11190	973823	975310	+	styD	putative_aldehyde_dehydrogenase	core	CDS	Putative	1	PA4073	5.92166	1.1388	0.772725	-0.366076	0.114681	0.136886	0.3805	0.606688	1	1	0.927487
PA14_11210	975501	976991	+	-	putative_amino_acid_permease	core	CDS	SmallTrans	2	PA4072	4.39661	0.948934	0.6609	-0.288034	0.423207	0.117807	0.433548	0.637298	1	1	0.939995
PA14_11230	976966	977544	+	-	hypothetical_protein	core	CDS	Hypoth	0	PA4071	3.20582	1.10755	0.965613	-0.141937	0.535972	0.742162	0.225635	0.369258	1	1	0.392598
PA14_11240	977705	978655	+	-	DNA-binding_transcriptional_activator_FeaR	core	CDS	TRs	1	PA4070	5.21462	0.474562	0.397222	-0.0773402	0.197861	0.403497	0.558908	0.644171	1	1	0.458548
PA14_11250	978924	979808	+	-	hypothetical_protein	core	CDS	CellEnv	1	PA4069	6.50575	0.0943263	0.142472	0.0481462	0.0167429	-0.205116	0.962819	0.914703	1	1	0.750034
PA14_11260	979801	980730	+	-	putative_epimerase	core	CDS	CIM	1	PA4068	6.33885	0.148742	0.0134502	-0.135292	-0.00190822	0.153108	0.915141	1	1	1	0.804618
PA14_11270	981171	981869	-	oprG	outer_membrane_protein_OprG_precursor	core	CDS	Membrane	8	PA4067	10.6539	0.175006	-0.0891589	-0.264165	0.126882	-1.06232	0.927891	0.967535	1	1	0.0727614
PA14_11280	982017	982535	-	-	hypothetical_protein	core	CDS	FAPOL	0	PA4066	3.81587	-0.164275	0.167052	0.331327	-0.0672613	-0.544701	0.927891	0.914272	1	1	0.433457
PA14_11290	982553	983818	-	-	putative_permease	core	CDS	Membrane	2	PA4065	3.90887	0.375025	0.214938	-0.160087	-0.0692192	-0.416096	0.73358	0.90069	1	1	0.528537
PA14_11310	983821	984525	-	-	ABC_transporter_ATP-binding_protein	core	CDS	SmallTrans	2	PA4064	3.03494	0.630839	0.225149	-0.40569	0.0873071	-0.846533	0.62988	0.902366	1	1	0.335209
PA14_11320	984614	985204	-	-	hypothetical_protein	core	CDS	Hypoth	0	PA4063	2.89368	-0.0600281	0.41658	0.476608	0.324273	-0.651702	0.999682	0.816952	1	1	0.538696
PA14_11330	985337	985681	+	-	hypothetical_protein	core	CDS	Hypoth	1	PA4062	4.55787	0.286319	0.356735	0.0704162	0.188431	-0.26109	0.801452	0.713085	1	1	0.718087
PA14_11340	985718	986587	-	trx-1	putative_thioredoxin	core	CDS	EnergMb	1	PA4061	6.5744	0.286926	0.384552	0.0976258	0.126734	-0.609539	0.757228	0.606616	1	1	0.134113
PA14_11350	986659	987321	-	-	hypothetical_protein	core	CDS	Hypoth	1	PA4059	5.09765	0.261136	-0.0148905	-0.276027	-0.328688	-0.388866	0.827253	1	1	1	0.523582
PA14_11370	987318	987788	-	-	putative_lipoprotein	core	CDS	FAPOL	0	PA4058	4.89419	0.0433697	-0.0399805	-0.0833502	-0.589219	-0.74226	0.99663	0.988903	1	0.857916	0.10223
PA14_11380	987974	988438	+	nrdR	transcriptional_regulator_NrdR	core	CDS	Hypoth	1	PA4057	5.4022	0.568302	0.698708	0.130405	-0.48331	-1.28113	0.430114	0.341063	1	1	0.00894155
PA14_11400	988435	989556	+	ribD	riboflavin-specific_deaminase/reductase	core	CDS	ABresist	1	PA4056	8.00283	0.422054	0.450992	0.0289378	-0.0275105	0.00412315	0.524192	0.491162	1	1	0.999943
PA14_11410	989984	990643	+	ribC	riboflavin_synthase_subunit_alpha	core	CDS	Cofactor	1	PA4055	4.49659	-0.00219358	-0.0359703	-0.0337767	-0.213888	-0.511612	1	1	1	1	0.305509
PA14_11420	990670	991767	+	ribB	\bifunctional_3,4-dihydroxy-2-butanone_4-phosphate_synthase/GTP_cyclohydrolase_II-like_protein\""	core	CDS	Cofactor	1	PA4054	5.30548	0.134966	-0.074111	-0.209077	-0.0793096	-0.394579	0.932801	0.96736	1	1	0.466671
PA14_11430	991885	992361	+	ribH	\6,7-dimethyl-8-ribityllumazine_synthase\""	core	CDS	Cofactor	1	PA4053	6.83476	0.477557	0.292664	-0.184893	-0.411335	-0.602906	0.567149	0.761802	1	1	0.220236
PA14_11450	992358	992837	+	nusB	transcription_antitermination_protein_NusB	core	CDS	TranscRNA	0	PA4052	6.64933	0.311499	0.209189	-0.10231	-0.272292	-0.170102	0.746069	0.842346	1	1	0.791966
PA14_11460	992856	993824	+	thiL	thiamine_monophosphate_kinase	core	CDS	Hypoth	0	PA4051	5.82886	0.155894	0.272073	0.116179	-0.00495153	-0.359604	0.909061	0.757624	1	1	0.466668
PA14_11470	993817	994332	+	pgpA	phosphatidylglycerophosphatase_A	core	CDS	FAPOL	2	PA4050	5.5704	0.0487094	0.375074	0.326364	0.169988	0.711309	0.994818	0.636233	1	1	0.0948744
PA14_11480	994341	995087	+	-	hypothetical_protein	core	CDS	Hypoth	0	PA4049	6.62234	-0.154885	0.313077	0.467962	0.309774	0.639268	0.913665	0.696979	0.829106	1	0.0777115
PA14_11490	995090	995734	+	-	hypothetical_protein	core	CDS	Hypoth	0	PA4048	6.63049	0.191037	0.400249	0.209212	0.726185	0.653037	0.877911	0.621387	1	0.606494	0.145968
PA14_11510	995865	996482	+	ribA	GTP_cyclohydrolase_II	core	CDS	Cofactor	1	PA4047	6.57879	0.47169	0.854049	0.382359	0.356356	-0.141914	0.420745	0.0621009	1	1	0.937268
PA14_11520	996479	996898	+	-	hypothetical_protein	core	CDS	Hypoth	2	PA4046	5.92202	0.465785	0.679839	0.214054	0.25746	0.997565	0.530638	0.313283	1	1	0.0174153
PA14_11530	996898	997695	+	-	hypothetical_protein	core	CDS	SmallTrans	4	PA4045	5.41843	0.550468	0.639559	0.0890902	0.309213	1.14881	0.441064	0.369515	1	1	0.0126037
PA14_11550	997819	999702	-	dxs	1-deoxy-D-xylulose-5-phosphate_synthase	core	CDS	Cofactor	1	PA4044	7.36074	0.325601	0.248033	-0.0775679	-0.272247	-0.431474	0.680939	0.790182	1	1	0.277583
PA14_11560	999811	1000698	-	ispA	geranyltranstransferase	core	CDS	Cofactor	1	PA4043	5.01635	0.235861	0.106497	-0.129364	-0.726604	-1.17702	0.83878	0.946079	1	0.648414	0.0155705
PA14_11570	1000695	1000937	-	xseB	exodeoxyribonuclease_VII_small_subunit	core	CDS	DNAetc	1	PA4042	4.16748	0.265965	0.162483	-0.103482	-0.739899	-1.50332	0.838525	0.91205	1	0.776242	0.0111412
PA14_11580	1001095	1002264	+	-	hypothetical_protein	core	CDS	Putative	1	PA4041	7.07396	-0.368438	-0.0109014	0.357537	0.0271794	0.0935865	0.638797	1	1	1	0.88999
PA14_11590	1002496	1003503	-	-	hypothetical_protein	core	CDS	Hypoth	0	PA4040	2.23091	0.483728	-0.681685	-1.16541	0.180329	1.16458	0.803291	0.646102	0.560714	1	0.197424
PA14_11600	1003505	1005307	-	-	ABC_transporter	core	CDS	SmallTrans	2	PA4039	1.71438	0.855835	0.396228	-0.459607	0.330671	1.01932	0.606735	0.837312	1	1	0.343422
PA14_11620	1006048	1006974	-	-	ABC_transporter	core	CDS	SmallTrans	1	PA4037	2.6689	0.775633	0.293368	-0.482264	0.717611	1.49145	0.643747	0.895244	1	1	0.133997
PA14_11630	1007379	1009679	-	-	putative_two-component_sensor	core	CDS	TwoComp	2	PA4036	5.14193	0.558392	0.403632	-0.15476	0.182255	0.319396	0.433006	0.63079	1	1	0.572335
PA14_11650	1009698	1010699	-	-	hypothetical_protein	core	CDS	Hypoth	0	PA4035	5.08488	0.711909	0.243238	-0.46867	-0.769808	-0.31661	0.396754	0.842346	1	0.791134	0.658739
PA14_11660	1010865	1011554	-	aqpZ	aquaporin_Z	core	CDS	SmallTrans	2	PA4034	3.50713	0.315267	-0.0962047	-0.411472	-0.0575817	0.24501	0.837176	0.96736	1	1	0.797963
PA14_11670	1011901	1012170	-	-	hypothetical_protein	core	CDS	Hypoth	0	PA4033	2.13129	0.440798	0.594664	0.153866	0.523382	0.592514	0.817967	0.709644	1	1	0.61285
PA14_11680	1012365	1013081	+	-	two-component_regulator	core	CDS	TwoComp	1	PA4032	6.48434	0.592827	0.678501	0.0856741	0.0360743	0.340705	0.250825	0.232107	1	1	0.472113
PA14_11690	1013172	1013699	-	ppa	inorganic_pyrophosphatase	core	CDS	EnergMb	1	PA4031	5.43733	0.582768	0.34246	-0.240307	-1.02099	-2.79596	0.626081	0.80146	1	0.60066	0.000518025
PA14_11700	1013779	1014609	-	-	hypothetical_protein	core	CDS	Hypoth	0	PA4030	4.73538	-0.138338	0.192115	0.330453	-0.481158	-1.11226	0.93546	0.874643	1	1	0.0342283
PA14_11720	1014612	1015277	-	-	hypothetical_protein	core	CDS	Membrane	2	PA4029	5.35774	0.0252904	0.477153	0.451863	-0.325745	-0.643079	1	0.525847	1	1	0.15514
PA14_11730	1015471	1017054	+	-	protein_kinase	other	CDS	TranslEtc	0	-	4.98785	0.0845479	0.225188	0.14064	-0.0027799	0.468792	0.974461	0.895312	1	1	0.306265
PA14_11740	1016947	1017840	-	-	hypothetical_protein	core	CDS	Hypoth	0	PA4027	6.36866	0.413483	0.291643	-0.12184	0.17563	-0.0300932	0.626081	0.751279	1	1	0.974171
PA14_11750	1017890	1018351	-	-	acetyltransferase	core	CDS	Putative	1	PA4026	5.77404	0.355278	0.291982	-0.0632961	-0.541755	-1.06935	0.705359	0.753952	1	1	0.027827
PA14_11760	1018515	1019336	-	eutC	ethanolamine_ammonia-lyase_small_subunit	core	CDS	Hypoth	1	PA4025	5.92852	0.0272764	-0.0432008	-0.0704772	-0.0218026	-0.049517	1	0.986182	1	1	0.949776
PA14_11770	1019347	1020741	-	eutB	ethanolamine_ammonia-lyase_large_subunit	core	CDS	CIM	1	PA4024	5.6453	0.036044	0.0336642	-0.00237981	-0.21901	-0.702778	1	1	1	1	0.0831925
PA14_11790	1020800	1022248	-	-	putative_amino_acid_transporter	core	CDS	SmallTrans	2	PA4023	3.70011	0.542402	0.44134	-0.101062	0.0839253	-0.594173	0.611261	0.689828	1	1	0.408165
PA14_11810	1022458	1023978	-	-	putative_aldehyde_dehydrogenase	core	CDS	Putative	1	PA4022	7.56423	0.381921	0.121243	-0.260677	-0.504765	-1.05137	0.612161	0.929148	1	0.983355	0.00387508
PA14_11830	1024317	1026248	+	-	transcriptional_regulator	core	CDS	TRs	1	PA4021	7.35225	0.523587	0.44992	-0.0736667	0.0793289	-0.0935043	0.336084	0.495423	1	1	0.892862
PA14_11845	1026406	1027761	+	mpl	UDP-N-acetylmuramate:L-alanyl-gamma-D-glutamyl-_meso-diaminopimelate_ligase	core	CDS	Hypoth	1	PA4020	7.49446	0.418729	0.420465	0.00173545	-0.11467	0.0655573	0.536293	0.542172	1	1	0.932171
PA14_11860	1027770	1028399	+	-	aromatic_acid_decarboxylase	core	CDS	Putative	1	PA4019	6.70459	0.576362	0.368575	-0.207787	0.107742	0.0712004	0.26395	0.617883	1	1	0.922815
PA14_11880	1028401	1028676	+	-	hypothetical_protein	core	CDS	Hypoth	0	PA4018	5.02426	0.268812	0.177024	-0.0917885	0.387705	0.325774	0.809793	0.884251	1	1	0.58978
PA14_11890	1028696	1029337	-	-	hypothetical_protein	core	CDS	Hypoth	1	PA4017	8.35419	-0.223472	0.0913983	0.31487	0.272325	0.849803	0.835058	0.954906	1	1	0.0246675
PA14_11900	1029384	1031123	-	-	hypothetical_protein	core	CDS	Hypoth	0	PA4016	5.95298	0.0249344	0.252612	0.227677	-0.12309	0.11714	1	0.938279	1	1	0.99547
PA14_11910	1031314	1031769	-	-	hypothetical_protein	core	CDS	Hypoth	1	PA4015	6.62874	0.000252691	-0.124271	-0.124523	-0.300314	-0.817566	1	0.947866	1	1	0.186979
PA14_11920	1031915	1032325	+	-	hypothetical_protein	core	CDS	Hypoth	2	PA4014	5.41772	-0.213252	-0.108093	0.105159	-0.0814512	0.553148	0.861476	0.945593	1	1	0.280047
PA14_11930	1032325	1033035	+	-	hypothetical_protein	core	CDS	Membrane	2	PA4013	6.26196	0.0104657	0.00694984	-0.00351587	-0.132844	-0.0385652	1	1	1	1	0.967177
PA14_11940	1033055	1033648	+	-	hypothetical_protein	core	CDS	Hypoth	1	PA4012	7.73089	0.0310873	-0.0371175	-0.0682048	0.173015	0.768969	1	0.993768	1	1	0.0145228
PA14_11960	1033659	1034972	-	-	hypothetical_protein	core	CDS	Hypoth	2	PA4011	5.77879	0.0716589	-0.0292364	-0.100895	0.1244	-0.202347	0.977309	0.994429	1	1	0.741654
PA14_11970	1034969	1035688	-	-	3-methyladenine_DNA_glycosylase	core	CDS	Putative	1	PA4010	5.76187	0.540516	0.118757	-0.421759	-0.0346331	0.972427	0.506547	0.939376	1	1	0.0477955
PA14_11980	1035752	1036609	+	-	hypothetical_protein	core	CDS	Putative	1	PA4009	5.29847	-0.00308094	0.139362	0.142443	0.242231	1.18374	1	0.912977	1	1	0.00858732
PA14_11990	1036617	1037840	-	-	putative_hydrolase	core	CDS	Putative	1	PA4008	3.22926	-0.515922	-0.106253	0.409669	0.234145	0.321498	0.764688	0.974101	1	1	0.763277
PA14_12010	1038138	1039403	+	proA	gamma-glutamyl_phosphate_reductase	core	CDS	AAsynth	1	PA4007	7.65672	0.09099	0.122061	0.031071	-0.211453	-0.122979	0.962516	0.927803	1	1	0.850212
PA14_12020	1039403	1040047	+	nadD	nicotinic_acid_mononucleotide_adenylyltransferase	core	CDS	Cofactor	1	PA4006	7.60865	0.0800835	0.137834	0.0577506	0.232886	-0.0663355	0.974461	0.912829	1	1	0.931099
PA14_12030	1040070	1040426	+	-	hypothetical_protein	core	CDS	Hypoth	1	PA4005	6.42102	-0.0368608	-0.136604	-0.0997429	0.0463876	-0.767531	0.999682	0.914652	1	1	0.0681722
PA14_12050	1040434	1040901	+	-	rRNA_large_subunit_methyltransferase	core	CDS	Hypoth	1	PA4004	6.55858	0.135165	-0.000904228	-0.136069	0.468558	0.52948	0.93116	1	1	1	0.283118
PA14_12060	1040914	1042854	+	pbpA	penicillin-binding_protein_2	core	CDS	CellEnv	2	PA4003	6.63864	0.0516543	0.0426792	-0.00897517	0.347615	0.693747	0.992302	0.987095	1	1	0.0679481
PA14_12070	1042886	1043989	+	rodA	rod_shape-determining_protein	core	CDS	CellEnv	2	PA4002	7.10689	0.232072	0.353244	0.121172	0.335359	1.18816	0.82173	0.646102	1	1	0.0013473
PA14_12080	1043998	1045020	+	sltB1	soluble_lytic_transglycosylase_B	core	CDS	CellEnv	2	PA4001	8.10368	0.130909	0.380833	0.249924	0.14899	0.859075	0.944589	0.575454	1	1	0.00464191
PA14_12090	1045017	1046042	+	-	RlpA_family_lipoprotein	core	CDS	Hypoth	4	PA4000	7.5411	0.0996943	-0.000101002	-0.0997953	-0.175187	-0.288079	0.959239	1	1	1	0.561324
PA14_12100	1046108	1047268	+	dacC	D-ala-D-ala-carboxypeptidase	core	CDS	CellEnv	2	PA3999	8.64705	0.145178	0.138391	-0.0067876	0.158553	-0.243829	0.925145	0.918218	1	1	0.649069
PA14_12110	1047339	1047620	+	-	hypothetical_protein	core	CDS	Hypoth	1	PA3998	7.16746	0.245839	0.184431	-0.0614081	0.21121	-0.318687	1	0.999861	1	1	0.534386
PA14_12120	1047620	1048273	+	lipB	lipoate-protein_ligase_B	core	CDS	Cofactor	1	PA3997	8.40359	0.102481	0.148691	0.0462099	0.360409	0.515945	0.959239	0.910826	1	1	0.158698
PA14_12130	1048270	1049253	+	lis	lipoyl_synthase	core	CDS	Cofactor	1	PA3996	8.97736	0.0799962	0.0714266	-0.00856963	0.485806	0.388779	0.974461	0.967535	1	1	0.375291
PA14_12140	1049398	1050291	-	-	putative_transcriptional_regulator	core	CDS	TRs	1	PA3995	6.35534	0.512439	0.463461	-0.0489777	0.456878	0.256033	0.404802	0.504133	1	1	0.629931
PA14_12150	1050399	1051289	+	-	epoxide_hydrolase	core	CDS	Putative	0	PA3994	3.39138	-0.145963	-0.135095	0.0108676	-0.105196	0.228582	1	0.937429	1	1	0.78079
PA14_12160	1051492	1052838	-	-	putative_murein_transglycosylase	core	CDS	Putative	2	PA3992	6.76479	0.0665006	0.417664	0.351163	-0.172762	-0.568253	0.980696	0.606944	1	1	0.230009
PA14_12180	1053401	1053553	-	-	hypothetical_protein	core	CDS	Hypoth	0	PA3990	1.93507	1.2186	0.558578	-0.660023	-0.880943	-2.5189	0.432397	0.775026	1	1	0.0370712
PA14_12200	1053645	1054682	-	holA	DNA_polymerase_III_subunit_delta	core	CDS	DNAetc	0	PA3989	6.62919	-0.116246	-0.328567	-0.212321	-0.0546131	-0.0619165	0.94451	0.685594	1	1	0.936082
PA14_12210	1054720	1055343	-	-	hypothetical_protein	core	CDS	Hypoth	0	PA3988	6.85658	-0.121649	-0.19939	-0.0777415	0.217458	-0.135467	0.941947	0.845355	1	1	0.831645
PA14_12230	1055410	1058031	-	leuS	leucyl-tRNA_synthetase	core	CDS	TranslEtc	1	PA3987	8.78907	0.228773	0.0707972	-0.157976	-0.251757	-0.491829	0.830948	0.967535	1	1	0.26398
PA14_12260	1058202	1058633	+	-	hypothetical_protein	core	CDS	Hypoth	0	PA3986	9.23365	-0.0415428	0.403268	0.444811	0.666587	1.00764	0.999682	0.702376	1	1	0.0676521
PA14_12270	1058706	1059467	+	-	hypothetical_protein	core	CDS	Hypoth	2	PA3985	5.327	-0.249476	0.175479	0.424955	0.0512951	-0.174709	0.827253	0.883454	1	1	0.804385
PA14_12280	1059517	1061052	-	lnt	apolipoprotein_N-acyltransferase	core	CDS	CellEnv	2	PA3984	5.4796	0.4049	0.0786098	-0.326291	-0.196897	-0.463616	0.608566	0.986018	1	1	0.32819
PA14_12300	1061238	1062077	-	-	hypothetical_protein	core	CDS	AdptProt	2	PA3983	7.43097	0.279918	0.359872	0.0799538	0.398928	0.122178	0.776384	0.672421	1	1	0.853334
PA14_12310	1062074	1062556	-	-	putative_metalloprotease	core	CDS	Hypoth	1	PA3982	7.45531	0.211642	0.346355	0.134713	0.550608	0.378764	0.852773	0.683776	1	0.986085	0.443938
PA14_12330	1062546	1063568	-	-	hypothetical_protein	core	CDS	AdptProt	1	PA3981	8.71598	0.16257	0.297396	0.134826	0.543535	0.37793	0.902702	0.731046	1	0.980717	0.430372
PA14_12350	1063737	1065077	-	orf2	(dimethylallyl)adenosine_tRNA_methylthiotransferase	core	CDS	Hypoth	1	PA3980	6.37449	-0.104112	-0.0725379	0.0315741	-0.67547	-0.774456	0.952544	0.96736	1	0.606494	0.0625764
PA14_12360	1065206	1065538	+	-	hypothetical_protein	core	CDS	Hypoth	1	PA3979	4.44195	-0.262459	0.0846004	0.34706	0.261704	0.222511	0.83878	0.96736	1	1	0.777888
PA14_12370	1065554	1066102	-	-	hypothetical_protein	core	CDS	Hypoth	0	PA3978	7.47474	0.379358	0.223681	-0.155677	0.762879	0.612308	0.762089	0.871593	1	0.980717	0.33387
PA14_12390	1066311	1067594	-	hemL	glutamate-1-semialdehyde_aminotransferase	core	CDS	Cofactor	1	PA3977	6.84569	0.183802	0.134491	-0.0493113	-0.169584	-0.33738	0.894349	0.924659	1	1	0.563255
PA14_12400	1067632	1068261	-	thiE	thiamine-phosphate_pyrophosphorylase	core	CDS	Hypoth	0	PA3976	4.71745	0.11796	0.182795	0.0648346	-0.18634	-0.947599	0.99663	0.946012	1	1	0.0378788
PA14_12410	1068272	1069069	-	thiD	phosphomethylpyrimidine_kinase	core	CDS	Cofactor	4	PA3975	5.88804	0.504643	0.522931	0.0182884	-0.424622	-0.503656	0.538082	0.525381	1	1	0.341749
PA14_12420	1069280	1071025	+	-		core	CDS	Hypoth	1	-	8.57111	0.474809	0.350479	-0.12433	0.287546	0.89391	0.433548	0.646246	1	1	0.00888466
PA14_12430	1070454	1071716	+	-		core	CDS	Hypoth	1	-	8.50366	0.385206	0.250162	-0.135044	0.305606	1.23537	0.620908	0.784531	1	1	0.00139762
PA14_12440	1071822	1072469	+	-	AcrR_family_transcriptional_regulator	core	CDS	TRs	1	PA3973	5.69614	0.232308	0.593967	0.361659	0.482321	-0.147429	0.853666	0.478358	1	1	0.844367
PA14_12450	1072466	1074115	+	-	putative_acyl-CoA_dehydrogenase	core	CDS	FAPOL	1	PA3972	6.61256	0.132178	0.218382	0.0862037	0.194644	-0.527258	0.930162	0.82229	1	1	0.221295
PA14_12470	1074127	1074558	+	-	hypothetical_protein	core	CDS	Hypoth	1	PA3971	5.00041	0.0688144	0.493184	0.42437	0.361238	0.255068	0.982078	0.577831	1	1	0.722519
PA14_12490	1074613	1076112	+	-	AMP_nucleosidase	core	CDS	NuclSynth	1	PA3970	6.51149	0.0826962	0.255357	0.172661	-0.0826877	-0.416592	1	0.77614	1	1	0.335209
PA14_12530	1076787	1077872	-	-	hypothetical_protein	core	CDS	Hypoth	0	PA3969	4.8247	0.51103	0.336936	-0.174094	-0.245827	-0.709182	0.584289	0.742071	1	1	0.209628
PA14_12540	1078011	1078580	+	-	putative_pseudouridine_synthase	core	CDS	TranscRNA	1	PA3968	5.33871	0.456283	0.194174	-0.262109	-0.522171	-0.457456	0.492025	0.94027	1	0.955476	0.308425
PA14_12550	1078614	1079006	-	-	hypothetical_protein	core	CDS	Hypoth	0	PA3967	2.46052	0.176238	0.567175	0.390937	0.686247	0.313384	0.93707	0.653107	1	1	0.758388
PA14_12560	1079107	1079316	-	-	hypothetical_protein	core	CDS	Hypoth	2	PA3966	6.10403	0.276063	0.489143	0.21308	1.18263	1.18644	0.870016	0.685594	1	0.418044	0.0791837
PA14_12570	1079518	1080027	-	-	transcription_regulator_AsnC	core	CDS	TRs	1	PA3965	4.52142	0.404912	0.0809938	-0.323918	-0.455723	-0.543421	0.678969	0.96736	1	1	0.34768
PA14_12590	1080409	1081194	-	-	hypothetical_protein	core	CDS	Hypoth	0	PA3964	4.46071	0.839662	0.895335	0.0556739	0.29354	0.383819	0.420745	0.403888	1	1	0.674965
PA14_12610	1081151	1082047	-	cepA	putative_transporter	core	CDS	SmallTrans	2	PA3963	5.24781	0.23349	0.579877	0.346387	-0.0808319	-0.110019	0.844576	0.467026	1	1	0.885926
PA14_12620	1082136	1082552	-	-	hypothetical_protein	core	CDS	Hypoth	0	PA3962	5.77146	-0.0124298	0.359515	0.371945	-0.50704	-0.293848	1	0.696848	1	1	0.622168
PA14_12630	1082719	1085211	+	-	putative_ATP-dependent_helicase	core	CDS	DNAetc	8	PA3961	7.65102	0.273205	0.252253	-0.0209522	0.0522164	0.693778	0.771294	0.781825	1	1	0.050113
PA14_12640	1085222	1085629	-	-	hypothetical_protein	core	CDS	Hypoth	0	PA3960	1.85763	1.36484	1.00932	-0.35552	-0.433321	-0.230226	0.193338	0.418496	1	1	0.873203
PA14_12650	1085653	1086387	-	-	hypothetical_protein	core	CDS	Hypoth	0	PA3959	2.04764	1.45784	0.19488	-1.26296	-0.34881	-0.552726	0.222542	0.939376	0.588381	1	0.597258
PA14_12670	1086477	1087616	-	-	hypothetical_protein	core	CDS	DNAetc	2	PA3958	5.08334	0.218001	-0.0301807	-0.248182	-0.197355	0.00548994	0.85033	1	1	1	0.99889
PA14_12680	1087678	1088514	+	-	short_chain_dehydrogenase	core	CDS	FAPOL	1	PA3957	8.14687	-0.0332382	0.117045	0.150283	0.292819	0.706139	1	0.932271	1	1	0.0757056
PA14_12690	1088521	1088955	-	-	hypothetical_protein	core	CDS	CCatab	0	PA3956	5.67536	-0.00106275	-0.0418673	-0.0408046	0.0892265	-0.429297	1	0.988903	1	1	0.441014
PA14_12700	1089022	1089678	-	-	hypothetical_protein	core	CDS	Hypoth	2	PA3955	2.94411	-0.12598	-0.0709209	0.0550589	-0.533312	-1.36737	0.973062	0.986018	1	1	0.082168
PA14_12710	1089762	1090856	-	-	hypothetical_protein	core	CDS	Cofactor	1	PA3954	2.34991	-0.202095	0.0520812	0.254176	0.0708816	0.45258	0.951741	0.995771	1	1	0.69597
PA14_12730	1091014	1091595	-	-	hypothetical_protein	core	CDS	AAsynth	4	PA3953	1.86544	1.00559	1.23773	0.232147	-0.316694	-2.39944	0.631684	0.547504	1	1	0.1564
PA14_12740	1091836	1092411	+	-	hypothetical_protein	core	CDS	Hypoth	0	PA3952	6.84016	0.205127	0.586719	0.381592	0.4927	-0.217678	0.870263	0.418496	1	1	0.722519
PA14_12750	1092477	1092980	+	-	hypothetical_protein	core	CDS	Hypoth	0	PA3951	5.4342	0.196603	0.486379	0.289776	0.566066	0.2802	0.889788	0.581933	1	1	0.670597
PA14_12760	1093058	1094407	+	-	ATP-dependent_RNA_helicase	core	CDS	TranscRNA	1	PA3950	7.1559	0.37869	0.368403	-0.0102872	-0.139836	0.682009	0.631684	0.640474	1	1	0.0943503
PA14_12770	1094430	1095605	-	-	hypothetical_protein	core	CDS	Hypoth	0	PA3949	5.13071	0.0419763	0.14156	0.0995841	-0.408723	-0.408426	0.999682	0.927931	1	1	0.540224
PA14_12780	1095964	1096593	-	-	putative_two-component_response_regulator	core	CDS	TwoComp	1	PA3948	5.27162	0.265473	0.776628	0.511155	0.44379	0.614233	0.799508	0.253566	0.948771	1	0.198038
PA14_12810	1096875	1098053	+	-	two-component_response_regulator	core	CDS	TwoComp	2	PA3947	5.33589	0.456176	0.617436	0.16126	0.142159	0.99865	0.480758	0.305975	1	1	0.00852475
PA14_12820	1098155	1101793	+	-	two-component_sensor	core	CDS	TwoComp	2	PA3946	4.86891	0.0562162	0.10884	0.0526242	0.487894	0.727568	0.992302	0.947866	1	1	0.188723
PA14_12840	1102008	1102598	+	-	acetyltransferase	core	CDS	TranslEtc	1	PA3945	8.95281	0.12454	0.175953	0.0514137	0.34456	1.22622	0.936521	0.873369	1	1	0.00331647
PA14_12850	1102625	1103203	+	-	acetyltransferase	core	CDS	TranslEtc	0	PA3944	6.68303	0.228267	0.442096	0.21383	0.183499	0.1906	0.828327	0.52035	1	1	0.743817
PA14_12860	1103206	1104801	+	-	hypothetical_protein	core	CDS	Hypoth	1	PA3943	6.95092	0.455725	0.388673	-0.0670515	0.195616	0.436089	0.442254	0.574808	1	1	0.283643
PA14_12870	1104835	1105704	+	tesB	acyl-CoA_thioesterase_II	core	CDS	FAPOL	1	PA3942	4.81674	0.224815	-0.0144455	-0.239261	-0.0360978	0.335624	0.899626	1	1	1	0.688837
PA14_12890	1105701	1106297	+	-	hypothetical_protein	core	CDS	Putative	1	PA3941	3.39205	0.547975	-0.215166	-0.76314	-0.0510925	-0.954174	0.631684	0.882399	0.799877	1	0.194121
PA14_12900	1106421	1106702	-	-	putative_DNA_binding_protein	core	CDS	DNAetc	1	PA3940	8.23907	-0.0744943	0.0314611	0.105955	-0.781045	-1.14475	0.975529	0.993768	1	0.472905	0.0079921
PA14_12910	1107072	1107251	+	-	hypothetical_protein	core	CDS	Hypoth	0	PA3939	1.8078	1.9901	0.495951	-1.49415	-0.0415096	-1.50647	0.0931101	0.775026	0.48277	1	0.269477
PA14_12920	1107458	1108471	+	-	taurine_ABC_transporter_periplasmic_protein	core	CDS	SmallTrans	0	PA3938	3.09627	0.654887	-0.168782	-0.823669	-0.84682	-0.549704	0.622385	0.93716	0.909932	0.905733	0.511608
PA14_12940	1108535	1109326	+	-	taurine_ABC_transporter_ATP-binding_protein	core	CDS	SmallTrans	2	PA3937	2.6634	0.199172	0.0128364	-0.186336	-0.118942	-0.374835	0.953386	1	1	1	0.780961
PA14_12960	1109316	1110134	+	-	taurine_ABC_transporter_permease	core	CDS	SmallTrans	2	PA3936	2.72198	-0.743986	-0.682771	0.061215	0.138443	-1.04328	0.748169	0.752436	1	1	0.514139
PA14_12970	1110241	1111074	+	tauD	taurine_dioxygenase	core	CDS	CCatab	1	PA3935	1.48837	0.712287	0.485906	-0.226381	-0.185601	0.182597	0.83073	0.885898	1	1	0.938902
PA14_12980	1111237	1113273	+	-	hypothetical_protein	core	CDS	Membrane	2	PA3934	7.50999	-0.14113	-0.044734	0.0963961	-0.359797	-0.0875747	0.928635	0.988243	1	1	0.905569
PA14_12990	1113381	1115342	-	-	choline_transporter	core	CDS	SmallTrans	2	PA3933	5.41708	1.11478	1.00664	-0.108136	0.363191	0.265642	0.665053	0.694512	1	1	0.909317
PA14_13000	1115532	1116506	-	-	transcriptional_regulator	core	CDS	TRs	1	PA3932	4.52334	0.616825	0.186128	-0.430697	0.295126	-0.469024	0.466553	0.886798	1	1	0.458178
PA14_13010	1116682	1117461	-	-	hypothetical_protein	core	CDS	Hypoth	0	PA3931	5.27339	0.408108	0.392968	-0.0151401	-0.77259	-0.881342	0.807061	0.802285	1	1	0.303718
PA14_13030	1117899	1119365	+	cioA	\CioA,_cyanide_insensitive_terminal_oxidase\""	core	CDS	EnergMb	2	PA3930	9.63392	0.164355	0.458723	0.294369	0.188891	0.0410246	0.903769	0.475225	1	1	0.964127
PA14_13040	1119369	1120376	+	cioB	\CioB,_cyanide_insensitive_terminal_oxidase\""	core	CDS	EnergMb	2	PA3929	9.42555	0.0782335	0.282376	0.204143	0.0729338	0.274087	0.977057	0.738949	1	1	0.587879
PA14_13050	1120390	1120560	+	-	hypothetical_protein	core	CDS	Hypoth	2	PA3928	6.46327	0.0843062	0.365479	0.281173	-0.286992	-0.994312	0.974018	0.640474	1	1	0.0110974
PA14_13060	1120835	1121623	-	-	putative_transcriptional_regulator	core	CDS	TRs	1	PA3927	4.07632	0.597254	0.826097	0.228843	-0.0330536	0.0949604	0.466553	0.322726	1	1	0.909935
PA14_13070	1121725	1122906	+	-	MFS_family_transporter	core	CDS	SmallTrans	2	PA3926	3.39131	-0.45577	-0.0845196	0.37125	0.013679	0.0521979	0.745568	0.977073	1	1	0.971591
PA14_13090	1122963	1124138	-	-	putative_acyl-CoA_thiolase	core	CDS	FAPOL	1	PA3925	5.84594	0.684831	0.269535	-0.415296	-0.476369	-0.680235	0.193338	0.761802	1	1	0.104483
PA14_13110	1124320	1126002	+	-	long-chain-fatty-acid--CoA_ligase	core	CDS	FAPOL	1	PA3924	7.47326	-0.0201829	-0.123711	-0.103528	-0.379451	-0.551417	1	0.932271	1	1	0.270552
PA14_13130	1126214	1128139	+	-	hypothetical_protein	core	CDS	Hypoth	8	PA3923	8.56685	0.262496	0.0693221	-0.193173	-0.367735	-0.471909	0.806258	0.969638	1	1	0.344552
PA14_13140	1128200	1129567	+	-	hypothetical_protein	core	CDS	Hypoth	0	PA3922	7.906	0.179207	0.0493747	-0.129832	-0.12456	-0.882058	0.894349	0.986182	1	1	0.0517407
PA14_13150	1129901	1132621	+	-	putative_transcriptional_regulator	core	CDS	TRs	0	PA3921	9.59989	0.131802	0.170122	0.0383207	0.112732	0.492211	0.932718	0.878178	1	1	0.216587
PA14_13170	1132653	1135031	-	-	putative_metal_transporting_P-type_ATPase	core	CDS	SmallTrans	2	PA3920	6.56075	-0.0356826	0.151093	0.186775	0.21841	-0.731658	0.999682	0.903926	1	1	0.115978
PA14_13190	1135535	1136926	+	-	hypothetical_protein	core	CDS	Hypoth	1	PA3919	8.17783	0.524751	0.861196	0.336446	0.210496	-0.619331	0.471632	0.198032	1	1	0.185163
PA14_13200	1137043	1137819	+	-	hypothetical_protein	other	CDS	Hypoth	1	-	4.87235	0.580691	0.863943	0.283252	0.111587	-0.111898	0.365111	0.156686	1	1	0.938905
PA14_13210	1137829	1138011	-	-	hypothetical_protein	other	CDS	Hypoth	0	-	5.96604	-0.397962	-0.230596	0.167367	0.891722	1.14766	0.638797	0.817844	1	0.265398	0.00919121
PA14_13220	1138174	1138602	-	-	protein-tyrosine-phosphatase	other	CDS	Putative	1	-	3.27672	0.75358	0.0194843	-0.734096	-0.768844	-0.732095	0.329735	1	0.640802	0.694388	0.228014
PA14_13230	1138820	1139302	+	moaC	molybdenum_cofactor_biosynthesis_protein_MoaC	core	CDS	Cofactor	1	PA3918	5.92506	0.278647	0.472144	0.193497	-0.121376	-0.528059	0.775595	0.515237	1	1	0.253241
PA14_13240	1139299	1139550	+	moaD	\molybdopterin_converting_factor,_small_subunit\""	core	CDS	Hypoth	0	PA3917	6.12442	0.340539	0.361394	0.0208547	-0.0138093	0.24046	0.992028	0.646102	1	1	0.801334
PA14_13250	1139555	1140007	+	moaE	\molybdopterin_converting_factor,_large_subunit\""	core	CDS	Cofactor	1	PA3916	5.58416	0.136159	0.234602	0.0984437	-0.0127845	-0.522184	0.935232	0.828592	1	1	0.35127
PA14_13260	1140109	1140666	+	moaB1	MoaB1	core	CDS	Cofactor	1	PA3915	2.88428	0.39261	0.432743	0.0401338	0.36777	0.596535	0.806001	0.756685	1	1	0.490453
PA14_13280	1140663	1141886	+	moeA1	molybdenum_cofactor_biosynthetic_protein_A1	core	CDS	Cofactor	1	PA3914	2.0475	0.419786	0.820876	0.40109	0.262686	-1.10739	0.848861	0.621274	1	1	0.40481
PA14_13290	1142001	1142996	+	-	putative_protease	core	CDS	TranslEtc	1	PA3913	3.2331	-0.0221653	-0.225755	-0.20359	1.91635e-05	-3.873	1	0.9097	1	1	0.0018377
PA14_13300	1143008	1143898	+	-	hypothetical_protein	core	CDS	TranslEtc	1	PA3912	4.16906	-0.293446	-0.554764	-0.261318	0.232289	-1.17285	0.857425	0.635588	1	1	0.10223
PA14_13320	1143892	1144407	+	-	hypothetical_protein	core	CDS	FAPOL	0	PA3911	4.02077	-0.285437	-0.519639	-0.234202	0.357104	-0.743624	0.819462	0.57858	1	1	0.257196
PA14_13330	1144659	1146221	+	-	hypothetical_protein	core	CDS	Putative	16	PA3910	3.81939	0.00942778	-0.241569	-0.250997	-0.053626	0.269008	1	0.836951	1	1	0.696702
PA14_13340	1146258	1148600	+	-	extracellular_nuclease	core	CDS	TranscRNA	0	PA3909	5.14498	-0.292572	-0.356305	-0.0637323	-0.0743014	-0.785751	0.803291	0.719147	1	1	0.15514
PA14_13350	1148922	1149641	-	-	hypothetical_protein	core	CDS	Hypoth	1	PA3908	7.46278	0.418151	0.363626	-0.0545252	-0.0291554	0.736479	0.531601	0.61866	1	1	0.0304051
PA14_13360	1149638	1150423	-	-	hypothetical_protein	core	CDS	Hypoth	1	PA3907	7.15429	0.389308	0.35282	-0.0364883	0.0933286	0.188513	0.588966	0.637298	1	1	0.750034
PA14_13370	1150420	1150803	-	-	hypothetical_protein	core	CDS	Hypoth	1	PA3906	6.63058	0.349761	0.375195	0.0254334	0.0849209	0.177402	0.637671	0.583883	1	1	0.882799
PA14_13380	1150796	1151323	-	-	hypothetical_protein	core	CDS	Hypoth	0	PA3905	7.02684	0.3826	0.44719	0.06459	-0.0131627	-0.0410054	0.584197	0.471739	1	1	0.999943
PA14_13390	1151320	1151715	-	-	hypothetical_protein	core	CDS	Hypoth	0	PA3904	6.91229	0.390224	0.406744	0.0165202	-0.364887	-0.120188	0.622385	0.588634	1	1	0.853004
PA14_13410	1152100	1153683	-	prfC	peptide_chain_release_factor_3	core	CDS	TranslEtc	1	PA3903	6.85505	0.294145	0.184592	-0.109554	-0.474922	0.563042	0.766168	0.866115	1	1	0.22646
PA14_13420	1153904	1154365	+	-	hypothetical_protein	core	CDS	Hypoth	4	PA3902	5.3939	0.269643	0.591582	0.32194	-0.335615	-1.07355	0.791672	0.397428	1	1	0.0165067
PA14_13430	1154465	1156819	-	fecA	Fe(III)_dicitrate_transport_protein_FecA	core	CDS	SmallTrans	8	PA3901	1.94318	0.547158	-0.433331	-0.98049	-0.0221178	-1.74635	0.740311	0.77614	0.757769	1	0.111411
PA14_13450	1156914	1157867	-	fecR	putative_transmembrane_sensor	core	CDS	Membrane	0	PA3900	1.88484	0.259131	-0.323316	-0.582447	0.143159	-2.58955	0.914564	0.850006	1	1	0.0424073
PA14_13460	1157864	1158373	-	fecI	RNA_polymerase_sigma_factor	core	CDS	TRs	1	PA3899	2.49806	0.277819	-0.0322743	-0.310093	-0.285655	-0.671533	0.874485	1	1	1	0.452048
PA14_13470	1158474	1159355	-	-	AraC_family_transcriptional_regulator	core	CDS	TRs	1	PA3898	4.37087	0.386865	0.631237	0.244372	-0.143708	0.140893	0.683271	0.425435	1	1	0.849313
PA14_13490	1159481	1160383	+	-	hypothetical_protein	core	CDS	Membrane	2	PA3897	2.27107	0.381228	0.57752	0.196292	-0.218434	-0.209421	0.791672	0.628263	1	1	0.849313
PA14_13500	1160401	1161378	-	-	putative_2-hydroxyacid_dehydrogenase	core	CDS	EnergMb	1	PA3896	4.32539	-0.175139	-0.488716	-0.313576	-0.273178	0.0560395	0.909319	0.581933	1	1	0.952909
PA14_13510	1161473	1162426	-	-	LysR_family_transcriptional_regulator	core	CDS	TRs	1	PA3895	4.40778	0.120185	0.136761	0.0165753	-0.197812	-0.167619	1	0.971924	1	1	0.801334
PA14_13520	1162672	1164162	+	-	putative_outer_membrane_protein	core	CDS	ProtExpo	8	PA3894	3.91421	0.963533	0.769989	-0.193544	-0.0406114	0.542615	0.207271	0.397158	1	1	0.428403
PA14_13530	1164159	1166354	+	-	putative_outer_membrane_protein	core	CDS	ProtExpo	2	PA3893	2.59066	0.184473	0.0719623	-0.112511	0.297617	1.05206	0.953386	0.988903	1	1	0.230508
PA14_13560	1166581	1167489	+	-	hypothetical_protein	core	CDS	ProtExpo	2	PA3892	1.79214	0.664746	0.36905	-0.295696	0.158894	-1.25117	0.631684	0.81621	1	1	0.289655
PA14_13580	1167617	1168780	-	-	ABC_transporter_ATP-binding_protein	core	CDS	SmallTrans	2	PA3891	7.06279	-0.822004	0.150054	0.972058	-0.0446242	0.0883795	0.0644226	0.89781	0.0197292	1	0.898255
PA14_13590	1168793	1169455	-	-	ABC_transporter_permease	core	CDS	SmallTrans	2	PA3890	5.98668	-0.67261	0.372284	1.04489	-0.134284	-0.35623	0.160111	0.62239	0.00601314	1	0.451844
PA14_13600	1169455	1170390	-	-	putative_binding_protein_component_of_ABC_transporter	core	CDS	SmallTrans	2	PA3889	6.13236	-0.634426	0.443674	1.0781	-0.0718348	0.170419	0.352097	0.600237	0.0461582	1	0.800482
PA14_13610	1170390	1171112	-	-	ABC_transporter_permease	core	CDS	SmallTrans	2	PA3888	5.67312	-0.42171	0.598686	1.0204	-0.0480093	0.0899272	0.605639	0.397428	0.0380651	1	0.899898
PA14_13620	1171554	1172828	+	nhaP	Na+/H+_antiporter_NhaP	core	CDS	SmallTrans	2	PA3887	4.23749	0.205661	0.00612961	-0.199531	-0.326125	0.535242	0.878114	1	1	1	0.333001
PA14_13630	1172887	1173132	-	-	hypothetical_protein	other	CDS	Hypoth	2	-	4.49041	0.119109	0.497	0.377891	-0.363522	-1.08371	1	0.554432	1	1	0.0471395
PA14_13650	1173163	1174062	-	-	hypothetical_protein	core	CDS	CCatab	1	PA3886	4.98959	0.197336	-0.0138621	-0.211198	-0.350118	-0.0717278	0.886343	1	1	1	0.933157
PA14_13660	1174167	1174823	-	tpbA	protein_tyrosine_phosphatase_TpbA	core	CDS	MotAtt	4	PA3885	0.573058	0.909884	-0.274774	-1.18466	-0.510925	0.468096	0.779216	0.951267	1	1	0.792669
PA14_13670	1174918	1175304	-	-	hypothetical_protein	core	CDS	Hypoth	2	PA3884	2.12531	-0.0897023	-0.837349	-0.747647	-0.0820773	-0.175	0.99663	0.622214	1	1	0.905928
PA14_13680	1175325	1176155	-	-	short_chain_dehydrogenase	core	CDS	Cofactor	1	PA3883	5.06631	0.0314496	-0.229256	-0.260706	-0.0580623	-0.536985	1	0.844752	1	1	0.369221
PA14_13690	1176243	1176992	-	-	putative_methyltransferase	core	CDS	Cofactor	1	PA3882	5.75608	-0.342849	-0.521196	-0.178347	-0.319999	-0.809592	0.875154	0.411083	1	1	0.0336018
PA14_13710	1177008	1177472	-	-	hypothetical_protein	core	CDS	Hypoth	0	PA3881	5.12854	-0.464638	-0.429797	0.0348411	-0.429055	-0.683878	0.576365	0.606137	1	1	0.155892
PA14_13720	1177638	1178033	-	-	hypothetical_protein	core	CDS	Hypoth	1	PA3880	5.45448	0.59072	0.439393	-0.151327	-0.122497	-0.0929481	0.421821	0.603876	1	1	0.904848
PA14_13730	1178118	1178777	-	narL	transcriptional_regulator_NarL	core	CDS	TwoComp	1	PA3879	6.29397	0.111977	0.136051	0.0240735	0.411222	0.522494	0.952514	0.924659	1	1	0.317133
PA14_13740	1178774	1180642	-	narX	two-component_sensor_NarX	core	CDS	TwoComp	2	PA3878	6.68501	-0.0185454	0.380193	0.398738	0.553104	0.698773	1	0.673334	1	1	0.142104
PA14_13750	1180817	1182112	+	narK1	nitrite_extrusion_protein_1	core	CDS	SmallTrans	2	PA3877	1.68177	-1.1212	-0.537004	0.584192	-0.0430428	2.08874	0.440202	0.788174	1	1	0.012785
PA14_13770	1182125	1183531	+	narK2	nitrite_extrusion_protein_2	core	CDS	SmallTrans	2	PA3876	1.50895	0.00872334	-0.794124	-0.802848	0.0607813	0.0128217	1	0.768362	1	1	0.999943
PA14_13780	1183607	1187392	+	narG	putative_respiratory_nitrate_reductase_alpha_subun	core	CDS	EnergMb	2	PA3875	3.78179	-0.0848589	-0.000779533	0.0840793	0.105593	0.182585	1	1	1	1	0.815949
PA14_13800	1187404	1188945	+	narH	respiratory_nitrate_reductase_beta_subuni	core	CDS	EnergMb	2	PA3874	4.11932	0.711919	0.225928	-0.485991	0.257774	0.267076	0.286827	0.962122	1	1	0.691575
PA14_13810	1188951	1189691	+	narJ	respiratory_nitrate_reductase_delta_chain	core	CDS	EnergMb	1	PA3873	2.33828	1.08035	0.326061	-0.754293	0.111907	-1.91433	0.324232	0.842346	1	1	0.0995831
PA14_13830	1189694	1190377	+	narI	respiratory_nitrate_reductase_gamma_chain	core	CDS	EnergMb	2	PA3872	1.85075	0.41291	-0.225526	-0.638437	0.363821	0.103453	0.874485	0.937429	1	1	0.955953
PA14_13840	1190432	1191250	+	-	\putative_peptidyl-prolyl_cis-trans_isomerase,_PpiC-type\""	core	CDS	TranslEtc	0	PA3871	2.96488	-0.115665	-1.02851	-0.91285	0.316345	-0.0365971	0.975168	0.359394	0.698418	1	0.983061
PA14_13850	1191307	1192296	+	moaA	molybdenum_cofactor_biosynthesis_protein_A	core	CDS	Cofactor	1	PA3870	2.81869	0.669534	-0.0214182	-0.690952	0.0522917	0.771177	0.61011	1	1	1	0.335758
PA14_13860	1192303	1192482	-	-	hypothetical_protein	RGP37	CDS	Hypoth	0	-	4.48476	0.387066	0.230646	-0.15642	0.147358	0.684844	0.742943	0.859836	1	1	0.291826
PA14_13870	1192617	1193000	-	-	hypothetical_protein	RGP37	CDS	Hypoth	1	PA3869	3.50284	0.317866	0.303022	-0.0148441	-0.359802	0.786259	0.778729	0.777648	1	1	0.172317
PA14_13890	1193191	1194201	-	-	putative_integrase_protein	RGP37	CDS	PhaTraPla	1	PA3868	3.33809	0.503051	0.262227	-0.240824	0.0785673	0.430358	0.631684	0.831919	1	1	0.567774
PA14_13900	1194757	1195158	-	-		core	CDS	Hypoth	1	-	4.00455	0.468298	0.282297	-0.186001	-0.022935	-0.331502	0.643747	0.806418	1	1	0.660541
PA14_13910	1195176	1195316	-	-		core	CDS	Hypoth	1	-	2.70194	0.162316	-0.531797	-0.694114	-0.242052	-2.45379	0.953714	0.708333	1	1	0.0231694
PA14_13920	1195465	1195623	+	-	hypothetical_protein	RGP37	CDS	Hypoth	0	-	0.738667	0.770467	0.61383	-0.156637	1.15	-0.989123	0.680939	0.74545	1	1	0.713543
PA14_13940	1196245	1197924	+	-	putative_S-type_pyocin_protein	RGP37	CDS	Secreted	16	PA3866	5.85047	0.578811	0.813332	0.23452	-0.370235	-0.0559794	0.458489	0.292783	1	1	0.950828
PA14_13950	1197924	1198262	+	-	hypothetical_protein	RGP37	CDS	Hypoth	0	-	5.69465	0.675487	0.922558	0.247071	0.147478	1.24939	0.550937	0.378547	1	1	0.0730467
PA14_13960	1198334	1198426	-	-	hypothetical_protein	RGP37	CDS	Hypoth	0	-	2.4301	0.64399	-0.110287	-0.754277	0.410861	1.31536	0.668704	0.969638	1	1	0.161893
PA14_13970	1198431	1198694	-	-	hypothetical_protein	RGP37	CDS	Hypoth	0	-	3.13109	0.368625	0.0960502	-0.272574	0.560014	1.62586	0.853395	0.977962	1	1	0.062335
PA14_13990	1199242	1200033	+	-	putative_amino_acid_ABC_transporter	core	CDS	SmallTrans	4	PA3865	6.80237	0.694909	0.35919	-0.335719	-0.00855533	0.711263	0.124911	0.636052	1	1	0.0545401
PA14_14000	1200057	1200689	-	-	hypothetical_protein	core	CDS	Hypoth	0	PA3864	3.98669	0.229754	-0.0616358	-0.29139	-0.365866	-1.27336	0.858873	1	1	1	0.0219038
PA14_14010	1200752	1201879	-	-	putative_amino_acid_oxidase	core	CDS	AAsynth	1	PA3863	5.09851	0.630097	0.409963	-0.220134	-0.183769	-0.612779	0.524192	0.714555	1	1	0.358256
PA14_14020	1201902	1202849	-	-	hypothetical_protein	core	CDS	AAsynth	1	PA3862	5.30221	0.564384	0.291668	-0.272715	0.0301144	-0.319893	0.450735	0.764701	1	1	0.590141
PA14_14040	1203010	1204533	-	rhl	ATP-dependent_RNA_helicase_RhlB	core	CDS	TranscRNA	1	PA3861	7.11649	0.25901	0.300983	0.0419732	-0.320374	-0.366359	0.793985	0.722065	1	1	0.449212
PA14_14060	1204817	1206715	+	-	AMP-binding_domain_protein	core	CDS	FAPOL	1	PA3860	6.23138	0.273748	0.276319	0.00257113	-0.00916855	0.0778061	0.775874	0.751069	1	1	0.914214
PA14_14080	1206731	1207378	-	estB	carboxylesterase	core	CDS	FAPOL	0	PA3859	5.74877	0.0231085	0.103661	0.0805523	-0.461037	-0.335323	1	0.947866	1	1	0.560903
PA14_14100	1207659	1208684	+	yhdW	putative_amino_acid-binding_protein	core	CDS	SmallTrans	4	PA3858	8.68202	-0.0357787	0.0677605	0.103539	0.212062	0.415469	1	0.974101	1	1	0.302975
PA14_14110	1208798	1209514	+	pcs	Phosphatidylserine_synthase	core	CDS	FAPOL	2	PA3857	6.82806	0.0041325	0.251395	0.247262	0.275531	-0.649134	1	0.782378	1	1	0.0931848
PA14_14130	1209585	1210067	+	-	hypothetical_protein	core	CDS	Hypoth	0	PA3856	6.10039	-0.29166	0.172864	0.464523	0.321085	0.187108	0.769639	0.879969	1	1	0.763919
PA14_14140	1210134	1210835	+	-	hypothetical_protein	core	CDS	Hypoth	1	PA3855	6.63489	0.187963	0.194999	0.00703611	-0.325236	-0.57391	0.963756	0.96722	1	1	0.0961841
PA14_14150	1210828	1211142	+	-	GIY-YIG_nuclease_superfamily_protein	core	CDS	DNAetc	0	PA3854	6.47055	0.284917	0.147834	-0.137083	0.0335253	0.41434	0.949621	1	1	1	0.424341
PA14_14160	1211171	1211860	+	-	putative_acetyltransferase	core	CDS	AAsynth	1	PA3853	6.81086	0.24135	0.0701025	-0.171248	0.439497	1.27674	0.810462	0.967535	1	1	0.0016422
PA14_14170	1211981	1212916	+	-	hypothetical_protein	core	CDS	TranslEtc	4	PA3852	6.79043	0.256038	0.233004	-0.0230342	-0.154609	-0.437978	0.995232	0.986182	1	1	0.296466
PA14_14200	1212920	1213672	+	-	hypothetical_protein	core	CDS	Membrane	2	PA3851	5.87813	0.383314	0.124163	-0.259151	-0.169889	-0.458639	0.670566	1	1	1	0.298173
PA14_14210	1213761	1214672	+	-	hypothetical_protein	core	CDS	Hypoth	0	PA3850	5.01495	0.0395432	0.129621	0.0900775	-0.222576	-0.29682	0.999682	0.930541	1	1	0.644096
PA14_14220	1214715	1215719	-	-	nucleoid-associated_protein_NdpA	core	CDS	Hypoth	1	PA3849	6.34827	-0.0428492	-0.169744	-0.126895	-0.204743	-0.105637	1	0.993768	1	1	0.97287
PA14_14230	1215812	1217167	-	-	hypothetical_protein	core	CDS	ProtExpo	1	PA3848	6.35239	-0.24442	-0.149657	0.094763	-0.0810333	-0.46539	0.95309	1	1	1	0.26398
PA14_14250	1217241	1217711	-	-	hypothetical_protein	core	CDS	Hypoth	0	PA3847	4.84672	0.442506	0.0107957	-0.43171	-0.611074	-0.63883	0.668361	1	1	1	0.282993
PA14_14270	1217815	1218357	+	-	isochorismatase_family_hydrolase	core	CDS	Putative	1	PA3846	8.0648	-0.126492	-0.0288667	0.0976258	0.0427339	0.222684	0.935478	0.994429	1	1	0.68512
PA14_14280	1218347	1219243	-	-	LysR_family_transcriptional_regulator	core	CDS	TRs	1	PA3845	4.4502	1.33059	0.585207	-0.745386	0.411179	0.968508	0.0907574	0.602635	0.948771	1	0.182995
PA14_14290	1219367	1219978	+	-	hypothetical_protein	core	CDS	Hypoth	2	PA3844	6.09775	0.0833255	0.0319045	-0.051421	-0.0296249	0.15924	0.97445	0.993768	1	1	0.804816
PA14_14300	1220135	1221262	-	-	putative_zinc-binding_oxidoreductase	other	CDS	CCatab	1	-	4.17814	0.408305	0.734362	0.326057	-1.05838	-1.93056	0.688574	0.382612	1	0.229039	0.00261936
PA14_14310	1221193	1221495	-	-	putative_transcriptional_regulator	other	CDS	TRs	0	-	4.20034	0.575926	0.685652	0.109725	-1.54706	-1.24504	0.580466	0.487415	1	0.0292759	0.0618449
PA14_14320	1221589	1222182	+	-	hypothetical_protein	other	CDS	Hypoth	2	-	4.16162	-0.180584	0.101861	0.282445	-0.25288	0.0343039	0.912944	0.960734	1	1	0.977104
PA14_14330	1222474	1222824	-	-	chaperone	core	CDS	Hypoth	1	PA3842	3.78575	0.0194104	0.141205	0.121795	-0.552379	-1.08746	1	0.947866	1	1	0.127283
PA14_14340	1223012	1224022	-	ybiN	putative_SAM-dependent_methyltransferase	core	CDS	Hypoth	1	PA3840	3.26188	0.199171	-0.057751	-0.256922	0.0853715	0.158982	0.897996	1	1	1	0.855558
PA14_14360	1224114	1225946	-	-	putative_sodium:sulfate_symporter	core	CDS	SmallTrans	2	PA3839	5.93077	0.0328346	-0.13975	-0.172584	0.635449	1.21052	1	0.911287	1	0.737478	0.00332278
PA14_14370	1226065	1226859	-	-	putative_ABC-transporter_ATP-binding_component	core	CDS	SmallTrans	2	PA3838	4.77148	0.547676	-0.153929	-0.701604	-0.0979841	0.220283	0.404802	0.948537	0.307132	1	0.792669
PA14_14380	1226862	1227752	-	-	ABC_transporter_permease	core	CDS	SmallTrans	2	PA3837	4.58862	0.492951	0.320737	-0.172214	0.0369459	0.0992161	0.524192	0.720039	1	1	0.947468
PA14_14390	1227836	1228813	-	-	\putative_ABC-type_transport_protein,_periplasmic_c\""	core	CDS	SmallTrans	0	PA3836	7.15615	0.395581	0.142405	-0.253176	-0.509179	-0.31577	0.591492	0.910185	1	0.965151	0.513811
PA14_14400	1228936	1229070	+	-	hypothetical_protein	other	CDS	Hypoth	0	-	2.05225	1.17386	0.775087	-0.398768	-0.498451	1.81326	0.441774	0.654668	1	1	0.159233
PA14_14420	1229163	1229642	+	-	hypothetical_protein	other	CDS	Hypoth	2	-	4.29391	0.368114	0.365213	-0.00290115	0.199733	1.15198	0.755519	0.737161	1	1	0.0569669
PA14_14430	1231207	1231584	+	-	hypothetical_protein	core	CDS	Hypoth	0	PA3835	4.54096	0.562114	0.681405	0.119291	0.14025	1.25329	0.428713	0.342288	1	1	0.00877153
PA14_14440	1231581	1234433	-	valS	valyl-tRNA_synthetase	core	CDS	TranslEtc	1	PA3834	7.70623	-0.174538	-0.335906	-0.161368	-0.1193	-0.235514	0.892259	0.672421	1	1	0.662975
PA14_14450	1234554	1234922	-	-	hypothetical_protein	core	CDS	Hypoth	0	PA3833	5.78987	-0.0964986	-0.0058049	0.0906937	0.00546919	-1.17794	0.960068	1	1	1	0.014116
PA14_14460	1234934	1235362	-	holC	DNA_polymerase_III_subunit_chi	core	CDS	DNAetc	1	PA3832	5.42928	0.119183	0.121866	0.00268302	-0.395128	-1.26515	0.949621	0.93779	1	1	0.0139088
PA14_14470	1235359	1236846	-	pepA	leucyl_aminopeptidase	core	CDS	TranslEtc	1	PA3831	7.98593	-0.0594292	-0.116896	-0.0574665	-0.339033	-0.496175	0.988025	0.93581	1	1	0.211099
PA14_14480	1237183	1237995	+	-	putative_transcriptional_regulator	core	CDS	TRs	1	PA3830	5.86599	0.320474	0.205248	-0.115226	0.164093	0.41954	0.712383	0.837297	1	1	0.361341
PA14_14490	1238079	1239002	+	-	putative_hydrolase	core	CDS	AAsynth	1	PA3829	4.91227	0.476827	0.288702	-0.188126	0.142973	0.606194	0.479202	0.845786	1	1	0.164979
PA14_14500	1239195	1240313	+	yjgP	hypothetical_protein	core	CDS	Membrane	2	PA3828	6.1514	0.0354507	0.274088	0.238637	-0.0471684	-0.120496	1	0.795933	1	1	0.878263
PA14_14510	1240306	1241373	+	yjgQ	hypothetical_protein	core	CDS	Membrane	2	PA3827	6.68485	0.0601155	0.0795607	0.0194452	0.316326	0.718814	0.98533	0.963883	1	1	0.0579196
PA14_14520	1241505	1242002	-	-	hypothetical_protein	core	CDS	Membrane	2	PA3826	3.17113	0.311897	1.15279	0.840894	0.0426365	-0.844801	0.865952	0.326142	0.932652	1	0.344552
PA14_14530	1242132	1243703	+	-	hypothetical_protein	core	CDS	Membrane	2	PA3825	6.71005	0.0755106	0.155746	0.0802358	0.150741	0.501236	1	1	1	1	0.196169
PA14_14540	1243940	1244128	+	-	hypothetical_protein	other	CDS	Hypoth	0	-	6.84074	0.6289	0.106848	-0.522052	-3.3183	-3.2782	0.59225	0.963883	1	1.89863e-05	6.99037e-05
PA14_14550	1244088	1244495	+	-	hypothetical_protein	other	CDS	Hypoth	0	-	8.50546	0.910302	0.0786456	-0.831657	-2.80684	-1.99551	0.0437808	0.963883	0.0970283	1.18534e-07	1.45549e-05
PA14_14590	1244929	1245972	+	queA	S-adenosylmethionine:tRNA_ribosyltransferase-isomerase	core	CDS	TranslEtc	1	PA3824	5.14147	0.0987101	0.0199378	-0.0787724	-0.395986	-0.640946	0.983061	1	1	1	0.139312
PA14_14600	1245985	1247103	+	tgt	queuine_tRNA-ribosyltransferase	core	CDS	TranslEtc	1	PA3823	5.55455	0.215946	0.00564547	-0.210301	0.0415978	-0.237811	0.85112	1	1	1	0.683145
PA14_14610	1247147	1247485	+	yajC	preprotein_translocase_subunit_YajC	core	CDS	ProtExpo	2	PA3822	5.3049	0.089787	-0.0163924	-0.106179	-0.381225	-1.55878	0.97445	1	1	1	0.00385953
PA14_14630	1247545	1249407	+	secD	preprotein_translocase_subunit_SecD	core	CDS	ProtExpo	2	PA3821	6.81234	-0.125051	-0.349958	-0.224907	-0.163456	-0.476298	0.935478	0.677432	1	1	0.301948
PA14_14650	1249418	1250338	+	secF	preprotein_translocase_subunit_SecF	core	CDS	ProtExpo	2	PA3820	6.56738	-0.286906	-0.394508	-0.107602	-0.0170768	0.403307	0.751312	0.580512	1	1	0.356194
PA14_14660	1250522	1251070	+	ycfJ	hypothetical_protein	core	CDS	ProtExpo	8	PA3819	9.20008	-0.257487	0.427296	0.684783	-0.193754	-0.390783	0.8581	0.690941	0.861895	1	0.556769
PA14_14680	1251175	1251990	-	suhB	extragenic_suppressor_protein_SuhB	core	CDS	Hypoth	1	PA3818	5.77307	0.0706906	0.118946	0.0482555	-0.355593	-0.167579	0.977969	0.932271	1	1	0.792669
PA14_14690	1252142	1252915	+	-	putative_methyltransferase	core	CDS	TranslEtc	1	PA3817	6.45111	0.0876792	0.285474	0.197795	-0.19247	0.265601	0.967173	0.742071	1	1	0.620787
PA14_14700	1252915	1253691	+	cysE	serine_O-acetyltransferase	core	CDS	AAsynth	1	PA3816	7.30966	-0.0886749	-0.232766	-0.144091	-0.0532388	0.334495	0.975168	0.812816	1	1	0.459525
PA14_14710	1253836	1254327	+	-	putative_Rrf2_family_protein	core	CDS	TRs	0	PA3815	5.86708	0.23135	0.160654	-0.0706959	-0.55996	-1.4647	0.830948	0.88809	1	0.905733	0.00112882
PA14_14730	1254357	1255571	+	iscS	cysteine_desulfurase	core	CDS	AAsynth	1	PA3814	8.53229	0.090636	0.0435083	-0.0471277	-0.220388	-0.679372	0.964524	0.986182	1	1	0.116709
PA14_14740	1255607	1255993	+	iscU	scaffold_protein	core	CDS	Cofactor	1	PA3813	7.86133	0.0273464	0.0623085	0.0349621	-0.0370153	-0.558299	1	0.974881	1	1	0.251603
PA14_14750	1256021	1256344	+	icsA	putative_iron-binding_protein_IscA	core	CDS	EnergMb	1	PA3812	8.06792	0.0790242	0.0804594	0.00143524	0.00427689	-0.00120292	0.974461	0.962928	1	1	0.999943
PA14_14770	1256352	1256873	+	hscB	co-chaperone_HscB	core	CDS	ChapHsp	1	PA3811	7.70231	0.156305	0.19423	0.0379257	0.246956	0.473821	0.90966	0.853291	1	1	0.31736
PA14_14780	1256916	1258775	+	hscA	chaperone_protein_HscA	core	CDS	ChapHsp	1	PA3810	8.06756	0.160489	0.0656203	-0.0948684	0.260191	0.127647	0.903769	0.971924	1	1	0.842061
PA14_14800	1258782	1259120	+	fdx2	ferredoxin_(2Fe-2S)	core	CDS	EnergMb	1	PA3809	6.20688	0.205876	0.0323685	-0.173507	0.0434323	-0.27631	0.865925	0.993768	1	1	0.623943
PA14_14810	1259146	1259346	+	-	hypothetical_protein	core	CDS	Hypoth	0	PA3808	6.54079	0.25335	0.169958	-0.0833926	0.128094	0.596207	0.827253	0.889768	1	1	0.245413
PA14_14820	1259590	1260021	+	ndk	nucleoside_diphosphate_kinase	core	CDS	NuclSynth	16	PA3807	7.62743	-0.181847	-0.0278084	0.154039	-0.533514	-1.36937	0.892074	0.995784	1	1	0.00382383
PA14_14830	1260046	1261185	+	-	hypothetical_protein	core	CDS	EnergMb	1	PA3806	8.91618	0.0166107	0.0887018	0.0720911	-0.311836	-0.0889836	1	0.959653	1	1	0.899898
PA14_14850	1261203	1261961	+	pilF	type_4_fimbrial_biogenesis_protein_PilF	core	CDS	MotAtt	8	PA3805	7.78787	-0.0588266	0.105723	0.164549	0.0023378	-0.269366	0.991703	0.948941	1	1	0.597258
PA14_14860	1261958	1263001	+	-	hypothetical_protein	core	CDS	Hypoth	1	PA3804	8.80825	0.0406247	0.0810218	0.0403971	0.408946	0.330005	0.999682	0.967535	1	1	0.466822
PA14_14880	1262998	1264113	+	ispG	4-hydroxy-3-methylbut-2-en-1-yl_diphosphate_synthase	core	CDS	FAPOL	1	PA3803	8.63587	-0.0367825	0.0579351	0.0947175	0.265486	-0.184003	0.999682	0.979861	1	1	0.760226
PA14_14890	1264132	1265421	+	hisS	histidyl-tRNA_synthetase	core	CDS	TranslEtc	1	PA3802	8.54369	-0.0664359	0.0289344	0.0953702	0.41971	-0.210252	0.982188	0.995784	1	1	0.710753
PA14_14900	1265448	1266092	+	-	hypothetical_protein	core	CDS	Hypoth	0	PA3801	7.74531	-0.1152	-0.0801356	0.0350644	0.0631026	-1.12456	0.947014	0.963883	1	1	0.0105313
PA14_14910	1266094	1267236	+	-	hypothetical_protein	core	CDS	Hypoth	8	PA3800	9.12402	0.021584	-0.0662724	-0.0878564	0.237819	0.39686	1	0.973035	1	1	0.351052
PA14_14930	1267314	1268795	+	engA	GTP-binding_protein_EngA	core	CDS	TranslEtc	2	PA3799	8.18023	0.151898	0.130248	-0.0216496	0.237678	0.35852	0.923973	0.931078	1	1	0.410125
PA14_14940	1269092	1270240	+	ybdL	putative_aminotransferase	core	CDS	AAsynth	1	PA3798	6.29614	-0.240125	-0.200656	0.0394688	-0.524778	-0.349196	1	0.983949	1	0.872679	0.453486
PA14_14960	1270228	1271022	+	yafV	hypothetical_protein	core	CDS	AAsynth	1	PA3797	7.4082	-0.193811	-0.152017	0.041794	-0.159796	-0.18989	0.875154	0.90525	1	1	0.750396
PA14_14975	1271156	1271743	+	-	hypothetical_protein	core	CDS	Hypoth	2	PA3796	8.13532	-0.0841043	0.170016	0.254121	0.0580623	-0.457267	0.974461	0.884251	1	1	0.362441
PA14_14990	1271832	1272782	-	mocA	putative_oxidoreductase	core	CDS	EnergMb	1	PA3795	7.17114	-0.397915	0.362542	0.760456	-0.527865	-0.342156	0.576365	0.626182	0.0729728	0.858399	0.458548
PA14_15000	1272963	1273418	+	-	hypothetical_protein	core	CDS	Hypoth	2	PA3794	4.97555	-0.0296698	-0.0200064	0.00966339	-0.386539	0.225187	1	1	1	1	0.741196
PA14_15020	1273472	1273804	+	-	hypothetical_protein	core	CDS	Hypoth	0	PA3793	5.15627	0.203684	0.191898	-0.0117858	-0.108944	0.409037	0.875154	0.865482	1	1	0.459481
PA14_15030	1273874	1275652	-	leuA	2-isopropylmalate_synthase	core	CDS	AAsynth	1	PA3792	7.78796	0.0306356	-0.157397	-0.188033	-0.377248	-1.11225	1	0.889995	1	1	0.00316756
PA14_15050	1276025	1276486	+	-	hypothetical_protein	core	CDS	Hypoth	2	PA3791	8.187	-0.27914	0.0693934	0.348533	-0.186169	-0.525277	0.791672	0.969638	1	1	0.284878
PA14_15070	1276607	1278778	+	oprC	outer_membrane_copper_receptor_OprC	core	CDS	SmallTrans	8	PA3790	9.67836	-0.17402	-0.00803632	0.165984	-0.140986	-0.685172	0.903724	1	1	1	0.0273099
PA14_15080	1278843	1280258	+	-	hypothetical_protein	core	CDS	Membrane	2	PA3789	8.48038	-0.151329	0.00572384	0.157053	0.302052	0.214222	0.927282	1	1	1	0.714499
PA14_15090	1280276	1280671	-	-	hypothetical_protein	core	CDS	Hypoth	2	PA3788	5.90675	-0.330958	0.191742	0.5227	-0.0512705	-0.665378	0.714658	0.969638	0.747763	1	0.102425
PA14_15100	1280758	1281606	-	-	hypothetical_protein	core	CDS	Membrane	0	PA3787	6.36953	0.179739	0.28372	0.103981	0.00417269	-0.542091	0.8941	0.764962	1	1	0.272632
PA14_15110	1281778	1282167	+	-	hypothetical_protein	core	CDS	Hypoth	2	PA3786	8.05677	0.100733	0.0607408	-0.039992	-0.237595	-1.83817	0.953714	0.975968	1	1	1.11088e-05
PA14_15120	1282296	1282772	+	-	hypothetical_protein	core	CDS	Membrane	0	PA3785	9.78411	0.0637695	-0.16165	-0.22542	-0.250197	-1.54274	0.981077	0.886851	1	1	0.000363776
PA14_15130	1282829	1283401	+	-	hypothetical_protein	core	CDS	Hypoth	0	PA3784	9.41033	0.128279	0.0704535	-0.0578254	-0.176475	-0.894351	0.944035	0.974101	1	1	0.0038531
PA14_15140	1283436	1284065	-	-	hypothetical_protein	core	CDS	Hypoth	0	PA3783	2.45448	1.29346	0.744452	-0.549009	-0.786882	-2.10633	0.436115	0.710296	1	1	0.152716
PA14_15150	1284186	1285139	+	-	putative_transcriptional_regulator	core	CDS	TRs	2	PA3782	6.91048	0.424025	0.381342	-0.042683	0.129807	0.486843	0.519406	0.588634	1	1	0.214986
PA14_15160	1285136	1285843	-	-	hypothetical_protein	other	CDS	Hypoth	0	-	2.62186	-0.000819811	0.968305	0.969125	-0.121941	-1.1344	1	0.588634	1	1	0.334766
PA14_15180	1285902	1287182	-	-	putative_transporter	core	CDS	SmallTrans	2	PA3781	2.71782	0.526717	1.23184	0.705118	0.187668	0.0541293	0.662366	0.22596	1	1	0.998577
PA14_15190	1287179	1287673	-	-	hypothetical_protein	core	CDS	SmallTrans	2	PA3780	1.55359	1.23038	1.66903	0.438643	0.392014	-1.6915	0.462728	0.352628	1	1	0.301507
PA14_15200	1287746	1288786	-	-	hypothetical_protein	core	CDS	SmallTrans	4	PA3779	5.88378	-0.175143	0.695099	0.870242	-0.305785	0.138254	0.8975	0.338823	0.14893	1	0.83653
PA14_15210	1288938	1289873	-	-	LysR_family_transcriptional_regulator	core	CDS	TRs	1	PA3778	4.71836	0.902857	0.499041	-0.403817	-0.270732	-0.192659	0.0630257	0.503513	1	1	0.797963
PA14_15230	1289880	1291259	-	xseA	exodeoxyribonuclease_VII_large_subunit	core	CDS	DNAetc	1	PA3777	6.15509	0.149205	0.216697	0.0674927	-0.225623	-0.0201606	0.914564	0.824212	1	1	0.983972
PA14_15240	1291296	1292204	-	-	LysR_family_transcriptional_regulator	core	CDS	TRs	1	PA3776	1.64697	0.00203176	0.952592	0.950561	-0.168871	0.635899	1	0.678864	1	1	0.647629
PA14_15250	1292312	1293094	+	-	hypothetical_protein	core	CDS	Membrane	2	PA3775	1.39128	0.315331	-0.51761	-0.832941	-0.578399	-0.586644	0.941738	0.834374	1	1	0.716707
PA14_15260	1293079	1294221	-	-	putative_acetylpolyamine_aminohydrolase	core	CDS	Putative	1	PA3774	0.827473	-0.026472	0.673904	0.700376	-0.0113534	0.404275	1	0.80146	1	1	0.818757
PA14_15270	1294251	1295408	-	-	hypothetical_protein	core	CDS	SmallTrans	2	PA3773	1.0249	0.839751	0.494976	-0.344776	0.0883157	-0.466896	0.733736	0.84995	1	1	0.829554
PA14_15280	1295421	1296317	-	-	hypothetical_protein	core	CDS	Hypoth	0	PA3772	3.14537	0.578021	0.216399	-0.361622	0.306936	0.56242	0.688179	0.914272	1	1	0.573773
PA14_15290	1296452	1297429	-	-	putative_transcriptional_regulator	core	CDS	TwoComp	0	PA3771	5.72556	0.200384	0.193088	-0.00729505	0.11592	0.796343	0.914719	0.906716	1	1	0.244404
PA14_15310	1297693	1299162	+	guaB	inosine_5'-monophosphate_dehydrogenase	core	CDS	NuclSynth	1	PA3770	8.81211	0.335926	0.0881528	-0.247773	-0.357955	-0.736662	0.73358	0.962122	1	1	0.115252
PA14_15340	1299242	1300819	+	guaA	GMP_synthase	core	CDS	NuclSynth	1	PA3769	8.43036	0.267323	-0.0335437	-0.300866	0.0607117	-0.457645	0.819418	0.994021	1	1	0.410343
PA14_15350	1301126	1302328	+	-	putative_integrase	RGP36	CDS	PhaTraPla	0	-	7.46525	0.868067	0.715746	-0.152321	0.100035	0.321525	0.0213107	0.160609	1	1	0.498034
PA14_15360	1302743	1303723	-	-	hypothetical_protein	RGP36	CDS	Hypoth	0	-	7.85745	0.240799	0.431933	0.191134	0.474883	1.18949	0.874485	0.685594	1	1	0.0358418
PA14_15380	1304052	1304930	+	repA	\replicative_helicase,_RepA\""	RGP36	CDS	PhaTraPla	1	-	3.6657	0.156864	0.23895	0.0820854	-0.141652	0.531397	0.946172	0.87623	1	1	0.507218
PA14_15400	1304902	1305789	+	repC	\putative_replication_protein,_RepC\""	RGP36	CDS	PhaTraPla	1	-	4.74953	0.161935	0.702628	0.540693	0.303308	0.715601	0.923345	0.397428	1	1	0.211316
PA14_15410	1306031	1306231	-	-		core	CDS	Hypoth	1	-	1.31967	0.380471	-0.197317	-0.577789	0.6335	-0.558909	0.909319	0.960734	1	1	0.785604
PA14_15420	1306243	1306407	-	-		core	CDS	Hypoth	1	-	1.9699	0.53324	0.154089	-0.379151	-0.018164	-0.487852	0.805748	0.964841	1	1	0.757278
PA14_15430	1306410	1306970	-	tnpR	\putative_resolvase,_essential_for_transposition\""	RGP36	CDS	PhaTraPla	1	-	4.44791	0.83621	0.0358127	-0.800398	-0.114461	0.00443959	0.152676	0.994429	0.271755	1	0.999943
PA14_15435	1307101	1308090	-	-	hypothetical_protein	RGP36	CDS	Hypoth	2	-	6.26084	0.421883	0.279417	-0.142466	0.182213	0.676489	0.541339	0.742877	1	1	0.0715977
PA14_15445	1308087	1308323	-	merE	putative_mercury_resistance_protein	RGP36	CDS	Hypoth	2	-	4.70532	0.321423	0.852862	0.531439	0.226554	0.563764	0.74157	0.159716	0.824275	1	0.220591
PA14_15450	1308320	1308685	-	merD	transcriptional_regulator_MerD	RGP36	CDS	TRs	0	-	5.51992	0.197211	0.524127	0.326916	0.124424	0.781591	0.875406	0.496146	1	1	0.102518
PA14_15460	1308703	1310388	-	merA	putative_mercuric_reductase	RGP36	CDS	AdptProt	1	-	6.98381	0.122407	0.210294	0.0878867	-0.0223457	-0.644912	1	0.962928	1	1	0.0556041
PA14_15470	1310460	1310735	-	merP	\Periplasmic_mercuric_ion_binding_protein,_MerP\""	RGP36	CDS	AdptProt	2	-	4.55931	0.20566	0.241699	0.0360395	-0.263183	-2.00527	0.890267	0.84143	1	1	0.00278917
PA14_15475	1310748	1311098	-	merT	putative_mercuric_transport_protein	RGP36	CDS	Hypoth	2	-	3.73497	0.232187	0.363854	0.131667	-0.199219	-1.95905	0.897996	0.734647	1	1	0.00824512
PA14_15480	1311170	1311604	+	merR	putative_transcriptional_regulator_MerR	RGP36	CDS	TRs	1	-	7.70118	0.383548	0.485818	0.10227	0.00679746	-0.0459452	0.708216	0.588634	1	1	0.961721
PA14_15490	1311858	1312034	+	-	hypothetical_protein	RGP36	CDS	Hypoth	2	-	3.71482	0.628351	0.844177	0.215826	0.171777	0.318358	0.478182	0.341063	1	1	0.672641
PA14_15500	1312074	1312361	+	traK	\oriT-binding_protein,_TraK\""	RGP36	CDS	PhaTraPla	0	-	3.79533	-0.175844	0.188872	0.364716	0.0546358	0.207638	0.914564	0.888039	1	1	0.801334
PA14_15510	1312655	1313026	+	traJ	conjugal_transfer_relaxosome_component_TraJ	RGP36	CDS	PhaTraPla	8	-	4.26696	0.114975	0.138035	0.0230592	-0.060501	-0.488355	0.953386	0.926869	1	1	0.453486
PA14_15520	1313291	1314076	+	trbJ	conjugal_transfer_protein_TrbJ	RGP36	CDS	PhaTraPla	0	-	3.76958	0.526755	0.275704	-0.251052	0.0935946	0.756276	0.622949	0.825315	1	1	0.233073
PA14_15530	1314094	1314369	+	trbK	entry/exclusion_protein_TrbK	RGP36	CDS	PhaTraPla	0	-	3.12896	0.162024	0.436556	0.274532	0.277768	1.24003	0.953714	0.783693	1	1	0.114273
PA14_15540	1314366	1315988	+	trbL	putative_mating_pair_formation_protein_TrbL	RGP36	CDS	PhaTraPla	2	-	5.85727	0.0844653	0.132408	0.0479423	0.352487	0.661358	0.974461	0.926869	1	1	0.200263
PA14_15560	1316504	1316812	-	-	hypothetical_protein	RGP36	CDS	Hypoth	0	-	5.7739	0.222223	0.0633696	-0.158853	-0.10553	0.247673	0.875154	0.978824	1	1	0.720925
PA14_15570	1317148	1317348	+	-	hypothetical_protein	RGP36	CDS	Hypoth	0	-	5.95443	0.358669	0.547648	0.188979	-0.0754266	0.39674	0.836151	0.689864	1	1	0.67595
PA14_15580	1317407	1320187	+	-	\Type_II_restriction_enzyme,_methylase_subunit\""	RGP36	CDS	Putative	1	-	9.08241	0.38729	0.38717	-0.000120407	0.328529	0.774255	0.59535	0.585886	1	1	0.0222559
PA14_15590	1321218	1323335	+	-	hypothetical_protein	RGP36	CDS	Hypoth	1	-	8.70092	0.325667	0.296126	-0.0295413	0.116172	-0.0559851	0.694148	0.719147	1	1	0.942867
PA14_15600	1323328	1324512	+	-	hypothetical_protein	RGP36	CDS	Hypoth	1	-	8.2368	0.419903	0.302374	-0.117528	0.173782	0.046197	0.543717	0.714555	1	1	0.953341
PA14_15610	1324805	1327411	+	-	hypothetical_protein	RGP36	CDS	Hypoth	1	-	8.85594	0.219871	0.196537	-0.0233338	0.0137374	-0.17449	0.851506	0.863301	1	1	0.792635
PA14_15620	1328012	1328974	+	-	oxidoreductase	RGP36	CDS	Putative	1	-	1.67274	-0.0841094	0.102377	0.186486	-0.261986	0.0390939	0.997236	0.983949	1	1	0.988258
PA14_15630	1328895	1330193	+	-	hypothetical_protein	RGP36	CDS	Hypoth	2	-	5.0868	-0.0460906	0.131741	0.177832	0.0327056	1.10729	0.995232	0.921392	1	1	0.014829
PA14_15650	1330245	1331201	-	-	hypothetical_protein	RGP36	CDS	Hypoth	0	-	4.80854	0.345771	0.264892	-0.0808788	0.0532187	0.321432	0.746032	0.806198	1	1	0.619406
PA14_15660	1331350	1332345	+	-	oxidoreductase	RGP36	CDS	Putative	1	-	4.18726	0.383893	0.349656	-0.0342366	0.0105538	0.430443	0.762919	0.773963	1	1	0.563696
PA14_15670	1332509	1333900	+	cumA	putative_metallo-oxidoreductase	core	CDS	Cofactor	0	PA3768	6.02002	0.193558	0.410221	0.216663	0.131467	-0.771993	0.874485	0.588634	1	1	0.0716439
PA14_15680	1333891	1334439	+	cumB	hypothetical_protein	core	CDS	NuclSynth	1	PA3767	5.95389	0.15723	0.252328	0.0950986	0.335319	0.170967	0.995232	0.791158	1	1	0.953304
PA14_15700	1334828	1336084	+	-	putative_amino_acid_permease	core	CDS	SmallTrans	2	PA3766	3.82291	-0.25185	-0.0584112	0.193439	-0.0443545	0.54387	0.882104	0.986182	1	1	0.461977
PA14_15710	1336210	1336794	+	-	hypothetical_protein	core	CDS	Hypoth	0	PA3765	4.21821	0.435769	0.574512	0.138744	0.298834	-0.752244	0.638797	0.494404	1	1	0.179932
PA14_15720	1336808	1338163	-	yfhD	putative_transglycosylase	core	CDS	SmallTrans	1	PA3764	5.36567	0.106338	0.0830078	-0.0233302	-0.275648	0.0910665	0.951709	0.962122	1	1	0.898431
PA14_15740	1338564	1342460	+	purL	phosphoribosylformylglycinamidine_synthase	core	CDS	NuclSynth	1	PA3763	8.67684	-0.0233468	-0.0423431	-0.0189963	-0.0701939	-0.278062	1	0.992184	1	1	0.580324
PA14_15750	1342467	1342745	+	-	hypothetical_protein	other	CDS	Hypoth	0	-	4.07944	-0.0655341	0.172913	0.238447	0.103906	0.0415907	0.99345	0.921037	1	1	0.973865
PA14_15770	1342925	1343242	+	-	hypothetical_protein	core	CDS	Hypoth	0	PA3762	6.92736	0.256504	0.599881	0.343377	0.317685	0.391068	0.798896	0.358792	1	1	0.414442
PA14_15780	1343444	1345156	-	nagE	N-Acetyl-D-Glucosamine_phosphotransferase_system_transporter	core	CDS	SmallTrans	2	PA3761	4.03043	0.608598	0.57822	-0.030378	0.394599	0.309704	0.520269	0.548464	1	1	0.668256
PA14_15790	1345181	1347709	-	-	N-Acetyl-D-Glucosamine_phosphotransferase_system_transporter	core	CDS	SmallTrans	1	PA3760	6.38412	0.537482	0.356437	-0.181044	0.341737	0.595737	0.373046	0.652184	1	1	0.149913
PA14_15810	1347726	1348748	-	glmS	putative_aminotransferase	core	CDS	CellEnv	1	PA3759	4.8845	0.364414	0.164641	-0.199773	0.245553	0.658337	0.730084	0.902366	1	1	0.244755
PA14_15820	1348745	1349836	-	nagA	putative_N-acetylglucosamine-6-phosphate_deacetylase	core	CDS	SmallTrans	1	PA3758	4.66733	0.279	0.469638	0.190639	-0.0848437	0.300726	0.79141	0.555254	1	1	0.613765
PA14_15830	1349853	1350596	-	nagR	GntR_family_transcriptional_regulator	core	CDS	TRs	1	PA3757	2.12341	0.551295	0.693922	0.142627	-1.13758	-0.875862	0.775874	0.685594	1	0.758671	0.395681
PA14_15840	1350839	1351339	-	-	hypothetical_protein	core	CDS	Hypoth	0	PA3756	6.6585	0.168038	0.221025	0.0529871	0.139821	0.777808	0.90299	0.831215	1	1	0.0851917
PA14_15850	1351402	1351956	-	-	hypothetical_protein	core	CDS	NuclSynth	1	PA3755	5.05474	0.329179	0.531305	0.202127	0.00855059	-0.0917696	0.775595	0.559356	1	1	0.916077
PA14_15860	1352097	1352708	+	-	hypothetical_protein	core	CDS	DNAetc	1	PA3754	7.26931	0.266305	0.170364	-0.095941	0.146253	0.121756	0.783893	0.876727	1	1	0.85109
PA14_15870	1352746	1353270	+	-	hypothetical_protein	core	CDS	SmallTrans	1	PA3753	8.49192	0.143833	0.285115	0.141282	0.30409	0.459687	0.923345	0.734994	1	1	0.265306
PA14_15880	1353267	1353461	+	-	hypothetical_protein	core	CDS	Hypoth	0	PA3752	6.71423	0.121123	0.335758	0.214635	0.602057	0.462704	0.953714	0.773785	1	1	0.488846
PA14_15890	1353499	1354680	+	purT	phosphoribosylglycinamide_formyltransferase_2	core	CDS	NuclSynth	2	PA3751	6.72367	0.0256156	0.0509971	0.0253815	0.155209	-0.836149	1	0.983949	1	1	0.0473555
PA14_15910	1354682	1355431	+	-	hypothetical_protein	core	CDS	AAsynth	0	PA3750	6.06819	0.12615	0.0109858	-0.115164	0.326967	0.138441	0.949526	1	1	1	0.860709
PA14_15920	1355439	1356752	-	yhjE	major_facilitator_transporter	core	CDS	SmallTrans	2	PA3749	3.01818	-0.337772	-0.429829	-0.0920573	0.556742	1.27113	0.85245	0.765274	1	1	0.104393
PA14_15930	1357056	1358348	-	yfjD	hemolysin	core	CDS	SmallTrans	2	PA3748	4.59373	0.0812354	-0.282258	-0.363494	0.390231	0.543832	0.995232	0.752644	1	1	0.250303
PA14_15940	1358361	1359161	-	-	hypothetical_protein	core	CDS	Membrane	2	PA3747	4.4575	0.0895706	0.434388	0.344818	0.774086	0.115273	0.975168	0.675723	1	0.758671	0.896999
PA14_15960	1359462	1360835	+	ffh	signal_recognition_particle_protein_Ffh	core	CDS	ProtExpo	2	PA3746	7.55973	0.113976	0.103651	-0.0103254	-0.561092	-0.72879	0.94885	0.946117	1	1	0.105488
PA14_15970	1361045	1361296	+	rpsP	30S_ribosomal_protein_S16	core	CDS	TranslEtc	1	PA3745	7.66831	-0.0138536	0.0512234	0.0650771	-0.486745	-1.15273	1	0.983949	1	1	0.00180465
PA14_15980	1361312	1361839	+	rimM	16S_rRNA-processing_protein_RimM	core	CDS	TranscRNA	1	PA3744	9.53148	0.0260763	-0.183137	-0.209213	-0.18089	0.264123	1	0.863301	1	1	0.608641
PA14_15990	1361846	1362604	+	trmD	tRNA_(guanine-N(1)-)-methyltransferase	core	CDS	TranscRNA	1	PA3743	9.16856	-0.000225921	-0.0806838	-0.0804579	0.106077	0.46683	1	0.964841	1	1	0.237724
PA14_16000	1362646	1362996	+	rplS	50S_ribosomal_protein_L19	core	CDS	TranscRNA	1	PA3742	7.03683	-0.148558	-0.495393	-0.346835	-0.278483	-1.21207	0.916683	0.496585	1	1	0.00472136
PA14_16010	1363148	1363573	+	-	hypothetical_protein	core	CDS	FAPOL	0	PA3741	1.62485	0.602104	0.60338	0.00127667	0.381124	1.01606	0.777562	0.765889	1	1	0.312848
PA14_16020	1363643	1364329	-	-	hypothetical_protein	core	CDS	Hypoth	0	PA3740	6.60085	0.0557609	0.196098	0.140337	0.0740127	-0.150512	0.990136	0.847564	1	1	0.80824
PA14_16030	1364442	1366277	-	-	putative_sodium/hydrogen_antiporter	core	CDS	SmallTrans	2	PA3739	6.24804	-0.322916	-0.306155	0.0167617	-0.0783096	-0.0945931	0.732663	0.731323	1	1	0.895163
PA14_16040	1366492	1367388	+	xerD	site-specific_tyrosine_recombinase_XerD	core	CDS	DNAetc	1	PA3738	4.28767	0.284681	0.23841	-0.0462703	-0.230441	-0.199845	0.830948	0.850172	1	1	0.807018
PA14_16050	1367515	1368243	+	dsbC	thiol:disulfide_interchange_protein_DsbC	core	CDS	ChapHsp	4	PA3737	6.52911	0.0346352	0.0904719	0.0558368	0.00782331	-0.214187	1	0.962928	1	1	0.765003
PA14_16070	1368457	1369761	+	hom	homoserine_dehydrogenase	core	CDS	AAsynth	1	PA3736	6.91958	0.0614596	-0.0174246	-0.0788842	0.0161336	0.0392001	0.983061	1	1	1	0.96431
PA14_16090	1369814	1371223	+	thrC	Threonine_synthase	core	CDS	AAsynth	1	PA3735	6.23678	0.0990527	-0.000723505	-0.0997762	-0.113041	-0.647799	0.953386	1	1	1	0.122769
PA14_16100	1371277	1372497	-	-	hypothetical_protein	core	CDS	Hypoth	0	PA3734	6.63006	-0.460381	0.160094	0.620475	-0.271952	-0.886373	0.470888	0.887963	0.337252	1	0.0147134
PA14_16110	1372594	1372878	+	-	hypothetical_protein	other	CDS	Hypoth	0	-	7.31462	0.0657951	0.478697	0.412902	-0.413958	-0.457306	0.980696	0.535031	1	1	0.349223
PA14_16130	1373065	1374294	-	-	hypothetical_protein	core	CDS	EnergMb	1	PA3733	5.88642	0.121086	0.250155	0.129069	-0.103261	-0.441859	1	0.921037	1	1	0.294819
PA14_16140	1374776	1375219	+	-	hypothetical_protein	core	CDS	Hypoth	0	PA3732	6.11757	0.355843	0.759268	0.403425	0.264983	0.576905	0.720135	0.325422	1	1	0.284061
PA14_16150	1375234	1375929	+	-	hypothetical_protein	core	CDS	TranscRNA	1	PA3731	5.89468	0.189776	0.563814	0.374037	-0.0904619	-0.0497316	0.875154	0.387089	1	1	0.949715
PA14_16160	1375985	1376626	+	-	hypothetical_protein	core	CDS	Hypoth	2	PA3730	3.82015	0.222579	0.775132	0.552553	0.0128025	0.166116	0.891384	0.42464	1	1	0.86697
PA14_16180	1376662	1378728	+	-	hypothetical_protein	core	CDS	Hypoth	2	PA3729	6.3991	0.102996	0.609799	0.506803	0.322774	0.964852	0.953386	0.306813	0.728035	1	0.00774396
PA14_16190	1378878	1384118	+	-	hypothetical_protein	core	CDS	Hypoth	2	PA3728	6.00796	0.104654	0.469261	0.364607	0.149818	0.226117	0.974564	0.492971	1	1	0.681246
PA14_16200	1384137	1384829	+	-	hypothetical_protein	core	CDS	Hypoth	1	PA3727	2.78255	0.120014	-0.0460369	-0.16605	0.156485	-0.20971	0.974461	0.993768	1	1	0.866224
PA14_16210	1384936	1385475	+	-	hypothetical_protein	core	CDS	Hypoth	1	PA3726	3.18452	0.197642	0.487574	0.289932	0.0645077	-1.00793	0.923973	0.654668	1	1	0.115101
PA14_16220	1385519	1387234	+	recJ	single-stranded-DNA-specific_exonuclease_RecJ	core	CDS	DNAetc	1	PA3725	5.56679	0.0277817	-0.165766	-0.193547	0.0548916	0.459599	1	0.937429	1	1	0.296836
PA14_16250	1387521	1389017	+	lasB	elastase_LasB	core	CDS	AAsynth	16	PA3724	13.6279	0.198958	-0.0174186	-0.216376	-0.426393	-1.15501	0.875154	1	1	1	0.00805058
PA14_16260	1389187	1390293	+	-	putative_FMN_oxidoreductase	core	CDS	EnergMb	1	PA3723	9.71684	0.0228523	-0.187664	-0.210516	0.251193	-0.187999	1	0.856653	1	1	0.749554
PA14_16270	1390481	1390831	+	-	hypothetical_protein	core	CDS	Hypoth	0	PA3722	5.43679	0.0182543	-0.209609	-0.227863	-0.0936484	-0.00198377	1	0.844752	1	1	0.999943
PA14_16280	1390844	1391485	-	-	putative_transcriptional_regulator	core	CDS	TRs	1	PA3721	7.15856	0.125339	0.268887	0.143548	1.41058	0.560957	0.981077	0.916121	1	0.783959	0.619875
PA14_16290	1391688	1392113	+	-	hypothetical_protein	core	CDS	Hypoth	1	PA3720	8.98708	0.298276	0.534577	0.236301	1.34407	1.65036	0.822064	0.597946	1	0.156472	0.00511798
PA14_16300	1392121	1392282	+	-	hypothetical_protein	core	CDS	Hypoth	0	PA3719	6.70998	0.177578	0.619465	0.441887	1.14474	0.479911	0.912944	0.494404	1	0.242289	0.436606
PA14_16310	1392430	1393671	+	-	putative_MFS_permease	core	CDS	SmallTrans	2	PA3718	6.25975	-0.158666	0.35389	0.512556	0.102299	0.466577	0.909319	0.682589	0.914559	1	0.337229
PA14_16320	1393758	1394099	-	fkbP-	\putative_peptidyl-prolyl_cis-trans_isomerase,_FkbP-type\""	core	CDS	TranslEtc	0	PA3717	3.79085	0.263267	0.0985632	-0.164704	-0.252064	-0.211211	0.824355	0.955687	1	1	0.779117
PA14_16330	1394310	1396016	+	-	hypothetical_protein	core	CDS	Hypoth	0	PA3716	7.17555	-0.0254591	0.0291178	0.054577	0.0742081	0.82466	1	1	1	1	0.00707413
PA14_16340	1396095	1396898	-	-	hypothetical_protein	core	CDS	Hypoth	0	PA3715	5.54378	-0.319694	-0.351827	-0.0321326	-0.199457	-0.22055	0.831769	0.653107	1	1	0.824135
PA14_16350	1397019	1397660	-	-	putative_two-component_response_regulator	core	CDS	TwoComp	1	PA3714	3.22072	-0.184189	-0.344111	-0.159922	-0.0638283	0.329463	0.942298	0.821034	1	1	0.723507
PA14_16360	1397984	1399846	-	-	hypothetical_protein	core	CDS	Putative	1	PA3713	4.05942	-0.223539	0.168344	0.391884	-0.310756	0.175362	0.889788	0.916359	1	1	0.834258
PA14_16370	1400168	1400863	+	-	hypothetical_protein	core	CDS	Membrane	2	PA3712	8.28841	-0.146342	0.114768	0.261111	-0.232794	-1.08117	0.935432	0.948537	1	1	0.0450388
PA14_16380	1400900	1401805	-	-	LysR_family_transcriptional_regulator	core	CDS	TRs	1	PA3711	3.73704	0.423649	0.834882	0.411233	-0.575203	-0.579042	0.684192	0.341063	1	1	0.387719
PA14_16390	1401977	1403650	+	-	putative_GMC-type_oxidoreductase	core	CDS	Putative	2	PA3710	7.91438	0.281277	0.289653	0.00837529	-0.134605	-0.154197	0.776394	0.746108	1	1	0.810171
PA14_16410	1403759	1405378	+	-	putative_MFS_transporter	core	CDS	SmallTrans	2	PA3709	5.57016	0.498614	0.690622	0.192009	0.155393	0.0803691	0.495553	0.327375	1	1	0.915221
PA14_16430	1405645	1407273	+	wspA	putative_chemotaxis_transducer	core	CDS	MotAtt	2	PA3708	8.76737	0.104726	0.0236398	-0.0810861	0.382644	0.505237	0.95309	0.998407	1	1	0.207428
PA14_16440	1407278	1407793	+	wspB	hypothetical_protein	core	CDS	MotAtt	1	PA3707	8.13086	0.0796044	0.0294713	-0.0501331	0.239837	0.504558	0.976181	0.996462	1	1	0.172682
PA14_16450	1407790	1409058	+	wspC	putative_methyltransferase	core	CDS	MotAtt	1	PA3706	8.16747	-0.0131562	-0.10114	-0.0879839	0.338148	0.687559	1	0.952815	1	1	0.0385526
PA14_16460	1409051	1409740	+	wspD	CheW_domain-containing_protein	core	CDS	MotAtt	1	PA3705	6.9168	0.109219	-0.0867379	-0.195956	0.412534	0.876141	0.949621	0.960734	1	1	0.0181094
PA14_16470	1409737	1412046	+	wspE	putative_chemotaxis_sensor/effector_fusion_protein	core	CDS	MotAtt	1	PA3704	8.59566	0.158358	-0.080738	-0.239096	0.271227	0.54376	0.909319	0.964841	1	1	0.142391
PA14_16480	1412043	1413050	+	wspF	chemotaxis-specific_methylesterase	core	CDS	MotAtt	1	PA3703	7.94852	0.0592268	0.104546	0.0453191	0.158386	0.18605	0.986473	0.946012	1	1	0.751187
PA14_16500	1413158	1414201	+	wspR	two-component_response_regulator	core	CDS	MotAtt	1	PA3702	7.04989	0.00302361	-0.113509	-0.116533	-0.00215166	-0.260818	1	0.94027	1	1	0.614265
PA14_16510	1414421	1415419	+	-	putative_peptide_chain_release_factor_2	other	CDS	TranslEtc	1	-	7.32897	-0.241557	-0.375188	-0.133631	-0.12695	-0.1898	0.810462	0.597946	1	1	0.749538
PA14_16530	1415600	1417105	+	lysS	lysyl-tRNA_synthetase	core	CDS	TranslEtc	1	PA3700	6.53388	-0.350089	-0.6376	-0.287511	-0.0951802	-0.388585	0.679201	0.338823	1	1	0.427498
PA14_16550	1417317	1418030	+	-	TetR_family_transcriptional_regulator	core	CDS	TRs	1	PA3699	6.04046	0.347896	0.351596	0.00370045	-0.608599	-0.624255	0.680939	0.675723	1	0.795526	0.15988
PA14_16560	1418127	1418678	+	-	putative_lipoprotein	core	CDS	FAPOL	0	PA3698	7.08823	0.226851	0.30982	0.0829684	0.00558891	-0.273823	0.83073	0.70349	1	1	0.590141
PA14_16580	1418687	1419982	+	-	hypothetical_protein	core	CDS	Hypoth	1	PA3697	7.73652	0.142362	0.0814288	-0.0609332	0.0373381	0.308908	0.940766	0.971924	1	1	0.513542
PA14_16590	1420051	1420797	+	-	hypothetical_protein	core	CDS	Hypoth	0	PA3696	6.3148	0.32509	-0.0440591	-0.369149	0.280798	0.0623262	0.949526	1	1	1	0.935997
PA14_16600	1420794	1421699	+	-	alpha/beta_family_hydrolase	core	CDS	FAPOL	0	PA3695	6.29741	-0.127055	-0.511002	-0.383947	0.112612	0.489148	0.93476	0.469621	1	1	0.27544
PA14_16610	1421696	1422019	+	-	hypothetical_protein	core	CDS	FAPOL	0	PA3694	5.85375	0.0240663	-0.135604	-0.159671	-0.146896	-0.275928	1	1	1	1	0.729087
PA14_16620	1422016	1422537	+	-	hypothetical_protein	core	CDS	Putative	0	PA3693	5.95049	0.303176	0.0533139	-0.249862	0.15575	-0.23981	0.813398	1	1	1	0.820174
PA14_16630	1422613	1423398	-	-	\putative_outer_membrane_protein,_OmpA\""	core	CDS	Membrane	8	PA3692	11.353	-0.734272	0.667159	1.40143	-0.183847	-1.31728	0.286827	0.397428	0.00881712	1	0.00716726
PA14_16640	1423447	1423851	-	-	putative_lipoprotein	core	CDS	FAPOL	0	PA3691	10.8039	-0.813853	0.613285	1.42714	-0.198058	-1.08129	0.394604	0.574808	0.0602356	1	0.0807754
PA14_16660	1424253	1426481	-	cadA	putative_metal-transporting_P-type_ATPase	core	CDS	SmallTrans	2	PA3690	8.70769	-0.290609	-0.177006	0.113603	-0.225714	-0.769112	0.74485	0.87623	1	1	0.0183198
PA14_16670	1426595	1427065	+	cadR	putative_transcriptional_regulator_CadR	core	CDS	TRs	1	PA3689	6.59862	0.244618	0.335023	0.0904047	-0.406753	0.261887	0.806258	0.67894	1	1	0.620164
PA14_16680	1427074	1427418	-	-	hypothetical_protein	core	CDS	Hypoth	0	PA3688	8.31217	-0.10355	0.136095	0.239644	0.154681	-0.200641	0.953386	0.916799	1	1	0.724674
PA14_16690	1427626	1430262	+	ppc	phosphoenolpyruvate_carboxylase	core	CDS	EnergMb	1	PA3687	8.58809	-0.358491	-0.225393	0.133098	0.0137828	-0.139429	0.622877	0.826511	1	1	0.847866
PA14_16700	1430423	1431070	+	adk	adenylate_kinase	core	CDS	NuclSynth	1	PA3686	7.03104	-0.220021	-0.432779	-0.212758	-0.661569	-0.878745	0.838525	0.547504	1	0.582241	0.0202104
PA14_16710	1431174	1431854	+	yeaZ	hypothetical_protein	core	CDS	TranslEtc	2	PA3685	4.91127	0.0521944	-0.0943256	-0.14652	0.1378	-0.590469	0.995232	0.962122	1	1	0.330297
PA14_16720	1431928	1432275	+	-	hypothetical_protein	core	CDS	Hypoth	0	PA3684	5.51173	-0.0275582	-0.0302464	-0.00268823	0.570556	-0.282577	1	0.994429	1	1	0.660655
PA14_16730	1432294	1433160	+	-	hypothetical_protein	core	CDS	Hypoth	1	PA3683	5.79476	-0.126171	-0.0205649	0.105606	0.772844	-0.0426647	1	1	1	0.304934	0.968971
PA14_16740	1433233	1434057	+	-	hypothetical_protein	core	CDS	CCatab	1	PA3682	4.49541	-0.329869	-0.436307	-0.106437	-0.285012	-1.98764	0.769828	0.64738	1	1	0.00134931
PA14_16750	1434062	1434757	+	-	hypothetical_protein	core	CDS	Membrane	0	PA3681	4.21507	-0.29347	-0.563082	-0.269612	-0.180841	-0.726555	0.810929	0.479789	1	1	0.169468
PA14_16770	1434813	1435598	+	-	hypothetical_protein	core	CDS	Hypoth	1	PA3680	5.59528	0.16268	-0.0172137	-0.179893	0.0546065	0.0925539	1	1	1	1	0.940667
PA14_16780	1435627	1436904	+	-	hypothetical_protein	core	CDS	Cofactor	1	PA3679	5.60714	0.21067	-0.140899	-0.351569	-0.00592731	0.30274	0.870647	0.916359	1	1	0.61285
PA14_16790	1436911	1437549	-	-	TetR_family_transcriptional_regulator	core	CDS	TRs	1	PA3678	7.71176	0.128961	0.23286	0.1039	0.593526	0.894375	0.936095	0.820184	1	0.980717	0.0459307
PA14_16800	1437645	1438748	+	-	putative_efflux_transmembrane_protein	core	CDS	SmallTrans	2	PA3677	6.64329	0.419175	0.189265	-0.229909	0.341739	0.0921846	0.576365	0.853563	1	1	0.892176
PA14_16820	1438753	1441830	+	-	putative_efflux_transmembrane_protein	core	CDS	ABresist	2	PA3676	8.20991	0.227237	0.0666412	-0.160596	0.57179	1.15303	0.838525	0.970409	1	0.97684	0.00622028
PA14_16830	1441873	1442553	-	-	hypothetical_protein	core	CDS	Hypoth	0	PA3675	4.05183	-0.1412	-0.0518641	0.0893362	-0.364325	-1.38424	0.950193	0.988903	1	1	0.0425868
PA14_16840	1442690	1443088	-	-	putative_lipoprotein	core	CDS	FAPOL	0	PA3674	6.37987	0.365842	-0.0289507	-0.394792	-0.414032	-0.404823	0.626081	1	1	1	0.350083
PA14_16860	1443231	1445735	-	plsB	glycerol-3-phosphate_acyltransferase	core	CDS	FAPOL	2	PA3673	6.46118	0.0826381	0.307576	0.224938	-0.278253	-0.416841	1	0.704133	1	1	0.31736
PA14_16870	1446019	1446942	+	-	putative_ABC_transporter_ATP-binding_protein	core	CDS	SmallTrans	1	PA3672	5.70762	0.105789	0.089876	-0.0159132	-0.800318	-0.0827842	0.951709	0.955687	1	0.290977	0.907734
PA14_16880	1446939	1447673	+	-	putative_permease_of_ABC_transporter	core	CDS	SmallTrans	2	PA3671	4.64731	0.179089	-0.199257	-0.378346	-0.27542	-0.0420495	0.909319	0.873653	1	1	0.968727
PA14_16890	1447684	1449531	+	-	putative_auxiliary_component_of_ABC_transporter	core	CDS	MotAtt	2	PA3670	6.24249	0.314579	0.194109	-0.12047	0.197628	0.497545	0.870263	0.998407	1	1	0.197424
PA14_16910	1449535	1450515	+	-	hypothetical_protein	core	CDS	Hypoth	0	PA3669	6.51312	0.030578	-0.0364664	-0.0670444	0.157683	0.272203	1	1	1	1	0.591019
PA14_16920	1450522	1450944	-	sufE	hypothetical_protein	core	CDS	SmallTrans	1	PA3668	5.29629	0.132659	-0.0902144	-0.222874	-0.183544	-0.102088	0.935432	0.960734	1	1	0.889083
PA14_16930	1450941	1452146	-	csdA	putative_pyridoxal-phosphate_dependent_enzyme	core	CDS	AAsynth	1	PA3667	6.91053	-0.236367	-0.0179388	0.218428	0.323984	0.268014	0.819261	1	1	1	0.598923
PA14_16950	1452241	1453275	-	dapD	tetrahydrodipicolinate_succinylase	core	CDS	AAsynth	0	PA3666	6.18836	0.0219554	0.10157	0.0796146	-0.176021	-1.07297	1	0.950082	1	1	0.0264835
PA14_16960	1453305	1453928	-	-	amino_acid_transporter_LysE	core	CDS	AAsynth	2	PA3665	5.46256	-0.183451	0.211369	0.39482	0.248506	-0.408472	0.974018	0.83073	1	1	0.377246
PA14_16970	1453941	1454288	-	-	arsenate_reductase_glutaredoxin_family_protein	core	CDS	SmallTrans	0	PA3664	5.23395	-0.160933	0.436463	0.597396	-0.0333389	-0.69891	0.950193	0.581933	0.656001	1	0.126831
PA14_16980	1454591	1454944	+	-	hypothetical_protein	core	CDS	Hypoth	0	PA3663	4.09946	-0.180371	-0.000116244	0.180255	-0.411302	-0.373818	0.928635	1	1	1	0.66978
PA14_16990	1454959	1455252	-	-	hypothetical_protein	core	CDS	Hypoth	0	PA3662	7.77453	0.822289	0.981842	0.159553	0.126569	0.577079	0.028551	0.0200493	1	1	0.112873
PA14_17010	1456171	1457916	+	yjcE	putative_putative_Na(+)/H(+)_exchanger_protein	core	CDS	SmallTrans	2	PA3660	5.95532	-0.035813	-0.0303784	0.00543462	0.324239	0.209165	1	1	1	1	0.763919
PA14_17030	1457967	1459175	-	dapC	succinyldiaminopimelate_transaminase	core	CDS	AAsynth	1	PA3659	5.2257	0.127742	-0.0495611	-0.177304	0.110558	-0.387821	0.952514	0.988641	1	1	0.568651
PA14_17040	1459193	1461895	-	glnD	PII_uridylyl-transferase	core	CDS	CIM	1	PA3658	6.27776	0.127718	-0.0432207	-0.170939	0.156607	-0.189074	0.93476	0.986488	1	1	0.747637
PA14_17050	1462062	1462847	-	map	methionine_aminopeptidase	core	CDS	TranslEtc	1	PA3657	7.61789	0.0940431	0.318781	0.224738	0.136372	-0.205372	0.960068	0.69539	1	1	0.71663
PA14_17060	1463112	1463852	+	rpsB	30S_ribosomal_protein_S2	core	CDS	TranslEtc	1	PA3656	8.15067	-0.259091	-0.235943	0.0231472	-0.992202	-1.01923	0.791672	0.802285	1	0.0470069	0.00721418
PA14_17070	1463983	1464852	+	tsf	elongation_factor_Ts	core	CDS	TranslEtc	1	PA3655	8.01298	-0.150159	-0.00633029	0.143828	-0.495433	-1.19317	0.914564	1	1	1	0.0026891
PA14_17080	1465051	1465788	+	pyrH	uridylate_kinase	core	CDS	NuclSynth	1	PA3654	7.56898	0.115019	0.131499	0.0164801	-0.185714	-0.390303	0.94641	0.921037	1	1	0.441537
PA14_17100	1465791	1466348	+	frr	ribosome_recycling_factor	core	CDS	TranslEtc	1	PA3653	8.56243	-0.000907762	-0.0744362	-0.0735284	-0.11789	-0.287955	1	0.967232	1	1	0.588311
PA14_17110	1466364	1467119	+	uppS	undecaprenyl_pyrophosphate_synthetase	core	CDS	CellEnv	1	PA3652	8.37581	0.0819122	-0.114627	-0.196539	0.131269	0.351375	0.978158	0.949296	1	1	0.419802
PA14_17120	1467113	1467928	+	cdsA	phosphatidate_cytidylyltransferase	core	CDS	FAPOL	2	PA3651	7.48395	-0.149183	-0.151375	-0.00219248	0.347545	0.343258	0.923345	0.907828	1	1	0.447162
PA14_17130	1467925	1469115	+	dxr	1-deoxy-d-xylulose_5-phosphate_reductoisomerase	core	CDS	Cofactor	0	PA3650	7.69304	-0.14181	-0.0501292	0.0916806	0.233302	0.642155	0.932718	0.986182	1	1	0.0519904
PA14_17140	1469141	1470493	+	yaeL	putative_membrane-associated_zinc_metalloprotease	core	CDS	Membrane	2	PA3649	9.13658	0.000783672	0.114908	0.114124	0.360431	0.96501	1	0.941707	1	1	0.00270602
PA14_17150	1470564	1472948	+	-	putative_outer_membrane_antigen	core	CDS	CellEnv	8	PA3648	8.53439	0.141843	0.187938	0.046095	0.0592701	-0.129533	0.923524	0.85469	1	1	0.840343
PA14_17170	1472999	1473505	+	ompH	hypothetical_protein	core	CDS	CellEnv	0	PA3647	7.912	0.115965	0.0884345	-0.0275301	0.078037	-0.753736	0.946172	0.960448	1	1	0.087274
PA14_17180	1473505	1474566	+	lpxD	UDP-3-O-[3-hydroxymyristoyl]_glucosamine_N-acyltransferase	core	CDS	CellEnv	1	PA3646	8.36601	0.129304	0.0713461	-0.0579583	0.262855	-0.119085	0.936521	0.969638	1	1	0.859569
PA14_17190	1474612	1475052	+	fabZ	(3R)-hydroxymyristoyl-ACP_dehydratase	core	CDS	FAPOL	1	PA3645	7.0777	0.279958	0.385137	0.105179	0.533139	0.321918	0.779216	0.646246	1	1	0.552722
PA14_17210	1475049	1475825	+	lpxA	UDP-N-acetylglucosamine_acyltransferase	core	CDS	CellEnv	1	PA3644	7.881	0.24139	-0.0853744	-0.326764	0.223444	0.579828	0.808399	0.962122	1	1	0.12328
PA14_17220	1475829	1476965	+	lpxB	lipid-A-disaccharide_synthase	core	CDS	CellEnv	1	PA3643	7.40558	0.385408	-0.124562	-0.50997	0.266945	0.493	0.59535	0.929148	0.65038	1	0.207346
PA14_17230	1476965	1477570	+	rnhB	ribonuclease_HII	core	CDS	DNAetc	1	PA3642	6.54125	0.540863	-0.0944855	-0.635349	0.356524	0.788778	0.404802	0.951267	0.451588	1	0.0604436
PA14_17250	1477787	1479202	+	yaaJ	putative_amino_acid_permease	core	CDS	SmallTrans	2	PA3641	5.56356	0.133839	0.0753909	-0.058448	-0.270554	0.153837	1	1	1	1	0.961639
PA14_17260	1479332	1482853	+	dnaE	DNA_polymerase_III_subunit_alpha	core	CDS	DNAetc	1	PA3640	8.52331	0.0529155	0.103505	0.050589	-0.0414328	0.246509	0.992302	0.947232	1	1	0.642611
PA14_17270	1483003	1483953	+	accA	acetyl-CoA_carboxylase_carboxyltransferase_subunit_alpha	core	CDS	FAPOL	1	PA3639	7.72666	-0.0174465	-0.130261	-0.112814	0.155512	-0.379805	1	1	1	1	0.362441
PA14_17280	1484023	1485351	+	mesJ	hypothetical_protein	core	CDS	CellDiv	1	PA3638	6.98544	0.328127	0.139525	-0.188602	0.0890445	0.431724	0.695939	0.911287	1	1	0.3284
PA14_17290	1485522	1487150	+	pyrG	CTP_synthetase	core	CDS	NuclSynth	1	PA3637	9.01418	0.269421	0.422357	0.152936	-0.318368	-0.365256	0.776394	0.513313	1	1	0.395279
PA14_17310	1487153	1487998	+	kdsA	2-dehydro-3-deoxyphosphooctonate_aldolase	core	CDS	CellEnv	1	PA3636	8.41877	0.324276	0.367094	0.0428181	-0.0432301	0.184639	0.681659	0.598806	1	1	0.770144
PA14_17320	1488044	1489333	+	eno	phosphopyruvate_hydratase	core	CDS	EnergMb	1	PA3635	8.99142	0.146603	0.266786	0.120183	-0.0739092	-0.140283	0.919014	0.757624	1	1	0.82499
PA14_17330	1489398	1489682	+	-	hypothetical_protein	core	CDS	CellDiv	0	PA3634	5.77877	0.170138	0.176342	0.0062036	0.0419043	-0.34762	0.897996	0.873369	1	1	0.509324
PA14_17340	1489702	1490406	+	ispD	2-C-methyl-D-erythritol_4-phosphate_cytidylyltransferase	core	CDS	Cofactor	1	PA3633	5.44917	0.158986	0.0623552	-0.0966308	0.58624	0.458277	0.909052	0.974101	1	0.887041	0.351877
PA14_17350	1490467	1490715	-	-	hypothetical_protein	core	CDS	TranslEtc	0	PA3632	3.95734	-0.0662076	-0.633461	-0.567253	-0.258194	0.113093	0.995232	0.583883	1	1	0.921343
PA14_17370	1490681	1491907	-	yedE	putative_inner_membrane_protein	core	CDS	SmallTrans	2	PA3631	5.77661	-0.512976	-0.322056	0.19092	0.286169	0.0306055	0.411752	0.69539	1	1	0.997687
PA14_17380	1491983	1492891	-	-	LysR_family_transcriptional_regulator	core	CDS	TRs	1	PA3630	4.9822	0.123359	0.145485	0.0221253	0.0996192	0.247122	0.936521	0.962928	1	1	0.733332
PA14_17400	1493023	1494135	+	adhC	alcohol_dehydrogenase_class_III	core	CDS	CIM	1	PA3629	7.7868	-0.0257991	-0.0348897	-0.0090906	-0.0897952	-0.522415	1	0.992579	1	1	0.2431
PA14_17410	1494189	1495040	+	-	putative_esterase	core	CDS	Putative	0	PA3628	6.77464	0.000558547	-0.080182	-0.0807405	-0.155362	-0.710156	1	0.962928	1	1	0.0651644
PA14_17420	1495111	1495584	+	ispF	\2-C-methyl-D-erythritol_2,4-cyclodiphosphate_synthase\""	core	CDS	Hypoth	1	PA3627	6.45238	0.188843	0.422362	0.233519	-0.291098	-0.399137	1	0.538114	1	1	0.359569
PA14_17440	1495581	1496648	+	truD	tRNA_pseudouridine_synthase_D	core	CDS	TranslEtc	1	PA3626	7.32719	0.166007	0.251245	0.0852379	0.0720494	0.483621	0.899626	0.790182	1	1	0.299969
PA14_17450	1496636	1497385	+	surE	stationary_phase_survival_protein_SurE	core	CDS	AdptProt	0	PA3625	6.77282	-0.170123	0.0869747	0.257098	-0.11731	-0.182161	0.899073	0.960734	1	1	0.771079
PA14_17460	1497418	1498053	+	pcm	protein-L-isoaspartate_O-methyltransferase	core	CDS	TranslEtc	1	PA3624	8.22593	-0.144611	0.147487	0.292098	0.124943	0.722414	0.923345	0.906809	1	1	0.0374318
PA14_17470	1498099	1498992	+	nlpD	hypothetical_protein	core	CDS	CellEnv	8	PA3623	12.1524	-0.0419164	0.0689653	0.110882	-0.0347741	1.03326	0.997313	0.969638	1	1	0.00251229
PA14_17480	1499097	1500101	+	rpoS	RNA_polymerase_sigma_factor_RpoS	core	CDS	TRs	1	PA3622	12.1575	-0.0104102	-0.113323	-0.102913	-0.462864	0.0180218	1	0.940852	1	1	0.98737
PA14_17490	1500527	1500850	-	fdxA	ferredoxin_I	core	CDS	EnergMb	1	PA3621	6.40054	0.339065	0.348931	0.00986578	-0.505478	-0.0551865	0.700103	0.679753	1	1	0.94498
PA14_17500	1500917	1503484	-	mutS	DNA_mismatch_repair_protein_MutS	core	CDS	DNAetc	1	PA3620	6.01915	0.0638554	-0.0650933	-0.128949	0.162632	0.291671	0.982078	0.971924	1	1	0.606643
PA14_17510	1503610	1504617	-	-	hypothetical_protein	core	CDS	ProtExpo	0	PA3619	3.47998	0.296942	0.634256	0.337314	-0.249727	-0.853091	0.861868	0.597946	1	1	0.282993
PA14_17520	1504765	1505271	+	cinA	hypothetical_protein	core	CDS	DNAetc	0	PA3618	5.51549	0.352502	0.373012	0.0205106	-0.204135	-0.280951	0.709733	0.677432	1	1	0.647253
PA14_17530	1505405	1506445	+	recA	recombinase_A	core	CDS	DNAetc	1	PA3617	7.74821	0.57388	0.503697	-0.0701832	0.0383685	-0.219131	0.286827	0.433732	1	1	0.69182
PA14_17540	1506451	1506912	+	recX	recombination_regulator_RecX	core	CDS	DNAetc	1	PA3616	6.07157	0.558703	0.443676	-0.115027	0.15648	0.372375	0.371903	0.548305	1	1	0.461305
PA14_17550	1506934	1508004	-	-	hypothetical_protein	core	CDS	Putative	1	PA3615	8.69715	-0.0920376	-0.23622	-0.144182	-0.127279	0.435293	0.975168	0.812816	1	1	0.243416
PA14_17570	1508087	1509490	-	-	hypothetical_protein	core	CDS	TranslEtc	1	PA3614	8.4124	-0.154232	-0.179532	-0.0252992	-0.190393	-0.48532	0.923524	0.880224	1	1	0.184564
PA14_17580	1509670	1512075	+	-	hypothetical_protein	core	CDS	Hypoth	1	PA3613	8.83259	-0.269576	-0.365483	-0.0959068	0.0392705	-0.288224	0.775843	0.612415	1	1	0.560903
PA14_17590	1512199	1512420	-	-	hypothetical_protein	core	CDS	Hypoth	0	PA3612	4.54672	0.200026	0.695954	0.495928	-0.366511	-2.54627	0.897996	0.437784	1	1	0.000330391
PA14_17600	1512439	1512849	-	-	hypothetical_protein	core	CDS	ProtExpo	0	PA3611	5.14918	0.0724904	0.383976	0.311486	-0.330354	-2.16649	0.979389	0.689864	1	1	0.000320479
PA14_17610	1513025	1514089	-	potD	polyamine_ABC_transporter	core	CDS	SmallTrans	4	PA3610	1.54294	-0.548533	-1.0605	-0.511966	0.045748	0.0655506	0.819261	0.535031	1	1	0.973865
PA14_17640	1515839	1516930	-	potA	polyamine_transport_protein_PotA	core	CDS	SmallTrans	2	PA3607	0.731019	1.08925	0.0913598	-0.997892	-0.381383	-0.468167	0.636132	0.990544	1	1	0.844478
PA14_17650	1517189	1517905	+	-	hypothetical_protein	core	CDS	Hypoth	1	PA3606	4.48307	0.158637	-0.0220886	-0.180726	-0.0269078	-0.127853	0.949526	0.999882	1	1	0.905928
PA14_17660	1517909	1518835	-	-	hypothetical_protein	core	CDS	Membrane	2	PA3605	3.39082	-0.835799	-0.597086	0.238713	-0.496721	-0.52097	0.320486	0.553072	1	1	0.44283
PA14_17670	1518968	1519621	+	-	LuxR_family_transcriptional_regulator	core	CDS	TwoComp	1	PA3604	5.96129	0.290616	0.200248	-0.0903685	-0.187179	-0.0195806	0.906228	0.974101	1	1	0.999943
PA14_17675	1519693	1520064	+	dgkA	diacylglycerol_kinase	core	CDS	Hypoth	2	PA3603	2.68021	-0.0516772	0.0563966	0.108074	-0.0287917	-0.255382	1	0.993768	1	1	0.828521
PA14_17690	1520134	1521744	-	-	hypothetical_protein	core	CDS	SmallTrans	1	PA3602	6.69114	0.469523	0.239996	-0.229528	-0.465137	-0.682923	0.530638	0.805453	1	1	0.1278
PA14_17700	1521988	1522251	+	rpmE2	50S_ribosomal_protein_L31_type_B	core	CDS	TranslEtc	0	PA3601	3.46853	0.31682	0.422277	0.105457	-0.374703	-0.326507	0.807061	0.704759	1	1	0.680043
PA14_17710	1522251	1522403	+	rpmJ	50S_ribosomal_protein_L36	core	CDS	TranslEtc	0	PA3600	3.22386	0.403657	0.0239937	-0.379663	-0.0888117	-0.506729	0.76228	1	1	1	0.541473
PA14_17720	1522431	1523216	-	-	LuxR_family_transcriptional_regulator	core	CDS	TRs	1	PA3599	5.00895	-0.222604	0.294523	0.517127	-0.139241	-0.29842	0.853817	0.762171	0.998164	1	0.635001
PA14_17730	1523344	1524159	+	-	hypothetical_protein	core	CDS	Putative	1	PA3598	4.56025	-0.460137	0.304059	0.764196	-0.245786	0.167567	0.630282	0.745662	0.313954	1	0.95318
PA14_17740	1524359	1525681	+	ycjJ	amino_acid_ABC_transporter_permease	core	CDS	SmallTrans	2	PA3597	2.65482	0.0591365	-0.296795	-0.355931	-0.168251	0.694595	0.999682	0.861582	1	1	0.386307
PA14_17760	1525771	1526844	+	ada	putative_methylated-DNA--protein-cysteine_methyltransferase	core	CDS	DNAetc	1	PA3596	5.04668	-0.00596706	0.270569	0.276536	-0.187543	-0.416853	1	0.780704	1	1	0.43363
PA14_17780	1526841	1528250	-	-	major_facilitator_transporter	core	CDS	SmallTrans	2	PA3595	2.84239	0.193514	0.328404	0.13489	-0.296176	-0.688411	0.950037	0.864613	1	1	0.48288
PA14_17790	1528469	1529356	-	-	LysR_family_transcriptional_regulator	core	CDS	TRs	1	PA3594	3.71569	-0.0258151	-0.102477	-0.0766615	-0.237448	0.125629	1	0.986182	1	1	0.95318
PA14_17810	1529470	1531197	+	-	putative_acyl-CoA_dehydrogenase	core	CDS	Putative	1	PA3593	2.71113	0.764962	0.515837	-0.249126	0.060067	0.523056	0.404802	0.629957	1	1	0.466822
PA14_17820	1531236	1532423	+	-	hypothetical_protein	core	CDS	FAPOL	1	PA3592	1.6564	0.699106	0.179102	-0.520004	-0.0503262	0.812585	0.732663	0.960734	1	1	0.512571
PA14_17850	1532483	1533280	+	fadB	enoyl-CoA_hydratase	core	CDS	FAPOL	1	PA3591	0.911584	-0.235425	-0.839338	-0.603913	0.539041	-0.338079	0.953386	0.672837	1	1	0.878553
PA14_17860	1533277	1534809	+	paaH	3-hydroxy-acyl-CoA_dehydrogenase	core	CDS	FAPOL	1	PA3590	4.00288	0.340286	0.23172	-0.108566	0.123929	0.596886	0.795334	0.865482	1	1	0.432252
PA14_17880	1534832	1536037	+	paaJ	acetyl-CoA_acetyltransferase	core	CDS	FAPOL	1	PA3589	1.40525	0.400625	-0.316155	-0.716779	-0.255192	-0.542928	0.903769	0.916359	1	1	0.722519
PA14_17890	1536090	1537340	+	-	putative_porin	core	CDS	Membrane	8	PA3588	2.83775	-0.300744	-0.0749581	0.225785	0.0685928	-0.228728	0.88962	0.986182	1	1	0.850212
PA14_17900	1537346	1538266	-	metR	transcriptional_regulator_MetR	core	CDS	TRs	1	PA3587	5.37249	-0.25142	-0.296119	-0.0446984	0.201258	-0.0593108	0.827253	0.758863	1	1	0.945158
PA14_17910	1538565	1539551	+	lipG	alpha/beta_family_hydrolase	core	CDS	Putative	0	PA3586	2.34195	-0.247547	0.0892183	0.336766	-0.145361	-0.0781195	0.906894	0.977962	1	1	0.953318
PA14_17920	1539568	1539897	-	glpM	membrane_protein_GlpM	core	CDS	Membrane	2	PA3585	2.6858	0.375122	-0.127904	-0.503027	0.0191016	-0.0496475	0.847405	0.964575	1	1	0.974171
PA14_17930	1540030	1541568	-	glpD	glycerol-3-phosphate_dehydrogenase	core	CDS	EnergMb	1	PA3584	3.44632	0.970052	0.0935033	-0.876549	0.542402	0.448469	0.390581	0.974101	0.889423	1	0.627447
PA14_17940	1541847	1542602	-	glpR	glycerol-3-phosphate_regulon_repressor	core	CDS	TRs	1	PA3583	3.52855	0.34032	0.0508218	-0.289498	-0.662744	-1.40985	0.85065	0.993724	1	1	0.0706002
PA14_17960	1542808	1544325	-	glpK	glycerol_kinase	core	CDS	CIM	1	PA3582	5.25009	-0.114302	-0.136035	-0.0217336	-0.087268	-0.211197	0.94885	0.917452	1	1	0.734096
PA14_17980	1544365	1545204	-	glpF	glycerol_uptake_facilitator_protein	core	CDS	SmallTrans	2	PA3581	5.8551	-0.270224	-0.00329326	0.26693	0.656811	0.785561	0.900214	1	1	1	0.336861
PA14_17990	1545469	1545939	+	ybaK	hypothetical_protein	core	CDS	Hypoth	1	PA3580	3.01233	-0.626226	0.084347	0.710573	-0.615214	-0.423035	0.649989	0.983642	1	1	0.679099
PA14_18010	1546003	1547487	+	glpK	putative_glycerol_kinase	core	CDS	CIM	1	PA3579	4.3968	0.13661	0.0694013	-0.0672089	-0.530274	-0.564147	0.934205	0.986182	1	1	0.284569
PA14_18020	1547683	1548468	+	-	PhzF_family_phenazine_biosynthesis_protein	core	CDS	Secreted	2	PA3578	6.9817	-0.086635	0.257204	0.343839	0.11687	0.640521	0.974456	0.775026	1	1	0.0693646
PA14_18040	1549283	1549459	+	-	hypothetical_protein	core	CDS	Hypoth	0	PA3577	4.93162	0.540995	-0.0132248	-0.55422	0.0477633	0.151788	0.59225	1	1	1	0.859569
PA14_18050	1549571	1549993	-	-	hypothetical_protein	core	CDS	Hypoth	0	PA3576	7.20905	0.0501593	0.0822353	0.032076	0.353577	0.751455	0.992925	0.962122	1	1	0.0572061
PA14_18060	1550092	1550622	-	-	hypothetical_protein	core	CDS	EnergMb	2	PA3575	4.15903	0.241628	-0.0901292	-0.331757	-0.363045	-1.62861	0.897996	0.971924	1	1	0.0219038
PA14_18070	1550805	1551002	+	-	putative_periplasmic_metal-binding_protein	other	CDS	SmallTrans	0	-	3.96082	-0.416038	-0.117573	0.298465	0.0652411	0.0598953	0.736765	0.955687	1	1	0.957564
PA14_18080	1550981	1551619	-	-	TetR_family_transcriptional_regulator	core	CDS	TRs	1	PA3574	5.63169	0.239172	0.11452	-0.124652	-0.178729	-0.1889	0.817582	0.935573	1	1	0.753867
PA14_18090	1551985	1553163	+	-	major_facilitator_subfamily_transporter_protein	core	CDS	SmallTrans	2	PA3573	3.40559	-0.0555362	0.0699726	0.125509	0.310505	0.195432	0.995232	0.978824	1	1	0.821774
PA14_18100	1553171	1553347	-	-	hypothetical_protein	core	CDS	Hypoth	0	PA3572	5.72545	0.0244967	-0.421464	-0.445961	-1.16071	-1.10884	1	0.743347	1	0.459401	0.111578
PA14_18110	1553474	1554397	-	mmsR	transcriptional_regulator_MmsR	core	CDS	TRs	1	PA3571	3.77512	0.44346	0.426593	-0.0168674	0.0344767	-0.7229	0.732663	0.72249	1	1	0.335209
PA14_18120	1554529	1556022	+	mmsA	methylmalonate-semialdehyde_dehydrogenase	core	CDS	AAsynth	1	PA3570	9.93238	-0.060459	0.181001	0.241461	-0.192214	0.15789	0.988537	0.868169	1	1	0.803752
PA14_18140	1556038	1556934	+	mmsB	3-hydroxyisobutyrate_dehydrogenase	core	CDS	CCatab	1	PA3569	8.45773	0.202144	0.22006	0.0179164	0.0127668	-0.304225	0.865969	0.821406	1	1	0.527995
PA14_18150	1557036	1558922	+	acsL	putative_acetyl-coa_synthetase	core	CDS	FAPOL	1	PA3568	7.36014	0.312777	0.266314	-0.0464632	0.0856121	0.55849	0.712572	0.758021	1	1	0.143836
PA14_18160	1558980	1559993	-	-	putative_oxidoreductase	core	CDS	EnergMb	1	PA3567	4.89745	0.219956	0.276623	0.0566676	-0.11802	-1.21079	1	0.767261	1	1	0.0101614
PA14_18180	1560015	1560308	-	-	hypothetical_protein	core	CDS	ABresist	0	PA3566	3.20307	0.621086	0.671833	0.050747	-0.061486	-1.81017	0.639179	0.599032	1	1	0.0438112
PA14_18200	1560404	1561324	+	-	LysR_family_transcriptional_regulator	core	CDS	TRs	1	PA3565	5.40099	0.0321819	0.0752285	0.0430466	-0.114751	0.93045	1	0.994429	1	1	0.0185193
PA14_18210	1561612	1562289	-	-	TatD_family_deoxyribonuclease	core	CDS	DNAetc	1	PA3564	3.90391	0.444153	0.680259	0.236106	-0.404489	-0.606643	0.791672	0.619697	1	1	0.522605
PA14_18230	1562402	1563391	-	fruR	DNA-binding_transcriptional_regulator_FruR	core	CDS	TRs	1	PA3563	5.37211	0.193992	0.280401	0.0864092	-0.0583705	-0.580486	0.897996	0.802385	1	1	0.336123
PA14_18250	1563719	1566589	+	fruI	\phosphotransferase_system_transporter_enzyme_I,_FruI\""	core	CDS	SmallTrans	0	PA3562	4.78409	-0.14025	-0.226118	-0.0858684	0.154626	0.742764	0.983516	0.877954	1	1	0.0792849
PA14_18260	1566589	1567533	+	fruK	1-phosphofructokinase	core	CDS	SmallTrans	1	PA3561	4.04919	-0.414274	-0.414398	-0.000123779	0.487407	0.311855	0.732665	0.714555	1	1	0.712622
PA14_18275	1567535	1569292	+	fruA	\phosphotransferase_system_transporter_fructose-specific_IIBC_component,_FruA\""	core	CDS	Hypoth	2	PA3560	4.37137	-0.367986	-0.263605	0.104382	0.168572	0.487169	0.679909	0.787684	1	1	0.360071
PA14_18300	1569445	1570839	-	-	putative_nucleotide_sugar_dehydrogenase	core	CDS	Putative	1	PA3559	3.8951	-0.478458	-0.916265	-0.437807	-0.130903	-1.06773	0.730248	0.383443	1	1	0.161497
PA14_18310	1570836	1571249	-	-	hypothetical_protein	core	CDS	Membrane	2	PA3558	2.02362	0.540507	0.551686	0.0111786	-0.0677633	0.0638938	0.795334	0.772748	1	1	0.97575
PA14_18320	1571246	1571593	-	-	hypothetical_protein	core	CDS	Membrane	2	PA3557	1.97148	0.942544	0.0033055	-0.939239	-0.232917	0.731269	0.605639	1	1	1	0.525799
PA14_18330	1571590	1573239	-	arnT	4-amino-4-deoxy-L-arabinose_transferase	core	CDS	CellEnv	2	PA3556	2.6433	0.575974	-0.254778	-0.830752	0.0824417	0.21422	0.739705	0.902754	1	1	0.853004
PA14_18340	1573236	1574123	-	-	hypothetical_protein	core	CDS	CCatab	1	PA3555	2.15877	1.6029	0.0622532	-1.54065	0.0764259	-0.42569	0.119532	0.993724	0.188294	1	0.67341
PA14_18350	1574120	1576108	-	fmt	bifunctional_UDP-glucuronic_acid_decarboxylase/UDP-4-amino-4-deoxy-L-arabinose_formyltransferase	core	CDS	TranslEtc	1	PA3554	4.34317	0.811689	-0.108114	-0.919803	-0.0115285	0.363918	0.324232	0.955687	0.373817	1	0.606643
PA14_18360	1576105	1577124	-	prmF	putative_glycosyl_transferase	core	CDS	CellEnv	2	PA3553	3.00523	0.36211	-0.5744	-0.93651	-0.146458	-1.10701	0.875154	0.714555	0.948771	1	0.262762
PA14_18370	1577121	1578269	-	arnB	UDP-4-amino-4-deoxy-L-arabinose--oxoglutarate_aminotransferase	core	CDS	AAsynth	1	PA3552	2.9728	1.28999	-0.111071	-1.40106	-0.604837	-1.12957	0.239283	0.967983	0.268482	1	0.203566
PA14_18380	1578657	1580102	-	algA	mannose-1-phosphate_guanylyltransferase/mannose-6-phosphate_isomerase	core	CDS	Secreted	1	PA3551	4.28339	0.0785134	0.380862	0.302349	-0.277881	-1.89212	0.982662	0.745662	1	1	0.00764522
PA14_18410	1580299	1580949	-	algF	alginate_o-acetyltransferase_AlgF	core	CDS	Secreted	4	PA3550	2.73154	-0.911497	-0.964445	-0.0529483	-0.0307574	-0.908654	0.56708	0.545353	1	1	0.372766
PA14_18430	1581022	1582197	-	algJ	alginate_o-acetyltransferase_AlgJ	core	CDS	Secreted	2	PA3549	1.76123	-0.249971	-1.42006	-1.17009	0.522174	-0.846473	0.936095	0.305424	0.589471	1	0.48288
PA14_18450	1582212	1583774	-	algI	alginate_o-acetyltransferase_AlgI	core	CDS	Secreted	2	PA3548	2.78607	-0.340124	0.048378	0.388502	0.267724	0.549227	0.848924	0.993768	1	1	0.535812
PA14_18470	1584016	1585119	-	algL	poly(beta-D-mannuronate)_lyase	core	CDS	Secreted	4	PA3547	1.89684	0.287671	0.110378	-0.177294	0.0539567	-0.744336	0.98181	0.993768	1	1	0.508564
PA14_18480	1585123	1586547	-	algX	alginate_biosynthesis_protein_AlgX	core	CDS	Secreted	4	PA3546	2.01599	-0.68255	-0.044722	0.637828	0.073875	0.607448	0.696928	0.998407	1	1	0.579099
PA14_18500	1586560	1588191	-	algG	alginate-c5-mannuronan-epimerase_AlgG	core	CDS	Secreted	4	PA3545	1.69767	-0.805159	0.0140208	0.81918	0.353388	-1.19958	0.649989	1	1	1	0.436943
PA14_18510	1588212	1589684	-	algE	alginate_production_outer_membrane_protein_AlgE	core	CDS	Secreted	8	PA3544	1.52891	0.042695	0.339766	0.297071	-0.31811	0.139948	1	0.868699	1	1	0.917781
PA14_18520	1589681	1591108	-	algK	alginate_biosynthetic_protein_AlgK_precursor	core	CDS	Secreted	4	PA3543	1.10623	-0.668235	0.659801	1.32804	-0.337853	-0.856665	0.813398	0.841276	1	1	0.621888
PA14_18550	1591122	1592291	-	alg44	alginate_biosynthesis_protein_Alg44	core	CDS	Secreted	4	PA3542	1.26766	1.32185	0.24508	-1.07677	-0.433271	-1.48575	0.352977	0.922926	0.993873	1	0.289914
PA14_18565	1592374	1593867	-	alg8	alginate_biosynthesis_protein_Alg8	core	CDS	Hypoth	2	PA3541	0.922728	-0.529567	-0.0626088	0.466958	-0.0875319	1.2487	0.886087	0.999882	1	1	0.289901
PA14_18580	1593998	1595308	-	algD	GDP-mannose_6-dehydrogenase_AlgD	core	CDS	Secreted	1	PA3540	2.31875	0.0097254	-0.078352	-0.0880774	0.0212192	0.847291	1	0.986182	1	1	0.380505
PA14_18590	1596211	1596990	-	-	hypothetical_protein	core	CDS	Hypoth	1	PA3539	4.67797	0.0512327	-0.403472	-0.454705	-0.800249	-1.83478	0.999682	0.74545	1	0.887041	0.0102047
PA14_18600	1597097	1598179	-	-	ABC_transporter_ATP-binding_protein	core	CDS	SmallTrans	2	PA3538	6.05419	0.25967	0.408983	0.149314	0.017528	-0.565623	0.824355	0.654668	1	1	0.288601
PA14_18610	1598184	1599101	-	argF	ornithine_carbamoyltransferase	core	CDS	AAsynth	1	PA3537	5.197	-0.00483294	0.29589	0.300723	0.0640233	-0.770548	1	0.764962	1	1	0.1342
PA14_18620	1599380	1599847	+	-	hypothetical_protein	core	CDS	Hypoth	2	PA3536	7.01877	-0.178818	0.232071	0.410888	-0.042111	0.304208	0.889365	0.806198	1	1	0.545234
PA14_18630	1600241	1603228	-	eprS	putative_serine_protease	core	CDS	Putative	8	PA3535	7.51497	-0.615972	-0.0699501	0.546022	-0.105728	-0.433402	0.110491	1	0.328494	1	0.250157
PA14_18640	1603527	1605635	+	-	putative_oxidoreductase	core	CDS	Putative	1	PA3534	5.04479	-0.0251075	0.169178	0.194285	-0.0528475	-0.382977	1	0.886257	1	1	0.493172
PA14_18650	1605748	1606074	+	ydhD	hypothetical_protein	core	CDS	TranslEtc	0	PA3533	8.42998	0.157196	0.191102	0.0339065	-0.514778	-0.646559	0.907987	0.853173	1	1	0.113392
PA14_18660	1606157	1607308	+	-	hypothetical_protein	core	CDS	Membrane	2	PA3532	5.6302	0.123324	0.196459	0.0731352	-0.0740897	0.10902	0.950193	0.877954	1	1	0.898431
PA14_18670	1607376	1607852	-	bfrB	bacterioferritin	core	CDS	SmallTrans	1	PA3531	8.6816	-0.00954888	0.460049	0.469598	1.17926	1.15068	1	0.894502	1	1	0.461529
PA14_18680	1608062	1608283	-	bfd	hypothetical_protein	core	CDS	SmallTrans	0	PA3530	2.75781	0.791175	0.329329	-0.461846	-2.4705	-2.12316	0.648871	0.880224	1	0.00472613	0.0250075
PA14_18690	1608543	1609145	+	ahpC	putative_peroxidase	core	CDS	TranslEtc	1	PA3529	10.566	0.0306394	-0.101463	-0.132103	-0.364919	-0.738828	1	0.946079	1	1	0.055544
PA14_18700	1609324	1609998	-	rnt	ribonuclease_T	core	CDS	DNAetc	1	PA3528	6.07964	0.214971	0.215216	0.000245208	-0.141864	0.424989	0.961692	0.971239	1	1	0.314004
PA14_18710	1609995	1611041	-	pyrC	dihydroorotase	core	CDS	NuclSynth	1	PA3527	5.70544	0.0568325	0.361905	0.305072	-0.013666	-0.429075	1	0.652184	1	1	0.364444
PA14_18720	1611174	1612139	+	motY	OmpA_family_membrane_protein	core	CDS	Membrane	8	PA3526	7.69387	-1.85055	0.978486	2.82904	0.283827	0.205907	0.00120339	0.236352	1.19919e-05	1	0.771372
PA14_18740	1612257	1613474	+	argG	argininosuccinate_synthase	core	CDS	AAsynth	1	PA3525	7.28371	-0.271842	0.358503	0.630346	0.0627775	-0.112634	0.776394	0.652184	0.397938	1	0.863422
PA14_18750	1613566	1613952	-	gloA1	lactoylglutathione_lyase	core	CDS	EnergMb	1	PA3524	5.69928	0.496432	0.10601	-0.390422	-0.322835	-0.713166	0.58926	0.950798	1	1	0.199156
PA14_18760	1614329	1615486	+	mexE	putative_RND_efflux_membrane_fusion_protein_precursor	core	CDS	SmallTrans	2	PA3523	0.571424	-6.10109	-5.71784	0.383251	-0.609481	-2.25329	0.0357327	0.141277	1	1	0.305606
PA14_18780	1615483	1618644	+	mexF	putative_RND_efflux_transporter	core	CDS	SmallTrans	2	PA3522	3.68154	-0.363021	0.0527026	0.415724	0.0205271	1.05347	0.765109	0.986182	1	1	0.0816138
PA14_18790	1618641	1620116	+	opmE	putative_outer_membrane_efflux_protein	core	CDS	Membrane	8	PA3521	2.38257	0.124015	0.24628	0.122265	0.316407	-0.0966285	0.974461	0.896185	1	1	0.946798
PA14_18800	1620687	1620881	+	-	hypothetical_protein	core	CDS	SmallTrans	0	PA3520	7.24898	0.165567	0.307692	0.142124	-0.0187879	-0.603202	0.951709	0.850733	1	1	0.475411
PA14_18810	1621282	1622319	+	-	hypothetical_protein	core	CDS	Hypoth	1	PA3519	3.95336	0.448344	0.479096	0.0307524	0.648146	1.23011	0.73358	0.689864	1	1	0.0679988
PA14_18820	1622352	1623338	+	-	hypothetical_protein	core	CDS	Hypoth	1	PA3518	1.07199	1.13219	0.453844	-0.678349	-0.176245	0.431254	0.609314	0.866619	1	1	0.829504
PA14_18830	1623369	1624802	+	-	adenylosuccinate_lyase	core	CDS	CCatab	1	PA3517	2.47345	0.430025	0.878751	0.448727	-0.464435	0.307501	0.76707	0.424676	1	1	0.86146
PA14_18850	1624802	1626253	+	-	adenylosuccinate_lyase	core	CDS	CCatab	1	PA3516	3.11266	0.139463	0.63633	0.496867	-0.194295	-0.81197	0.953386	0.575262	1	1	0.305492
PA14_18860	1626303	1627376	+	-	hypothetical_protein	core	CDS	Hypoth	1	PA3515	4.82434	-0.338511	-0.335479	0.00303207	-0.0297208	-0.277261	0.7702	0.749862	1	1	0.703977
PA14_18870	1627576	1627755	-	-	hypothetical_protein	core	CDS	Hypoth	1	PA3496	6.16579	0.551903	0.135598	-0.416305	-1.09821	-0.887528	0.526482	0.929148	1	0.227694	0.107702
PA14_18880	1627864	1628502	-	nth	endonuclease_III	core	CDS	DNAetc	1	PA3495	5.03686	-0.131963	0.0536034	0.185566	0.177994	-0.0784154	0.935478	0.983949	1	1	0.922815
PA14_18890	1628499	1629215	-	rnfE	electron_transport_complex_RsxE_subunit	core	CDS	EnergMb	2	PA3494	4.77942	0.230866	-0.0453283	-0.276194	0.248585	-0.318554	0.975168	0.986182	1	1	0.578652
PA14_18900	1629208	1629852	-	rnfG	hypothetical_protein	core	CDS	EnergMb	0	PA3493	4.81812	0.346625	-0.000743864	-0.347369	0.341929	0.290036	0.746938	1	1	1	0.65419
PA14_18910	1629852	1630886	-	rnfD	hypothetical_protein	core	CDS	EnergMb	2	PA3492	5.3826	-0.0841431	-0.426232	-0.342089	0.35657	0.639456	0.975168	0.652184	1	1	0.240796
PA14_18920	1630889	1633213	-	rnfC	electron_transport_complex_protein_RnfC	core	CDS	EnergMb	1	PA3491	7.32836	-0.0537729	-0.267913	-0.21414	0.105622	0.262825	0.994818	0.757329	1	1	0.610667
PA14_18930	1633210	1633776	-	rnfB	electron_transport_complex_protein_RnfB	core	CDS	EnergMb	1	PA3490	5.4308	-0.00238517	-0.0707466	-0.0683614	-0.0786674	-0.0581797	1	0.969638	1	1	0.946798
PA14_18950	1633773	1634357	-	rnfA	Na(+)-translocating_NADH-quinone_reductase_subunit_E	core	CDS	EnergMb	2	PA3489	5.3109	0.110065	0.416783	0.306718	0.10384	0.274775	0.949621	0.595268	1	1	0.621888
PA14_18960	1634535	1635233	-	-	hypothetical_protein	core	CDS	Hypoth	1	PA3488	3.53198	-0.0927848	0.168699	0.261484	0.144704	0.0363947	0.977057	0.924659	1	1	0.980396
PA14_18970	1635662	1638973	-	pldA	phospholipase_D	core	CDS	FAPOL	0	PA3487	5.74241	-0.490826	-0.197686	0.293139	0.175936	0.303796	0.741372	0.993724	1	1	0.623525
PA14_18985	1638977	1641403	-	-	hypothetical_protein	core	CDS	Hypoth	1	PA3486	4.10353	-0.353999	-0.00803003	0.345969	-0.094616	-0.541618	0.74157	1	1	1	0.387719
PA14_19010	1641698	1642135	-	-	hypothetical_protein	core	CDS	Hypoth	0	PA3485	3.01435	-0.277404	-0.337142	-0.0597377	-0.0499909	-1.22472	0.872067	0.81621	1	1	0.127162
PA14_19020	1642132	1643358	-	-	hypothetical_protein	core	CDS	Hypoth	2	PA3484	3.53846	-0.158858	-0.125342	0.0335156	-0.315228	-0.709507	0.956908	0.964841	1	1	0.448952
PA14_19030	1643445	1644245	-	-	hypothetical_protein	core	CDS	Hypoth	0	PA3483	6.65871	-0.295492	-0.189705	0.105787	0.0619524	0.823899	0.741372	0.853563	1	1	0.0209424
PA14_19050	1644279	1646315	-	metG	methionyl-tRNA_synthetase	core	CDS	TranslEtc	1	PA3482	8.4444	-0.108404	-0.09557	0.0128339	-0.130346	-0.206886	0.953386	0.958919	1	1	0.719451
PA14_19065	1646446	1647540	+	mrp	hypothetical_protein	core	CDS	CellDiv	2	PA3481	6.77272	-0.051571	-0.1157	-0.0641288	-0.156811	0.132647	0.992302	0.935594	1	1	0.840009
PA14_19090	1647642	1648208	+	dcd	deoxycytidine_triphosphate_deaminase	core	CDS	NuclSynth	1	PA3480	5.53867	0.110076	0.364917	0.254842	-0.813972	-1.06286	0.951848	0.685594	1	0.419732	0.0260151
PA14_19100	1648632	1649519	+	rhlA	rhamnosyltransferase_chain_A	core	CDS	Secreted	1	PA3479	12.0237	-0.141045	-0.106602	0.0344429	-0.381132	0.190191	0.924657	0.945593	1	1	0.746719
PA14_19110	1649585	1650865	+	rhlB	rhamnosyltransferase_chain_B	core	CDS	Secreted	1	PA3478	11.1978	-0.257287	-0.362394	-0.105107	-0.125101	-0.0350371	0.793985	0.610727	1	1	0.971784
PA14_19120	1650990	1651715	+	rhlR	transcriptional_regulator_RhlR	core	CDS	TRs	1	PA3477	11.8721	-0.030803	-0.11345	-0.0826471	0.0781244	0.391114	1	0.937056	1	1	0.386307
PA14_19130	1651896	1652501	+	rhlI	autoinducer_synthesis_protein_RhlI	core	CDS	Cofactor	0	PA3476	9.7564	0.279414	0.211898	-0.0675159	-0.175762	0.364523	0.771294	0.831215	1	1	0.447162
PA14_19140	1652656	1653462	+	pheC	cyclohexadienyl_dehydratase_precursor	core	CDS	AAsynth	4	PA3475	6.24142	0.701945	0.106825	-0.59512	0.0586593	0.0972041	0.222542	0.94452	0.649689	1	0.890068
PA14_19150	1653556	1654416	+	yigM	hypothetical_protein	core	CDS	Membrane	2	PA3474	4.37865	0.432117	0.292757	-0.13936	0.0739668	0.443843	0.621652	0.794175	1	1	0.424892
PA14_19160	1654413	1655312	+	rarD	hypothetical_protein	core	CDS	Membrane	2	PA3473	4.49286	-0.118301	-0.0896665	0.0286344	0.36423	0.706939	1	0.963883	1	1	0.14181
PA14_19170	1655333	1655929	-	yafL	hypothetical_protein	core	CDS	CellEnv	0	PA3472	6.43321	0.5446	0.495223	-0.0493773	-0.925551	-1.43374	0.471202	0.545853	1	0.287184	0.00314322
PA14_19190	1656387	1658081	+	sfcA	malate_dehydrogenase	core	CDS	CIM	1	PA3471	7.04365	-0.0515284	-0.266171	-0.214643	-0.525574	-0.602625	0.992302	0.776799	1	1	0.183551
PA14_19205	1658203	1658661	-	-	hypothetical_protein	core	CDS	Hypoth	0	PA3470	3.98417	0.538685	0.0655034	-0.473182	-0.331883	-0.329961	0.612637	0.981896	1	1	0.676962
PA14_19210	1658658	1659200	-	-	hypothetical_protein	core	CDS	Cofactor	1	PA3469	4.50872	-0.153449	-0.101647	0.0518023	-0.420614	-0.792787	0.93476	0.960734	1	1	0.186981
PA14_19230	1659218	1660546	-	ybdG	hypothetical_protein	core	CDS	Membrane	2	PA3468	4.09361	-0.227588	-0.454081	-0.226493	-0.394458	-1.11073	0.87313	0.635477	1	1	0.0376408
PA14_19270	1660714	1662081	-	-	putative_MFS_transporter	core	CDS	SmallTrans	2	PA3467	2.9835	0.154849	-0.467084	-0.621933	-0.192278	-0.344526	0.949621	0.702264	1	1	0.706004
PA14_19290	1662267	1663607	+	srmB	putative_ATP-dependent_RNA_helicase	core	CDS	DNAetc	1	PA3466	5.57891	-0.0344989	0.0332574	0.0677563	-0.143264	-0.543243	0.999682	0.993724	1	1	0.237724
PA14_19310	1663729	1665444	-	-	hypothetical_protein	core	CDS	SmallTrans	2	PA3465	8.29358	-0.177524	-0.163437	0.0140869	0.352887	0.17328	0.889788	0.885759	1	1	0.773248
PA14_19320	1665661	1666986	+	-	hypothetical_protein	core	CDS	Hypoth	0	PA3464	4.45728	0.0483829	-0.0824447	-0.130828	0.141154	0.470846	0.997236	0.96736	1	1	0.461977
PA14_19330	1667115	1667345	-	-	hypothetical_protein	core	CDS	Hypoth	1	PA3463	3.75538	-0.0345025	-0.317232	-0.28273	-0.0502229	-1.39119	1	0.77614	1	1	0.0353859
PA14_19340	1667396	1670152	-	-	putative_sensor/response_regulator_hybrid	core	CDS	TwoComp	2	PA3462	6.63327	-0.32823	-0.401955	-0.0737249	0.31671	0.583503	0.707763	0.595147	1	1	0.168156
PA14_19350	1670289	1671485	-	-	hypothetical_protein	core	CDS	CCatab	1	PA3461	8.44148	-0.6644	0.39905	1.06345	-0.0273842	-0.332111	0.214506	0.599032	0.0117441	1	0.502756
PA14_19360	1671482	1673239	-	-	GNAT_family_acetyltransferase	core	CDS	Putative	1	PA3460	9.09636	-0.538758	0.373603	0.912361	0.0706248	-0.153006	0.301368	0.602635	0.0109832	1	0.810995
PA14_19370	1673280	1675049	-	asnB	\putative_asparagine_synthetase,_glutamine-hydrolyzing\""	core	CDS	AAsynth	1	PA3459	9.14421	-0.523333	0.421888	0.945221	0.0805524	-0.137006	0.394604	0.555254	0.0243123	1	0.828435
PA14_19380	1675192	1675665	+	-	putative_transcriptional_regulator	core	CDS	TRs	0	PA3458	7.04064	-0.0221632	-0.0368836	-0.0147205	0.605902	0.760155	1	0.992184	1	0.694388	0.0374318
PA14_19390	1675921	1676673	-	-	hypothetical_protein	core	CDS	Membrane	2	PA3457	5.82272	0.123423	-0.0403233	-0.163746	0.156141	0.61996	0.945915	0.990544	1	1	0.230203
PA14_19400	1676774	1678738	-	mnmC	5-methylaminomethyl-2-thiouridine_methyltransferase	core	CDS	AAsynth	1	PA3456	6.04436	0.293591	0.225426	-0.0681647	-0.250378	-0.500816	0.784575	0.837297	1	1	0.34768
PA14_19410	1678882	1680372	+	-	hypothetical_protein	core	CDS	Hypoth	1	PA3455	7.85025	-0.390449	-0.242789	0.14766	-0.144068	0.0392957	0.569281	0.797184	1	1	0.967177
PA14_19430	1680525	1681709	+	-	putative_acyl-CoA_thiolase	core	CDS	FAPOL	1	PA3454	5.46645	0.150616	-0.209432	-0.360048	0.24924	0.35315	1	0.974101	1	1	0.472665
PA14_19450	1681838	1682503	+	-	hypothetical_protein	core	CDS	Hypoth	0	PA3453	4.20328	-0.634406	-1.00238	-0.367978	-0.304675	-0.889701	0.459508	0.224797	1	1	0.146129
PA14_19470	1682727	1684298	-	mqoA	malate:quinone_oxidoreductase	core	CDS	CIM	1	PA3452	4.18525	-0.493208	-0.513251	-0.0200433	0.00201045	-0.0893077	0.621652	0.588634	1	1	0.921248
PA14_19480	1684501	1684710	-	-	hypothetical_protein	core	CDS	Hypoth	0	PA3451	4.54989	-0.398891	0.0286713	0.427562	-0.942163	-1.12661	0.687121	0.997049	1	0.291405	0.0295153
PA14_19490	1684916	1685554	+	lsfA	putative_antioxidant_protein	core	CDS	AdptProt	1	PA3450	5.6455	0.27921	-0.0280022	-0.307213	-1.18278	-0.954996	0.889788	1	1	0.620964	0.229029
PA14_19500	1685805	1686809	+	ssuA	hypothetical_protein	core	CDS	SmallTrans	0	PA3449	2.09486	0.405211	0.151983	-0.253228	0.282	0.887365	0.83073	0.955687	1	1	0.350083
PA14_19510	1686813	1687637	+	ssuC	ABC_transporter_permease	core	CDS	SmallTrans	2	PA3448	2.87058	0.217129	-0.0956691	-0.312798	0.692219	1.50054	0.932502	0.975343	1	1	0.0642784
PA14_19520	1687634	1688383	+	ssuB	ABC_transporter_ATP-binding_protein	core	CDS	SmallTrans	2	PA3447	1.55805	0.447501	0.254298	-0.193204	0.104038	0.568716	0.874977	0.937056	1	1	0.726395
PA14_19530	1688537	1689130	+	ssuE	NAD(P)H-dependent_FMN_reductase	core	CDS	CIM	0	PA3446	4.10919	1.01166	-0.239315	-1.25098	-0.824166	-0.482729	0.193338	0.850006	0.0844495	0.737478	0.470392
PA14_19540	1689249	1690220	+	ssuA	hypothetical_protein	core	CDS	SmallTrans	0	PA3445	3.10259	0.899221	-0.112887	-1.01211	-0.527228	0.274441	0.541339	0.971609	0.861895	1	0.805668
PA14_19560	1690298	1691446	+	ssuD	alkanesulfonate_monooxygenase	core	CDS	CIM	1	PA3444	2.02892	-0.315553	-0.873991	-0.558438	-0.408433	0.0166069	0.953386	0.751069	1	1	0.99889
PA14_19570	1691467	1692255	+	ssuC	ABC_transporter_permease	core	CDS	SmallTrans	2	PA3443	2.12551	0.512409	-0.507464	-1.01987	0.00224117	0.113469	0.881432	0.849441	1	1	0.956798
PA14_19580	1692252	1693076	+	ssuB	aliphatic_sulfonates_transport_ATP-binding_subunit	core	CDS	SmallTrans	2	PA3442	2.61516	1.03492	0.308626	-0.72629	-0.119517	-0.568397	0.624711	0.917069	1	1	0.703977
PA14_19590	1693117	1693332	+	ssuF	putative_molybdopterin-binding_protein	core	CDS	CIM	0	PA3441	3.17918	-0.472517	-0.787993	-0.315476	-0.177042	0.244397	0.887447	0.724424	1	1	0.887064
PA14_19600	1693512	1693850	-	-	hypothetical_protein	other	CDS	Hypoth	0	-	5.77379	0.1532	0.0318515	-0.121348	-0.628309	-1.20927	0.93476	0.995784	1	1	0.0444415
PA14_19610	1693902	1694213	-	-	hypothetical_protein	core	CDS	Hypoth	0	PA3440	5.88993	-0.0369867	-0.0590496	-0.0220629	-0.689665	-0.738253	0.999682	0.977962	1	0.758671	0.132354
PA14_19620	1694342	1694713	-	folX	\D-erythro-7,8-dihydroneopterin_triphosphate_2'-epimerase\""	core	CDS	Cofactor	1	PA3439	6.73093	0.209948	-0.0689162	-0.278864	-0.337713	0.339811	0.851506	0.969638	1	1	0.467672
PA14_19630	1694715	1695275	-	folE1	GTP_cyclohydrolase_I	core	CDS	Cofactor	1	PA3438	6.59484	0.287669	-0.0438334	-0.331502	-0.0870242	0.762659	0.760453	0.986182	1	1	0.0572061
PA14_19640	1695293	1695997	-	ydgB	short_chain_dehydrogenase	core	CDS	Putative	1	PA3437	3.98534	-0.120859	0.452867	0.573726	-0.164097	-1.51003	0.958279	0.689864	1	1	0.0254347
PA14_19650	1696108	1696665	-	-	hypothetical_protein	core	CDS	Membrane	2	PA3436	0.903771	1.98326	1.03695	-0.946302	-0.365607	-0.11801	0.240211	0.609702	1	1	0.950849
PA14_19660	1696945	1697397	+	mioC	flavodoxin	core	CDS	EnergMb	0	PA3435	5.55439	0.233428	0.113396	-0.120032	-0.17192	-1.06666	0.85245	0.946012	1	1	0.045123
PA14_19670	1697536	1698429	-	-	LysR_family_transcriptional_regulator	core	CDS	TRs	1	PA3433	3.91485	0.802123	0.509101	-0.293022	-0.339023	0.00562438	0.29086	0.588634	1	1	0.999943
PA14_19680	1698525	1698914	+	-	hypothetical_protein	core	CDS	ProtExpo	2	PA3432	4.46672	-0.550932	-0.29518	0.255753	-0.273133	-0.166086	0.791672	0.906716	1	1	0.915221
PA14_19690	1698901	1699587	+	-	hypothetical_protein	core	CDS	ProtExpo	2	PA3431	5.05955	-0.456986	-0.343649	0.113337	-0.109328	0.433761	0.803947	0.852613	1	1	0.676962
PA14_19700	1699716	1700495	+	-	aldolase_II_superfamily_protein	core	CDS	CCatab	1	PA3430	5.63752	-0.105423	0.00972298	0.115146	-0.161736	-0.930937	1	1	1	1	0.0189365
PA14_19710	1700492	1701388	+	-	alpha/beta_family_hydrolase	core	CDS	Putative	1	PA3429	4.85467	0.205692	0.108418	-0.0972739	0.13808	-0.628705	0.975168	0.967535	1	1	0.214755
PA14_19720	1701487	1701780	+	-	hypothetical_protein	core	CDS	Hypoth	2	PA3428	3.35109	0.39567	0.13317	-0.262499	0.0316619	0.150405	0.765156	0.946079	1	1	0.892176
PA14_19730	1701896	1702807	+	-	oxidoreductase	core	CDS	Putative	1	PA3427	4.84571	0.152508	-0.186322	-0.33883	-0.190269	0.19169	0.978158	0.941695	1	1	0.855698
PA14_19740	1702924	1703694	+	-	enoyl-CoA_hydratase	core	CDS	FAPOL	1	PA3426	7.36215	0.00369383	-0.0821662	-0.08586	-0.0234458	-0.000665023	1	1	1	1	0.999943
PA14_19750	1703714	1704058	-	-	hypothetical_protein	core	CDS	Hypoth	0	PA3425	3.37752	-0.117665	-0.183617	-0.0659526	-0.0964348	0.363342	0.966069	0.912977	1	1	0.652401
PA14_19770	1704093	1705499	-	-	hypothetical_protein	core	CDS	AAsynth	1	PA3424	3.95993	-0.0802291	0.696086	0.776315	0.145056	0.0961031	0.977947	0.418496	0.5326	1	0.915221
PA14_19800	1705590	1706333	-	-	AraC_family_transcriptional_regulator	core	CDS	TRs	0	PA3423	3.56063	-0.480363	-0.0422446	0.438119	-0.278116	-0.313396	0.665053	0.993724	1	1	0.676805
PA14_19810	1706618	1708375	+	-	hypothetical_protein	core	CDS	Hypoth	8	PA3422	1.54046	0.0753459	-0.12527	-0.200616	-0.43709	-7.2887	0.997236	0.990544	1	1	0.00382383
PA14_19830	1708432	1709802	+	-	hypothetical_protein	core	CDS	Hypoth	0	PA3421	3.44969	0.174807	0.245925	0.0711181	-0.263604	-0.146723	0.919014	0.842999	1	1	0.971591
PA14_19850	1709952	1712435	+	-	putative_transcriptional_regulator	core	CDS	TRs	2	PA3420	4.1183	0.129389	0.0990969	-0.0302916	0.20541	0.107371	0.953714	0.964841	1	1	0.926647
PA14_19860	1712442	1713254	-	-	hypothetical_protein	core	CDS	Hypoth	1	PA3419	6.80834	-0.0641596	-0.120997	-0.056837	-0.406563	0.356661	0.981077	0.929148	1	1	0.484299
PA14_19870	1713500	1714525	+	ldh	leucine_dehydrogenase	core	CDS	AAsynth	1	PA3418	8.87324	-0.213986	-0.0657311	0.148255	0.249697	-0.226786	0.866521	0.973219	1	1	0.710753
PA14_19900	1714667	1715764	+	-	\putative_pyruvate_dehydrogenase_E1_component,_alpha_subunit\""	core	CDS	EnergMb	1	PA3417	8.59886	-0.129847	-0.0926304	0.0372168	0.223559	0.232774	0.932801	0.953297	1	1	0.670597
PA14_19910	1715757	1716758	+	pdhB	\putative_pyruvate_dehydrogenase_E1_component,_beta_chain\""	core	CDS	EnergMb	0	PA3416	9.03479	0.114921	0.0600426	-0.0548783	0.304124	0.659498	0.94699	0.977073	1	1	0.0670028
PA14_19920	1716776	1717888	+	-	branched-chain_alpha-keto_acid_dehydrogenase_subunit_E2	core	CDS	EnergMb	1	PA3415	8.00998	0.128612	0.0667792	-0.0618331	0.186478	0.149262	0.935432	0.971924	1	1	0.812558
PA14_19930	1717889	1718347	-	-	hypothetical_protein	other	CDS	Hypoth	2	-	1.83902	0.433782	0.0963773	-0.337405	-0.238581	-1.16775	0.874485	0.986182	1	1	0.372634
PA14_19940	1718381	1718965	-	-	hypothetical_protein	core	CDS	Hypoth	0	PA3414	6.81749	0.106188	0.304217	0.198029	0.0906224	0.643406	0.951709	0.717531	1	1	0.116245
PA14_19950	1719001	1719267	-	-	hypothetical_protein	core	CDS	Hypoth	0	PA3413	7.47045	0.139196	0.256701	0.117505	0.271733	1.006	0.927676	0.775026	1	1	0.00339481
PA14_19960	1719477	1719746	+	-	hypothetical_protein	core	CDS	Hypoth	0	PA3412	2.43385	-0.51901	0.184745	0.703754	-0.222395	0.131784	0.731494	0.938279	1	1	0.913363
PA14_20000	1720741	1721727	+	-	putative_transmembrane_sensor	core	CDS	Membrane	4	PA3409	2.79196	-0.793308	-0.147898	0.64541	0.487119	0.844996	0.548395	0.959653	1	1	0.360792
PA14_20010	1721937	1724612	+	hasR	heme_uptake_outer_membrane_receptor_HasR_precursor	core	CDS	SmallTrans	8	PA3408	2.16987	-0.484465	-0.305662	0.178803	-0.0241771	0.0678006	0.803664	0.850515	1	1	0.964127
PA14_20020	1724698	1725315	+	hasAp	heme_acquisition_protein_HasAp	core	CDS	SmallTrans	16	PA3407	0.822807	0.123202	-1.29308	-1.41628	-0.0461187	-1.1665	0.999682	0.588634	1	1	0.466701
PA14_20030	1725533	1727323	+	hasD	transport_protein_HasD	core	CDS	ProtExpo	2	PA3406	1.7252	-0.642487	-0.815946	-0.173459	0.32229	-1.44239	0.726217	0.604847	1	1	0.341967
PA14_20040	1727320	1728651	+	hasE	metalloprotease_secretion_protein	core	CDS	ProtExpo	2	PA3405	1.50633	-0.714933	-0.238996	0.475937	0.0404317	-0.789945	0.746069	0.947866	1	1	0.64705
PA14_20050	1728648	1730003	+	hasF	putative_outer_membrane_protein	core	CDS	ProtExpo	8	PA3404	1.3319	0.66203	0.66613	0.00409956	0.0472925	0.593965	0.796102	0.780704	1	1	0.683953
PA14_20060	1729996	1730283	-	-	hypothetical_protein	other	CDS	Hypoth	0	-	4.67404	-0.79778	-0.165078	0.632702	-0.549104	-1.11423	0.307004	0.91613	0.909932	1	0.0556041
PA14_20070	1730458	1730943	+	-	hypothetical_protein	core	CDS	Membrane	2	PA3403	2.50043	-0.531015	-0.289597	0.241418	-0.259464	0.758074	0.712572	0.863349	1	1	0.366849
PA14_20080	1731056	1732027	+	-	hypothetical_protein	core	CDS	ABresist	2	PA3402	4.38392	-0.165044	0.106932	0.271976	-0.399164	0.00614959	0.934415	0.962122	1	1	0.999943
PA14_20100	1732031	1733203	+	-	hypothetical_protein	core	CDS	ABresist	2	PA3401	3.59114	0.0828805	0.232945	0.150064	-0.128552	-0.964859	1	0.864613	1	1	0.132512
PA14_20110	1733200	1734333	+	-	hypothetical_protein	core	CDS	ABresist	2	PA3400	4.23938	0.0280424	-0.242126	-0.270169	-0.0351235	0.47976	1	0.833655	1	1	0.356912
PA14_20120	1734387	1734728	+	-	hypothetical_protein	core	CDS	Hypoth	0	PA3399	7.51206	0.0997072	0.183567	0.0838594	-0.281061	0.41356	0.956879	0.864613	1	1	0.328981
PA14_20130	1734730	1735656	-	yeiE	LysR_family_transcriptional_regulator	core	CDS	TRs	1	PA3398	4.65445	0.107421	-0.143696	-0.251117	-0.0885108	0.387645	0.953386	0.91613	1	1	0.503159
PA14_20140	1735930	1736706	+	fpr	ferredoxin--NADP+_reductase	core	CDS	Cofactor	1	PA3397	7.16059	-0.208552	-0.157059	0.0514936	-0.450733	-0.28601	0.874485	0.902366	1	1	0.625119
PA14_20150	1736789	1737325	-	nosL	NosL_protein	core	CDS	EnergMb	0	PA3396	0.617556	-2.05792	-1.11052	0.947399	0.482541	-2.04993	0.379609	0.74545	1	1	0.365141
PA14_20180	1738160	1739074	-	nosF	NosF_protein	core	CDS	EnergMb	1	PA3394	1.34596	1.05865	1.13438	0.075724	0.242832	-0.143114	0.486884	0.475225	1	1	0.941247
PA14_20190	1739071	1740357	-	nosD	copper_ABC_transporter_periplasmic_substrate-binding_protein	core	CDS	SmallTrans	4	PA3393	2.39826	0.297537	0.796905	0.499368	0.278586	0.382552	0.875475	0.531873	1	1	0.683162
PA14_20200	1740354	1742264	-	nosZ	nitrous-oxide_reductase	core	CDS	EnergMb	4	PA3392	2.99707	-0.213914	-0.227399	-0.0134854	-0.053887	0.581907	0.897996	0.868699	1	1	0.353075
PA14_20230	1742308	1744455	-	nosR	regulatory_protein_NosR	core	CDS	TRs	2	PA3391	1.93816	0.53995	-0.148969	-0.688919	0.422699	0.702072	0.765156	0.960734	1	1	0.512543
PA14_20240	1744684	1745097	-	-	putative_ring-cleaving_dioxygenase	core	CDS	Putative	1	PA3389	1.61527	-0.222416	-0.486618	-0.264202	0.0249411	0.599955	0.949621	0.802285	1	1	0.621888
PA14_20250	1745158	1745460	+	-	hypothetical_protein	core	CDS	ABresist	0	PA3390	2.11381	0.777425	1.52296	0.745532	-0.398867	-0.39983	0.690938	0.372094	1	1	0.800138
PA14_20260	1745467	1746162	-	-	hypothetical_protein	core	CDS	Hypoth	1	PA3388	2.78977	-0.840746	-0.293517	0.54723	-0.120976	-0.315524	0.576439	0.893496	1	1	0.798082
PA14_20270	1746215	1746985	-	rhlG	beta-ketoacyl_reductase	core	CDS	CellEnv	1	PA3387	2.78516	-0.433051	-0.475266	-0.0422145	0.58913	0.82238	0.793985	0.743347	1	1	0.345976
PA14_20280	1747083	1747448	-	-	hypothetical_protein	core	CDS	Hypoth	2	PA3386	6.24431	0.217469	0.246073	0.0286044	0.490871	-0.262034	0.845926	0.794175	1	1	0.637102
PA14_20290	1747602	1747928	-	algZ	DNA_binding-protein	core	CDS	TRs	1	PA3385	9.72882	0.088554	-0.142858	-0.231412	-0.0990457	-0.545114	0.974018	0.915378	1	1	0.257671
PA14_20300	1748289	1749125	+	phnC	ATP-binding_component_of_ABC_phosphonate_transporter	core	CDS	SmallTrans	2	PA3384	4.77691	-0.523575	0.128782	0.652357	-0.0242207	1.01592	0.536677	0.932736	0.698684	1	0.0470567
PA14_20320	1749178	1750182	+	phnD	binding_protein_component_of_ABC_phosphonate_transporter	core	CDS	SmallTrans	4	PA3383	2.92228	-0.510899	-0.472324	0.0385744	-0.0141291	-0.546057	0.733736	0.742877	1	1	0.561307
PA14_20330	1750250	1751044	+	phnE	phosphonate_ABC_tranporter_permease_protein	core	CDS	SmallTrans	2	PA3382	2.35405	0.0497185	0.192776	0.143057	0.132821	-0.357159	1	0.950082	1	1	0.829748
PA14_20350	1751065	1751787	+	phnF	putative_transcriptional_regulator	core	CDS	TRs	1	PA3381	1.87809	-0.907461	-0.580487	0.326974	-0.188415	-1.31049	0.519651	0.724563	1	1	0.273027
PA14_20360	1751797	1752255	+	phnG	putative_phosphonate_metabolism_protein_PhnG	core	CDS	SmallTrans	0	PA3380	1.26585	0.235991	0.805325	0.569334	-0.385745	-0.228381	0.953386	0.725275	1	1	0.892862
PA14_20370	1752255	1752884	+	phnH	carbon-phosphorus_lyase_complex_subunit	core	CDS	SmallTrans	0	PA3379	2.13557	-0.25453	0.994021	1.24855	-0.243657	0.137442	0.926814	0.542843	0.638505	1	0.932171
PA14_20380	1752884	1753984	+	phnI	hypothetical_protein	core	CDS	SmallTrans	1	PA3378	3.42669	-0.674031	-0.39406	0.279971	0.500411	1.19129	0.404802	0.699474	1	1	0.0327825
PA14_20390	1753981	1754865	+	phnJ	hypothetical_protein	core	CDS	SmallTrans	1	PA3377	2.82219	-0.208839	0.568396	0.777235	0.0600209	-0.887149	0.923864	0.672224	0.978408	1	0.330734
PA14_20400	1754862	1755677	+	phnK	phosphonate_C-P_lyase_system_protein_PhnK	core	CDS	SmallTrans	2	PA3376	2.6947	-0.381315	-0.485931	-0.104616	-0.230468	-1.7485	0.802509	0.705054	1	1	0.0549225
PA14_20420	1755728	1756444	+	phnL	\phosphonate_ABC_transporter,_ATP-binding_protein\""	core	CDS	SmallTrans	2	PA3375	2.07253	-1.08212	-0.922427	0.159692	-0.163759	-2.18883	0.420745	0.543316	1	1	0.0556041
PA14_20430	1756434	1757597	+	phnM	phosphonate_metabolism_protein	core	CDS	SmallTrans	1	PA3374	4.99826	-0.35261	-0.213422	0.139188	-0.129265	-0.995928	0.705359	0.946012	1	1	0.0361841
PA14_20440	1757597	1758154	+	phnN	ATP-binding_component_of_phosphonate_transport	core	CDS	SmallTrans	1	PA3373	7.0883	-0.0558507	0.00991657	0.0657672	0.0364246	0.617959	0.992302	1	1	1	0.0825294
PA14_20450	1758145	1758915	+	phnP	carbon-phosphorus_lyase_complex_accessory_protein	core	CDS	SmallTrans	1	PA3372	5.86542	0.29748	-0.000407998	-0.297888	-0.0291166	0.538027	0.766168	1	1	1	0.272895
PA14_20460	1758954	1759139	-	-	hypothetical_protein	core	CDS	Hypoth	2	PA3371	9.13083	-0.638888	0.308383	0.947271	0.0922849	0.762416	0.215047	0.712093	0.0224052	1	0.0405428
PA14_20470	1759191	1759337	-	-	hypothetical_protein	core	CDS	Hypoth	0	PA3370	9.12622	-0.568356	0.347193	0.915549	0.149111	0.882166	0.402537	0.689206	0.0876599	1	0.0374318
PA14_20480	1759426	1759704	-	-	hypothetical_protein	core	CDS	Hypoth	2	PA3369	7.81953	-0.57743	0.272674	0.850104	-0.396813	-0.226967	0.433006	0.787461	0.217163	1	0.715292
PA14_20491	1759897	1760415	-	-	putatative_acetyltransferase	core	CDS	Putative	0	PA3368	4.00561	0.48881	0.811908	0.323098	-0.302726	-0.487238	0.642703	0.369258	1	1	0.489526
PA14_20510	1762508	1763482	+	-	hypothetical_protein	RGP58	CDS	Hypoth	0	PA2457	5.57726	0.917673	0.492423	-0.42525	0.0935883	0.418805	0.106598	0.547504	1	1	0.456668
PA14_20520	1763497	1766208	+	-	hypothetical_protein	RGP58	CDS	Hypoth	0	PA2458	6.06812	0.339375	0.243076	-0.0962995	0.236928	0.827417	0.732663	0.815234	1	1	0.0846362
PA14_20530	1766195	1766671	+	-	hypothetical_protein	RGP58	CDS	Hypoth	1	-	4.64966	0.0808449	0.135619	0.0547743	-0.0417248	-0.21792	0.98533	0.948158	1	1	0.826415
PA14_20550	1768003	1768341	-	-	hypothetical_protein	core	CDS	Hypoth	0	PA3367	2.11399	0.131675	0.598746	0.46707	-0.600222	-0.769115	0.978961	0.746006	1	1	0.532785
PA14_20560	1768608	1769648	+	amiE	acylamide_amidohydrolase	core	CDS	CCatab	1	PA3366	8.99446	0.0978496	0.000794808	-0.0970548	-0.0585821	0.191391	0.975168	1	1	1	0.818757
PA14_20570	1769732	1770847	+	amiB	putative_chaperone	core	CDS	ChapHsp	1	PA3365	7.43778	0.121555	-0.154117	-0.275672	0.365349	0.142941	0.975168	0.951267	1	1	0.905012
PA14_20580	1770873	1772030	+	amiC	aliphatic_amidase_expression-regulating_protein	core	CDS	TRs	1	PA3364	7.11783	0.113796	-0.0586929	-0.172489	0.188993	0.34071	0.953386	0.983642	1	1	0.596708
PA14_20590	1772027	1772617	+	amiR	aliphatic_amidase_regulator	core	CDS	TRs	1	PA3363	6.09808	0.382523	-0.130123	-0.512646	0.10721	-0.0656315	0.765156	0.946079	1	1	0.952035
PA14_20600	1773139	1773813	+	-	hypothetical_protein	other	CDS	Hypoth	0	-	5.51927	0.806675	0.0831543	-0.72352	-0.611547	-0.602056	0.120492	0.962122	0.292161	0.817442	0.197468
PA14_20610	1773860	1774207	-	lecB	fucose-binding_lectin_PA-IIL	core	CDS	MotAtt	0	PA3361	8.89777	-0.344647	-0.392275	-0.0476281	-0.0354402	-0.726981	0.6708	0.598806	1	1	0.055544
PA14_20620	1774674	1775732	+	-	HlyD_family_secretion_protein	core	CDS	Secreted	2	PA3360	2.21527	0.489844	0.201168	-0.288675	-0.181223	0.299448	0.810462	0.943722	1	1	0.804093
PA14_20630	1775755	1776765	+	-	hypothetical_protein	core	CDS	Hypoth	2	PA3359	1.64419	0.972021	0.139388	-0.832633	-0.0779685	0.813052	0.612161	0.969638	1	1	0.508007
PA14_20640	1776770	1777648	-	-	hypothetical_protein	core	CDS	Membrane	2	PA3358	2.8504	-0.437387	-0.996463	-0.559075	0.16928	-0.542202	0.748368	0.328173	1	1	0.485798
PA14_20650	1777705	1779051	-	dsdA	D-serine_dehydratase	core	CDS	AAsynth	1	PA3357	5.35226	-0.190081	-0.376384	-0.186304	-0.184317	-1.3091	0.889788	0.681488	1	1	0.00961976
PA14_20670	1779377	1780618	+	-	putative_glutamine_synthetase	core	CDS	AAsynth	1	PA3356	8.24621	-0.149676	-0.100939	0.0487369	-0.264709	-0.351497	0.924657	0.955562	1	1	0.427531
PA14_20680	1780802	1782106	+	-	putative_MFS_transporter	core	CDS	Membrane	2	PA3355	6.92448	-0.160448	-0.173035	-0.0125878	0.0706779	-0.220474	0.904057	0.87623	1	1	0.703977
PA14_20690	1782148	1782759	+	-	hypothetical_protein	core	CDS	Hypoth	1	PA3354	8.25078	-0.169421	-0.200248	-0.0308275	0.0692698	0.334305	0.897996	0.845355	1	1	0.466822
PA14_20700	1782763	1783554	-	-	putative_glycosyltransferase	core	CDS	Membrane	1	PA3353	7.80543	-0.349412	0.0639362	0.413348	0.123165	0.22241	0.713347	0.974101	1	1	0.71663
PA14_20720	1783583	1784053	-	flgN	hypothetical_protein	core	CDS	ProtExpo	1	PA3352	8.39742	-1.07612	0.407586	1.48371	0.44993	-0.489553	0.00364062	0.563396	9.69815e-05	1	0.227558
PA14_20730	1784108	1784431	-	flgM	hypothetical_protein	core	CDS	TRs	0	PA3351	8.57227	-0.968929	0.37124	1.34017	0.0678014	-0.843758	0.022698	0.636233	0.000992625	1	0.0262824
PA14_20740	1784576	1785274	-	flgA	flagellar_basal_body_P-ring_biosynthesis_protein_FlgA	core	CDS	MotAtt	1	PA3350	6.15654	-0.956055	-0.420127	0.535928	0.0933721	-0.0630488	0.0367945	0.581933	0.766735	1	0.935847
PA14_20750	1785406	1786338	+	-	putative_chemotaxis_protein	core	CDS	Chemotax	1	PA3349	11.4108	-0.990609	0.112569	1.10318	0.207348	0.760425	0.00907617	0.938468	0.00305776	1	0.0312175
PA14_20760	1786415	1787239	+	cheR	putative_chemotaxis_protein_methyltransferase	core	CDS	Chemotax	1	PA3348	10.0676	-0.794198	0.0384541	0.832652	0.142096	0.269605	0.0338537	0.992325	0.023523	1	0.597258
PA14_20770	1787554	1787859	+	-	hypothetical_protein	core	CDS	TRs	0	PA3347	9.29562	-0.366384	-0.198963	0.167421	0.0496352	0.455467	0.633099	0.845068	1	1	0.271567
PA14_20780	1787861	1789576	+	-	putative_two-component_response_regulator	core	CDS	TwoComp	1	PA3346	10.3485	-0.140411	-0.168781	-0.02837	0.0961518	0.543964	0.935478	0.894338	1	1	0.105488
PA14_20800	1789642	1789992	+	-	histidine_phosphotransfer_domain-containing_protein	core	CDS	TwoComp	1	PA3345	8.02696	0.166435	-0.0175758	-0.18401	0.395452	1.12941	0.897996	1	1	1	0.00224123
PA14_20810	1790076	1792214	+	recQ	ATP-dependent_DNA_helicase_RecQ	core	CDS	DNAetc	1	PA3344	8.30188	-0.0641902	-0.0293251	0.0348651	-0.0946476	0.498066	0.982188	0.994429	1	1	0.210321
PA14_20820	1792303	1793472	+	-	putative_two-component_response_regulator	core	CDS	TwoComp	2	PA3343	7.2761	0.374971	0.128722	-0.24625	0.0376707	0.880209	0.606663	0.927931	1	1	0.00681683
PA14_20840	1793623	1794639	+	-	hypothetical_protein	core	CDS	Hypoth	1	PA3342	6.40535	0.265034	0.040175	-0.224859	0.173141	0.274168	0.80203	0.988903	1	1	0.632249
PA14_20850	1794757	1795191	+	slyA	MarR_family_transcriptional_regulator	core	CDS	TRs	1	PA3341	7.18451	0.401672	0.0766601	-0.325012	0.264254	0.458697	0.633728	0.965522	1	1	0.350909
PA14_20860	1795468	1797513	+	-	putative_Tfp_pilus_assembly_protein_FimV	core	CDS	ProtExpo	0	PA3340	8.15873	-0.16378	-0.0391882	0.124592	0.178139	0.458909	0.908653	0.992325	1	1	0.23669
PA14_20870	1797521	1799707	-	-	hypothetical_protein	core	CDS	CellEnv	8	PA3339	4.07639	-0.200365	-0.42038	-0.220015	-0.122556	-0.490307	0.889788	0.652184	1	1	0.432362
PA14_20880	1799776	1800066	+	-	hypothetical_protein	core	CDS	Hypoth	0	PA3338	2.97982	-0.486618	-0.276866	0.209752	-0.1582	-0.66339	0.77734	0.889768	1	1	0.462185
PA14_20890	1800156	1801154	+	rfaD	ADP-L-glycero-D-mannoheptose_6-epimerase	core	CDS	CellEnv	1	PA3337	7.2655	-0.381516	-0.216657	0.16486	0.630553	-0.0584115	0.6744	0.842346	1	0.905733	0.944517
PA14_20900	1801165	1802331	-	-	putative_MFS_transporter	core	CDS	Membrane	2	PA3336	5.14208	-0.0656355	-0.531958	-0.466323	0.124991	0.339311	1	0.466083	1	1	0.523354
PA14_20920	1802423	1803175	-	-	hypothetical_protein	core	CDS	Hypoth	1	PA3335	5.40069	-0.334823	-0.595237	-0.260413	-0.0144444	0.698205	0.752512	0.473418	1	1	0.183535
PA14_20940	1803293	1803532	-	-	putative_acyl_carrier_protein	core	CDS	FAPOL	0	PA3334	4.91895	-0.23262	-0.62336	-0.390739	-0.0460742	1.02585	0.838906	0.392591	1	1	0.0304223
PA14_20950	1803546	1804538	-	fabH2	3-oxoacyl-(acyl_carrier_protein)_synthase_III	core	CDS	FAPOL	1	PA3333	4.96217	-0.0909082	-0.630537	-0.539629	-0.0932791	-0.456344	0.986193	0.351759	0.788961	1	0.351877
PA14_20960	1804542	1804967	-	-	putativ_isomerase	core	CDS	Putative	1	PA3332	4.21903	0.0639405	-0.859633	-0.923574	0.0184592	-0.941493	0.995232	0.397428	0.5326	1	0.197397
PA14_20970	1804964	1806220	-	cyp23	cytochrome_P450	core	CDS	AdptProt	2	PA3331	5.23996	0.0445239	-0.616812	-0.661336	0.199511	-0.598692	0.99663	0.389221	0.494006	1	0.224069
PA14_20980	1806213	1807127	-	-	putative_short_chain_dehydrogenas	core	CDS	Putative	1	PA3330	5.14547	0.00417848	-0.454736	-0.458914	0.184365	-0.181644	1	0.622214	1	1	0.812107
PA14_21000	1807129	1808457	-	-	hypothetical_protein	core	CDS	Hypoth	1	PA3329	5.02107	-0.234792	-0.599764	-0.364972	-0.0454921	0.307154	0.885652	0.548305	1	1	0.691575
PA14_21010	1808454	1809620	-	-	putative_FAD-dependent_monooxygenase	core	CDS	EnergMb	0	PA3328	4.40534	0.130831	-0.216014	-0.346845	0.230596	-0.284698	0.940766	0.845786	1	1	0.658555
PA14_21020	1809617	1816675	-	-	putative_non-ribosomal_peptide_synthetase	core	CDS	Cofactor	0	PA3327	7.54534	-0.062027	-0.369825	-0.307798	0.0553479	0.503539	0.982408	0.64738	1	1	0.260034
PA14_21030	1817157	1817762	+	-	ATP-dependent_Clp_protease_proteolytic_subunit	core	CDS	TranslEtc	1	PA3326	10.2539	0.0682375	0.0163417	-0.0518958	-0.223155	-0.282867	0.978158	1	1	1	0.576415
PA14_21040	1818107	1818994	-	-	hypothetical_protein	core	CDS	Putative	1	PA3325	3.86752	-0.202617	-0.516057	-0.313439	0.220219	0.125073	0.8975	0.587012	1	1	0.886584
PA14_21050	1819004	1820782	-	-	short_chain_dehydrogenase	core	CDS	Putative	1	PA3324	5.15547	0.124594	-0.035786	-0.16038	0.104748	-0.0475336	1	0.992325	1	1	0.996853
PA14_21060	1820779	1821654	-	-	hypothetical_protein	core	CDS	Hypoth	1	PA3323	4.14286	0.119435	-0.0139881	-0.133423	-0.188649	-0.429151	0.95309	1	1	1	0.509324
PA14_21070	1822080	1822778	+	-	MerR_family_transcriptional_regulator	core	CDS	TRs	1	PA3322	4.88823	0.212443	-0.0808845	-0.293327	-0.340421	-0.0163435	0.87313	0.964841	1	1	0.990279
PA14_21080	1822786	1823700	-	toxR	LysR_family_transcriptional_activator	core	CDS	TRs	1	PA3321	3.75001	0.843997	0.183348	-0.660649	-0.145247	0.137554	0.339877	0.908633	0.998164	1	0.887095
PA14_21090	1823789	1824244	+	-	hypothetical_protein	core	CDS	Hypoth	2	PA3320	2.45855	-0.150301	0.822074	0.972375	0.198002	0.175915	0.954424	0.515007	0.698022	1	0.905928
PA14_21110	1824476	1826554	+	plcN	non-hemolytic_phospholipase_C_precursor	core	CDS	Secreted	16	PA3319	3.19974	-0.114156	-0.42895	-0.314794	-0.00589592	-0.471493	0.978158	0.790182	1	1	0.661322
PA14_21120	1826612	1827112	-	-	hypothetical_protein	core	CDS	Hypoth	0	PA3318	3.36683	0.376585	0.226037	-0.150548	-0.233801	-1.7691	0.83073	0.910185	1	1	0.0415112
PA14_21130	1827178	1827906	-	-	putative_outer_membrane_lipoprotein	core	CDS	Membrane	0	PA3317	4.45518	-0.263654	0.423959	0.687614	-0.211286	0.364519	0.83878	0.684875	0.766404	1	0.579333
PA14_21140	1828013	1828783	-	-	ABC_transporter_permease	core	CDS	SmallTrans	2	PA3316	4.22009	-0.724018	-0.850443	-0.126425	0.252941	0.855626	0.336084	0.299328	1	1	0.120659
PA14_21150	1828780	1829613	-	-	ABC_transporter_permease	core	CDS	SmallTrans	2	PA3315	4.60084	-0.44928	-0.713311	-0.264031	0.341351	0.373962	0.643747	0.386511	1	1	0.568651
PA14_21160	1829607	1830410	-	-	ABC_transporter_ATP-binding_protein	core	CDS	SmallTrans	2	PA3314	5.53301	-0.244354	-0.488393	-0.244038	-0.107008	-0.506206	0.836826	0.555254	1	1	0.349223
PA14_21175	1830407	1831414	-	-	hypothetical_protein	core	CDS	SmallTrans	4	PA3313	6.14782	0.0601303	-0.317398	-0.377528	-0.639054	-2.12024	0.986721	0.724563	1	0.817098	8.4904e-05
PA14_21180	1831413	1832303	+	-	putative_3-hydroxyisobutyrate_dehydrogenase	core	CDS	FAPOL	1	PA3312	5.17221	-0.331762	-0.429713	-0.0979508	-0.0033096	0.418009	0.771294	0.660166	1	1	0.509324
PA14_21190	1832307	1834664	-	-	hypothetical_protein	core	CDS	Hypoth	2	PA3311	8.19656	-0.163047	-0.148539	0.0145076	0.349436	0.566473	0.904057	0.906886	1	1	0.120659
PA14_21210	1834819	1836474	+	-	hypothetical_protein	core	CDS	Hypoth	2	PA3310	4.55455	-0.0413283	-0.159933	-0.118605	-0.446775	0.179785	0.997313	0.97157	1	1	0.882355
PA14_21220	1836543	1836998	-	-	hypothetical_protein	core	CDS	Hypoth	1	PA3309	10.0527	-0.267466	-0.364186	-0.0967197	-0.178814	-0.779777	0.797265	0.675723	1	1	0.0679908
PA14_21230	1837281	1840133	-	hepA	ATP-dependent_helicase_HepA	core	CDS	TranscRNA	1	PA3308	7.13674	-0.434924	-0.411156	0.0237677	-0.185875	-0.179778	0.509275	0.550729	1	1	0.762542
PA14_21240	1840369	1840677	+	-	hypothetical_protein	core	CDS	Hypoth	0	PA3307	6.67385	-1.31265	0.340708	1.65336	0.455858	0.598431	0.00288339	0.689864	0.000220369	1	0.181369
PA14_21250	1840731	1841333	+	alkB	hypothetical_protein	core	CDS	DNAetc	0	PA3306	6.48762	-1.02852	0.261418	1.28994	0.239104	0.203041	0.00599728	0.767049	0.000565541	1	0.719451
PA14_21260	1841740	1841853	+	-	hypothetical_protein	other	CDS	Hypoth	2	-	8.77188	0.505473	-0.493662	-0.999136	-0.44655	0.266932	0.853086	0.839405	1	1	0.863422
PA14_21280	1842061	1844055	+	-	hypothetical_protein	core	CDS	Membrane	2	PA3305	6.54541	0.122238	0.199629	0.0773902	0.38531	0.512326	0.936947	0.844752	1	1	0.240796
PA14_21290	1844273	1845130	+	-	hypothetical_protein	core	CDS	Membrane	2	PA3304	4.8307	-0.145313	-0.140012	0.00530144	0.384029	0.11408	0.935315	0.926962	1	1	0.892355
PA14_21300	1845111	1846286	-	-	putative_MFS_transporte	core	CDS	SmallTrans	2	PA3303	3.68539	0.122059	0.247448	0.125389	0.481897	0.0896554	0.961692	0.863888	1	1	0.933299
PA14_21310	1846437	1846907	-	phaJ1	hypothetical_protein	core	CDS	FAPOL	0	PA3302	5.9765	-0.0942748	-0.167989	-0.0737139	-0.118596	-0.664289	0.975168	0.916359	1	1	0.299969
PA14_21320	1846904	1847854	-	-	hypothetical_protein	core	CDS	FAPOL	1	PA3301	5.7657	-0.154846	0.12214	0.276986	-0.336064	-0.470753	0.909319	0.926869	1	1	0.289901
PA14_21340	1848101	1849789	+	fadD2	long-chain-fatty-acid--CoA_ligase	core	CDS	FAPOL	1	PA3299	8.26228	-0.189464	-0.211496	-0.0220325	-0.0958744	0.42263	0.883074	0.835529	1	1	0.296022
PA14_21370	1850024	1851712	+	fadD1	long-chain-fatty-acid--CoA_ligase	core	CDS	FAPOL	1	PA3299	7.68599	0.142715	0.0326964	-0.110019	-0.461103	0.0521208	0.923345	0.993768	1	1	0.947468
PA14_21400	1852220	1856200	+	hrpA	putative_ATP-dependent_helicase	core	CDS	DNAetc	2	PA3297	7.54908	0.0223115	0.0367973	0.0144858	0.118559	0.467812	1	0.993332	1	1	0.236037
PA14_21410	1856273	1857703	-	phoA	alkaline_phosphatase	core	CDS	CIM	4	PA3296	1.02468	-0.0337649	0.487538	0.521303	0.525847	1.3918	1	0.850172	1	1	0.204781
PA14_21440	1857908	1858345	+	-	putative_HIT_family_protein	core	CDS	NuclSynth	1	PA3295	4.79959	0.126804	0.152273	0.0254686	-0.720099	-1.03444	0.942298	0.9097	1	0.694388	0.0396727
PA14_21450	1858574	1860640	+	-	hypothetical_protein	core	CDS	Hypoth	1	PA3294	4.58938	-0.0208315	0.0779402	0.0987716	-0.0534015	0.274769	1	0.96736	1	1	0.672641
PA14_21460	1860650	1861465	+	-	hypothetical_protein	core	CDS	Hypoth	1	PA3293	2.50888	-0.780471	-0.423465	0.357006	0.320817	0.0314168	0.492025	0.768029	1	1	0.986761
PA14_21470	1861405	1861983	+	-	hypothetical_protein	core	CDS	Hypoth	0	PA3292	1.56692	-0.21142	-0.430145	-0.218725	0.921519	1.02401	0.94451	0.809173	1	1	0.336861
PA14_21480	1862506	1863060	+	-	hypothetical_protein	core	CDS	Hypoth	0	PA3291	3.48905	0.158878	0.187282	0.0284039	0.103119	1.48995	0.953092	0.927931	1	1	0.0701053
PA14_21490	1863075	1865723	+	-	hypothetical_protein	core	CDS	Hypoth	0	PA3290	8.28378	0.107314	0.0851814	-0.0221326	0.325113	1.02081	0.953386	0.963883	1	1	0.00176846
PA14_21510	1865762	1866175	-	-	hypothetical_protein	core	CDS	Hypoth	0	PA3289	5.01732	-0.183197	-0.166584	0.0166124	0.0389959	-0.286141	0.909319	0.910044	1	1	0.683916
PA14_21520	1866255	1866758	+	-	hypothetical_protein	core	CDS	Cofactor	1	PA3288	6.10042	-0.12082	-0.22295	-0.10213	-0.121792	0.378298	0.939403	0.81621	1	1	0.431465
PA14_21530	1866762	1867277	-	-	ankyrin_domain-containing_protein	core	CDS	Hypoth	4	PA3287	4.06871	0.0613617	-0.0768721	-0.138234	-0.200563	-0.273778	0.99159	0.969427	1	1	0.680237
PA14_21540	1867837	1868889	+	fabH-	3-oxoacyl-(acyl_carrier_protein)_synthase_III	core	CDS	FAPOL	1	PA3286	7.05402	-0.202469	-0.366898	-0.164429	-0.211607	-0.740338	0.932882	0.612674	1	1	0.0315902
PA14_21550	1868892	1869503	+	-	RNA_polymerase_ECF-subfamily_sigma-70_factor	core	CDS	TRs	1	PA3285	6.88622	-0.130778	-0.327383	-0.196605	0.0118678	0.228852	1	0.676442	1	1	0.807776
PA14_21560	1869497	1869736	+	-	hypothetical_protein	other	CDS	Hypoth	0	-	5.79939	0.0702339	-0.0438703	-0.114104	-0.0675832	0.654352	0.977969	0.986182	1	1	0.148268
PA14_21570	1870142	1870456	+	-	hypothetical_protein	core	CDS	Hypoth	0	PA3284	3.83647	0.303282	0.352993	0.0497104	-0.294352	-1.08005	0.838525	0.782378	1	1	0.139523
PA14_21580	1870475	1871329	+	-	hypothetical_protein	core	CDS	Hypoth	1	PA3283	4.55327	0.486948	0.273221	-0.213727	-0.162925	-0.595988	0.592061	0.797868	1	1	0.329634
PA14_21590	1871326	1872060	+	-	hypothetical_protein	core	CDS	Hypoth	2	PA3282	2.75761	0.137064	0.0876568	-0.0494073	-0.241039	0.473813	0.974018	0.979861	1	1	0.625119
PA14_21600	1872063	1872653	+	-	hypothetical_protein	core	CDS	Membrane	2	PA3281	1.73852	0.625679	0.643743	0.0180641	0.563583	1.27913	0.720035	0.689864	1	1	0.204477
PA14_21610	1872900	1874216	+	oprO	pyrophosphate-specific_outer_membrane_porin_OprO_precursor	core	CDS	SmallTrans	8	PA3280	1.22963	-0.561204	1.40563	1.96683	0.409849	-0.0144824	0.795529	0.486879	0.280736	1	0.998409
PA14_21620	1874675	1875997	+	oprP	phosphate-specific_outer_membrane_porin_OprP_precursor	core	CDS	SmallTrans	8	PA3279	1.17826	-0.88211	-0.816941	0.065169	-0.160818	1.2916	0.727743	0.731046	1	1	0.27623
PA14_21630	1876166	1876465	+	-	hypothetical_protein	core	CDS	Hypoth	2	PA3278	8.25994	-0.0846956	0.0895446	0.17424	1.2001	1.67442	0.994818	0.983642	1	0.836226	0.0475049
PA14_21640	1876590	1877402	+	-	short_chain_dehydrogenase	core	CDS	Cofactor	1	PA3277	5.81047	-0.212724	0.0779193	0.290643	0.485548	0.235234	0.862334	0.965252	1	1	0.703977
PA14_21650	1877635	1878057	+	-	hypothetical_protein	core	CDS	Hypoth	1	PA3276	4.48197	-0.224537	0.09863	0.323167	-0.436471	0.0960593	0.874977	0.960734	1	1	0.915221
PA14_21660	1878054	1878383	+	-	hypothetical_protein	core	CDS	Hypoth	2	PA3275	3.54578	0.227646	0.658684	0.431037	-0.189628	0.0464235	0.914564	0.597946	1	1	0.978627
PA14_21670	1878462	1878749	-	-	hypothetical_protein	core	CDS	Hypoth	0	PA3274	6.06987	-0.808465	0.797057	1.60552	0.131424	-0.243942	0.460725	0.507032	0.0616169	1	0.805276
PA14_21680	1878700	1879299	+	-	hypothetical_protein	core	CDS	Hypoth	0	PA3273	6.57121	-0.417568	0.841379	1.25895	-0.142475	-0.224141	0.587312	0.146454	0.00265205	1	0.693767
PA14_21690	1879368	1883714	+	lhr1	putative_ATP-dependent_DNA_helicase	core	CDS	DNAetc	1	PA3272	8.39015	-0.369567	0.102049	0.471615	0.0973895	0.256924	0.608566	0.953527	0.751169	1	0.623525
PA14_21700	1883722	1887201	-	-	putative_two-component_sensor	core	CDS	TwoComp	2	PA3271	7.41155	-0.216137	-0.250125	-0.0339878	0.428226	0.347798	0.842708	0.782588	1	1	0.452385
PA14_21710	1887467	1888054	+	-	hypothetical_protein	core	CDS	TranslEtc	0	PA3270	5.87274	-0.0615093	-0.0878175	-0.0263082	-0.552432	-0.221027	0.982662	0.958919	1	0.905733	0.700208
PA14_21720	1888121	1888975	+	-	AraC_family_transcriptional_regulator	core	CDS	TRs	1	PA3269	3.96062	-0.0828935	-0.0636325	0.019261	-0.422988	-0.127283	0.976181	0.97898	1	1	0.874648
PA14_21730	1889072	1891237	+	fecA	putative_TonB-dependent_receptor	core	CDS	SmallTrans	8	PA3268	3.96492	0.515266	0.186994	-0.328272	-0.217304	0.551856	0.597847	0.887913	1	1	0.371777
PA14_21750	1891412	1893286	+	-	hypothetical_protein	core	CDS	FAPOL	2	PA3267	6.41465	-0.153537	-0.0485915	0.104946	0.561886	1.20465	0.914564	0.986182	1	0.758671	0.000759636
PA14_21760	1893347	1893556	-	capB	cold_acclimation_protein_B	core	CDS	AdptProt	1	PA3266	6.97469	0.0139253	-0.212121	-0.226047	0.277822	0.657638	1	0.874047	1	1	0.266231
PA14_21770	1893771	1894085	-	sugE	DMT_family_permease	core	CDS	SmallTrans	2	PA3265	3.10961	0.404628	0.0807915	-0.323836	0.477346	1.17867	0.791672	0.97898	1	1	0.10223
PA14_21780	1894225	1895160	-	-	putative_transporter	core	CDS	SmallTrans	2	PA3264	3.58205	-0.0451241	0.252871	0.297995	-0.184615	-0.772315	0.999682	0.857054	1	1	0.290831
PA14_21790	1895247	1896167	-	rdgC	recombination_associated_protein	core	CDS	DNAetc	1	PA3263	5.03613	0.154615	0.130923	-0.023692	0.581412	0.146216	1	0.986182	1	0.872016	0.823618
PA14_21820	1896757	1897518	+	-	\putative_peptidyl-prolyl_cis-trans_isomerase,_FkbP-type\""	core	CDS	TranslEtc	1	PA3262	7.04417	0.0903427	0.39065	0.300307	-0.455658	-1.03486	0.96902	0.653107	1	1	0.0250558
PA14_21830	1897888	1898319	+	-	hypothetical_protein	other	CDS	Hypoth	2	-	9.14731	-0.76242	0.343597	1.10602	0.00309929	1.09175	0.125966	0.679982	0.0088674	1	0.00538447
PA14_21840	1898307	1899053	-	-	hypothetical_protein	core	CDS	Membrane	0	PA3261	7.06102	0.171878	0.16808	-0.00379801	0.15302	0.52471	0.897996	0.884251	1	1	0.166104
PA14_21850	1899157	1899468	+	-	putative_transcriptional_regulator	core	CDS	TRs	0	PA3260	7.52524	-0.133265	0.191199	0.324464	0.131365	-0.1397	1	1	1	1	0.999943
PA14_21860	1899826	1900305	+	-	hypothetical_protein	core	CDS	Hypoth	0	PA3259	7.05857	0.183506	0.276367	0.0928609	0.239567	-0.0883693	1	0.9097	1	1	0.999943
PA14_21870	1900319	1902124	-	-	EAL_domain/GGDEF_domain-containing_protein	core	CDS	Putative	2	PA3258	4.65377	0.106897	0.226632	0.119735	0.336142	0.741748	0.953386	0.831285	1	1	0.130094
PA14_21880	1902163	1904259	-	tsp	periplasmic_tail-specific_protease	core	CDS	Hypoth	2	PA3257	9.56839	-0.383107	-0.125352	0.257755	0.216311	0.0782505	0.605427	0.926869	1	1	0.915972
PA14_21890	1904389	1905351	+	qor	putative_oxidoreductase	core	CDS	EnergMb	2	PA3256	8.50879	-0.0885156	-0.0570655	0.0314501	0.230944	0.107404	0.966069	0.977962	1	1	0.87176
PA14_21900	1905418	1905996	-	-	HAD-superfamily_hydrolase	core	CDS	Putative	1	PA3255	6.06355	-0.354827	-0.346827	0.00799943	0.262558	0.545214	0.852312	0.678864	1	1	0.1564
PA14_21910	1906068	1907063	-	-	putative_ATP-binding_component_of_ABC_transporter	core	CDS	SmallTrans	2	PA3254	5.38065	-0.520768	-0.415423	0.105345	0.317325	-0.0514423	0.406008	0.574806	1	1	0.947468
PA14_21920	1907066	1907863	-	-	putative_permease_of_ABC_transporter	core	CDS	SmallTrans	2	PA3253	3.99049	0.0899816	-0.118921	-0.208903	0.355988	0.331417	0.976181	0.950082	1	1	0.664342
PA14_21930	1907850	1908689	-	-	putative_permease_of_ABC_transporter	core	CDS	SmallTrans	2	PA3252	4.05741	-0.242036	-0.807971	-0.565935	0.266255	-0.621581	0.978961	0.292783	0.909932	1	0.28955
PA14_21940	1908686	1909495	-	-	hypothetical_protein	core	CDS	Hypoth	0	PA3251	4.96429	-0.128133	-0.46826	-0.340126	0.0566633	-0.307992	0.953386	0.676442	1	1	0.703977
PA14_21960	1909550	1910608	-	-	hypothetical_protein	core	CDS	SmallTrans	0	PA3250	6.80576	-0.297205	-0.435263	-0.138057	-0.379174	-0.76421	0.76707	0.588634	1	1	0.0945184
PA14_21970	1910972	1911688	+	-	transcriptional_regulator	core	CDS	TRs	1	PA3249	5.91459	-0.458535	-0.365541	0.0929944	0.13265	0.136991	0.587312	0.685594	1	1	0.844192
PA14_21980	1911754	1912305	+	-	hypothetical_protein	core	CDS	TranslEtc	0	PA3248	5.52981	-0.286087	-0.292687	-0.00660058	-0.207767	0.193789	0.775843	0.745662	1	1	0.759417
PA14_21990	1912348	1913637	-	-	putative_aminopeptidase_2	core	CDS	AAsynth	1	PA3247	6.50193	-0.0644361	0.133512	0.197948	0.421417	-0.313136	1	1	1	1	0.544587
PA14_22000	1913806	1914441	-	rluA	pseudouridine_synthase_RluA	core	CDS	TranscRNA	1	PA3246	4.39355	0.474045	0.189708	-0.284337	0.188717	-0.442081	0.643747	0.889708	1	1	0.508926
PA14_22010	1914545	1914799	-	minE	cell_division_topological_specificity_factor_MinE	core	CDS	CellDiv	1	PA3245	7.02009	0.289216	0.0341373	-0.255079	-0.557912	0.0724955	0.77734	0.993724	1	1	0.927594
PA14_22020	1914796	1915611	-	minD	cell_division_inhibitor_MinD	core	CDS	CellDiv	1	PA3244	8.03622	0.110178	0.027905	-0.082273	-0.694995	-0.450145	0.949526	0.994429	1	0.579575	0.319109
PA14_22040	1915673	1916464	-	minC	septum_formation_inhibitor	core	CDS	CellDiv	1	PA3243	5.95349	0.178655	0.134363	-0.0442925	-0.926177	-1.42002	0.889788	0.916143	1	0.0890767	0.000994336
PA14_22050	1916624	1917562	+	htrB	lipid_A_biosynthesis_lauroyl_acyltransferase	core	CDS	CellEnv	2	PA3242	4.93071	-0.441746	-0.209464	0.232282	0.354209	0.17717	0.618055	0.850172	1	1	0.797741
PA14_22060	1917630	1918799	+	-	hypothetical_protein	core	CDS	FAPOL	0	PA3241	6.84714	0.108493	0.0444341	-0.0640591	0.109508	0.367382	0.950037	0.986182	1	1	0.446243
PA14_22075	1918863	1919495	-	-	putative_pirin-related_protein	core	CDS	Hypoth	1	PA3240	7.36465	0.185188	-0.120769	-0.305957	0.026652	1.04015	0.879913	0.929148	1	1	0.0038531
PA14_22080	1922000	1922695	-	-	resolvase	RGP33	CDS	Hypoth	1	-	6.76936	0.454388	0.223341	-0.231047	0.462257	0.796976	0.791014	0.916359	1	1	0.35127
PA14_22090	1923032	1924132	-	-	hypothetical_protein	RGP33	CDS	Hypoth	1	-	3.62163	0.302302	0.540098	0.237796	0.15102	0.362828	0.837176	0.628263	1	1	0.676569
PA14_22100	1926578	1927303	-	-	hypothetical_protein	RGP33	CDS	Hypoth	0	-	2.20979	0.438092	0.390843	-0.0472489	0.105334	0.273474	0.786324	0.80146	1	1	0.827151
PA14_22110	1927460	1928419	-	-	hypothetical_protein	RGP33	CDS	Hypoth	0	-	1.78609	0.730141	0.210896	-0.519244	0.663249	1.64104	0.584885	0.916359	1	1	0.0545401
PA14_22120	1929042	1931366	-	-	hypothetical_protein	RGP33	CDS	Hypoth	0	-	4.67177	0.435257	0.186769	-0.248488	0.154053	1.07149	0.591831	0.946079	1	1	0.0158086
PA14_22130	1931382	1932050	-	-	hypothetical_protein	RGP33	CDS	Hypoth	1	-	0.647863	1.08175	1.42409	0.342337	0.126913	1.42754	0.592061	0.472918	1	1	0.29682
PA14_22140	1933020	1933820	-	-	hypothetical_protein	RGP33	CDS	Hypoth	0	-	1.34297	2.42975	-0.0868733	-2.51662	-0.317837	0.143472	0.0797561	0.986182	0.0758059	1	0.939995
PA14_22180	1934977	1935117	-	-	hypothetical_protein	RGP33	CDS	Hypoth	0	-	2.85843	0.853704	0.559903	-0.293801	0.450755	0.0293922	0.471202	0.685594	1	1	0.990665
PA14_22190	1935114	1935500	-	-	hypothetical_protein	RGP33	CDS	Hypoth	0	-	4.48537	0.816673	0.43148	-0.385193	0.324954	0.585848	0.324232	0.688864	1	1	0.371739
PA14_22210	1935570	1935905	-	-	hypothetical_protein	RGP33	CDS	Hypoth	0	-	2.45819	0.629773	0.364307	-0.265466	-0.309483	-1.52432	0.775874	0.884253	1	1	0.196641
PA14_22220	1935907	1936104	-	-	hypothetical_protein	RGP33	CDS	Hypoth	0	-	2.12392	0.972856	0.300447	-0.67241	-0.20768	-2.38966	0.623873	0.916799	1	1	0.0990957
PA14_22230	1936671	1936868	-	-	hypothetical_protein	RGP33	CDS	Hypoth	0	-	2.1702	0.556589	0.305771	-0.250818	-0.234366	-0.640381	0.808399	0.912958	1	1	0.678145
PA14_22240	1937290	1937691	-	-	hypothetical_protein	RGP33	CDS	Hypoth	0	-	1.93633	-0.273702	-0.244079	0.0296229	-0.236952	-1.22077	0.923345	0.924659	1	1	0.265334
PA14_22250	1937791	1938417	-	-	hypothetical_protein	RGP33	CDS	Hypoth	1	-	1.79136	-0.723783	0.474553	1.19834	-0.298658	-1.28036	0.536293	0.74545	0.298914	1	0.184564
PA14_22270	1939714	1941291	-	-	recombinase	RGP33	CDS	Hypoth	1	-	5.1643	-0.160922	-0.290872	-0.129951	-0.315634	0.467659	0.914564	0.767261	1	1	0.400199
PA14_22280	1941322	1941585	-	-	putative_pirin-related_protein	RGP33	CDS	TRs	0	-	4.47107	-0.111061	0.220879	0.33194	0.273807	1.46312	0.957681	0.858124	1	1	0.00954573
PA14_22290	1941725	1942528	-	vacJ	hypothetical_protein	core	CDS	CellEnv	8	PA3239	5.10356	-0.31327	-0.314452	-0.00118191	-0.224037	-0.0962385	0.757228	0.734647	1	1	0.894942
PA14_22310	1942532	1943893	-	-	hypothetical_protein	core	CDS	Hypoth	0	PA3238	5.03291	-0.0666491	0.0423673	0.109016	-0.398104	-0.474436	0.99038	0.992532	1	1	0.461977
PA14_22330	1944551	1945408	+	-	putative_glycine_betaine-binding_protein_precursor	core	CDS	SmallTrans	0	PA3236	5.53987	0.0516238	-0.130638	-0.182262	-0.0371428	0.0397226	0.995232	0.932271	1	1	0.969408
PA14_22340	1945626	1945937	+	yjcH	hypothetical_protein	core	CDS	Membrane	2	PA3235	6.84177	-0.158588	-0.259607	-0.101019	-0.187806	0.631971	0.934415	0.836051	1	1	0.318063
PA14_22350	1945934	1947589	+	actP	acetate_permease	core	CDS	Membrane	2	PA3234	7.45591	-0.0580582	-0.243453	-0.185395	0.102443	0.257787	0.987483	0.79237	1	1	0.62623
PA14_22370	1947679	1949478	+	-	hypothetical_protein	core	CDS	TwoComp	1	PA3233	7.00407	0.34192	0.0801992	-0.261721	0.250583	0.448239	0.672446	0.962928	1	1	0.304411
PA14_22380	1949475	1950101	+	-	DNA_polymerase_III_subunit_epsilon	core	CDS	DNAetc	1	PA3232	4.91086	0.216419	-0.360141	-0.576561	0.146763	0.0108709	0.890267	0.742066	1	1	0.996853
PA14_22400	1950210	1950368	+	-	hypothetical_protein	core	CDS	Hypoth	2	PA3231	7.26105	-0.588027	0.43527	1.0233	0.0101716	-0.160886	0.31787	0.554089	0.0179933	1	0.795918
PA14_22410	1950645	1951769	+	-	hypothetical_protein	core	CDS	Hypoth	1	PA3230	7.22606	-0.457548	0.224508	0.682057	-0.0653285	0.500496	0.441774	0.81621	0.133879	1	0.189342
PA14_22420	1951802	1952068	-	-	hypothetical_protein	core	CDS	Hypoth	0	PA3229	3.3971	-0.721275	-0.620995	0.100281	-0.522235	-0.711434	0.510138	0.590179	1	1	0.335209
PA14_22440	1952350	1954182	-	bapA	putative_ATP-binding/permease_fusion_ABC_transporter	core	CDS	SmallTrans	2	PA3228	7.57415	-0.471842	-0.398466	0.0733764	0.194701	0.078016	0.509275	0.606688	1	1	0.914214
PA14_22450	1954245	1954808	-	ppiA	peptidyl-prolyl_cis-trans_isomerase_A	core	CDS	TranslEtc	4	PA3227	6.4099	-0.206031	-0.0349377	0.171093	0.0835123	-0.660991	0.875154	0.993724	1	1	0.196201
PA14_22460	1954790	1955617	-	-	alpha/beta_family_hydrolase	core	CDS	Putative	1	PA3226	6.27952	-0.471974	-0.356438	0.115537	0.0466344	-0.176685	0.509275	0.670814	1	1	0.77113
PA14_22470	1955624	1956553	-	-	LysR_family_transcriptional_regulator	core	CDS	TRs	1	PA3225	6.92022	-0.284049	-0.505039	-0.22099	0.0792795	-0.153198	0.775843	0.498979	1	1	0.812107
PA14_22480	1956753	1957070	+	-	hypothetical_protein	core	CDS	Hypoth	0	PA3224	5.25651	-0.0700974	-0.0298706	0.0402268	-0.403326	-0.199058	1	1	1	1	0.852322
PA14_22490	1957217	1957858	+	acpD	acyl_carrier_protein_phosphodiesterase	core	CDS	FAPOL	1	PA3223	2.3811	-0.710164	-0.322171	0.387993	0.315324	1.43887	0.576365	0.844752	1	1	0.045123
PA14_22500	1958113	1958847	-	-	protein-disulfide_isomerase	RGP32	CDS	TranslEtc	1	-	2.9505	-0.0354974	-0.368677	-0.33318	-0.193727	0.200538	1	0.758597	1	1	0.829875
PA14_22510	1958941	1959333	-	-	hypothetical_protein	RGP32	CDS	Hypoth	0	-	1.91933	0.627112	-0.139156	-0.766268	-0.373615	-0.296393	0.74157	0.967197	1	1	0.83299
PA14_22520	1959439	1960494	-	-	hypothetical_protein	RGP32	CDS	Hypoth	0	-	3.21538	-0.453789	-0.472155	-0.0183653	-0.0159787	0.251934	0.694121	0.675067	1	1	0.801761
PA14_22530	1960424	1961041	-	-	putative_glutathione_S-transferase	RGP32	CDS	TranslEtc	1	-	1.80046	-0.97558	-0.788283	0.187298	-0.228552	-2.44264	0.613782	0.706856	1	1	0.0735478
PA14_22540	1961117	1961671	-	wrbA	putative_flavodoxin	RGP32	CDS	EnergMb	0	-	1.21376	0.0704646	1.17932	1.10886	-0.250861	-1.74075	0.999682	0.538462	1	1	0.169947
PA14_22550	1961914	1962726	+	-	LysR_family_transcriptional_regulator	RGP32	CDS	TRs	1	-	5.57053	-0.165994	-0.360929	-0.194935	-0.0305541	0.31344	1	0.717991	1	1	0.527435
PA14_22560	1962803	1963696	-	-	putative_permease	core	CDS	Membrane	2	PA3222	5.4317	0.0273559	-0.0153967	-0.0427526	-0.0242954	-0.210712	1	1	1	1	0.828916
PA14_22570	1963706	1964041	-	csaA	CsaA_protein	core	CDS	ChapHsp	1	PA3221	4.40665	-0.230166	-0.0225395	0.207627	-0.335494	-1.44236	0.929728	1	1	1	0.130022
PA14_22580	1964106	1964870	-	-	AraC_family_transcriptional_regulator	core	CDS	TRs	1	PA3220	4.4165	-0.168473	0.0199025	0.188375	-0.44726	-0.92439	0.953386	1	1	1	0.0517428
PA14_22590	1965017	1965829	+	-	hypothetical_protein	core	CDS	Hypoth	1	PA3219	3.10091	0.727237	0.980427	0.25319	-0.203638	0.371194	0.592061	0.429582	1	1	0.714499
PA14_22600	1965826	1966881	+	grtA	putative_glycosyl_transferase	other	CDS	CellEnv	1	-	3.48023	0.180062	0.915227	0.735165	-0.0315939	0.728012	0.914564	0.313283	0.731834	1	0.212742
PA14_22620	1966871	1968262	-	cyaB	hypothetical_protein	core	CDS	Putative	2	PA3217	5.59137	0.250273	0.217539	-0.0327347	0.364369	0.65296	0.873726	0.87623	1	1	0.300188
PA14_22630	1968479	1968796	-	-	hypothetical_protein	core	CDS	Membrane	2	PA3216	4.56963	-0.121187	-0.0716304	0.0495561	-0.438783	-1.19678	1	0.977962	1	1	0.0169415
PA14_22640	1968939	1969952	+	-	AraC_family_transcriptional_regulator	core	CDS	TRs	1	PA3215	6.10834	0.128397	0.151057	0.0226602	-0.141178	0.0449726	0.934415	0.897503	1	1	0.954815
PA14_22650	1969975	1970619	-	-	putative_ABC-type_uncharacterized_transport_system	core	CDS	SmallTrans	0	PA3214	7.39395	0.068501	0.0348926	-0.0336083	0.280842	0.0831071	0.977969	0.992532	1	1	0.905928
PA14_22660	1970616	1971554	-	-	hypothetical_protein	core	CDS	Membrane	2	PA3213	7.38217	-0.059067	-0.0648206	-0.00575361	0.250965	0.514978	0.988841	0.973219	1	1	0.186924
PA14_22670	1971556	1972350	-	yrbF	putative_ATP-binding_component_of_ABC_transporter	core	CDS	SmallTrans	2	PA3212	6.77826	0.00502748	-0.000513054	-0.00554053	0.189899	0.222512	1	1	1	1	0.721774
PA14_22680	1972347	1973492	-	yrbE	putative_permease_of_ABC_transporter	core	CDS	Membrane	2	PA3211	7.69198	0.0136951	-0.145171	-0.158866	0.122081	0.563447	1	0.911287	1	1	0.23935
PA14_22690	1973559	1975013	-	trkH	potassium_uptake_protein_TrkH	core	CDS	Membrane	2	PA3210	5.45251	-0.142548	-0.35742	-0.214872	0.144918	-0.340217	0.930361	0.702264	1	1	0.567097
PA14_22700	1975171	1975542	+	ykgJ	putative_ferredoxin	core	CDS	SmallTrans	0	PA3209	1.61297	1.58258	1.1692	-0.413381	-0.0618362	0.0110059	0.227625	0.448315	1	1	0.999943
PA14_22710	1975607	1976167	+	ydjA	hypothetical_protein	core	CDS	EnergMb	0	PA3208	6.6087	-0.109457	-0.236289	-0.126831	-0.326899	-0.583128	0.949621	0.80146	1	1	0.149913
PA14_22720	1976148	1976624	-	-	hypothetical_protein	core	CDS	Hypoth	2	PA3207	2.92626	-0.238099	0.0462889	0.284388	-0.0750089	-1.70084	0.932502	0.997636	1	1	0.103902
PA14_22730	1976668	1978005	-	-	putative_two-component_sensor	core	CDS	TwoComp	2	PA3206	4.32691	-0.151779	0.104541	0.256319	0.589769	-0.159819	0.953386	0.992184	1	1	0.887095
PA14_22740	1978120	1978560	-	-	hypothetical_protein	core	CDS	SmallTrans	0	PA3205	3.91835	0.0961874	-0.434856	-0.531043	-0.206991	0.270427	0.977311	0.716297	1	1	0.76159
PA14_22760	1978689	1979366	-	cpxR	putative_two-component_response_regulator	core	CDS	TwoComp	1	PA3204	5.96953	-0.0475515	-0.0459503	0.00160122	0.042813	-0.408943	1	1	1	1	0.417008
PA14_22770	1979377	1979745	-	-	hypothetical_protein	core	CDS	Hypoth	2	PA3203	6.4957	0.0830935	-0.0202228	-0.103316	0.0836965	0.0774644	0.97445	1	1	1	0.914214
PA14_22780	1979921	1980220	-	yciI	YciI-like_protein	core	CDS	Putative	0	PA3202	7.43439	-0.199268	-0.105611	0.0936566	0.261442	0.396925	0.865969	0.945593	1	1	0.370821
PA14_22800	1980222	1980809	-	yciB	intracellular_septation_protein_A	core	CDS	CellDiv	2	PA3201	7.09555	-0.342156	-0.260425	0.0817311	-0.0459511	0.269141	0.678969	0.77415	1	1	0.608641
PA14_22820	1981024	1981911	+	yciV	PHP_domain-containing_protein	core	CDS	AAsynth	1	PA3200	6.76733	-0.138946	0.0575525	0.196499	0.190289	-0.369451	1	1	1	1	0.405565
PA14_22830	1981908	1982537	+	yciO	SUA5/yciO/yrdC_family:Sua5/YciO/YrdC/YwlC_family_protein	core	CDS	TranslEtc	1	PA3199	6.37252	-0.258636	-0.346368	-0.0877313	-0.226008	-0.784885	0.806952	0.694248	1	1	0.0873837
PA14_22840	1982710	1983462	+	ypuG	hypothetical_protein	core	CDS	Hypoth	1	PA3198	7.13383	-0.151336	-0.188037	-0.0367006	0.270462	0.00766413	0.916683	0.859836	1	1	0.997687
PA14_22860	1983607	1984599	+	-	putative_transcriptional_regulator	core	CDS	TRs	1	PA3197	6.53832	0.00289746	-0.0521531	-0.0550506	0.0554953	0.0475382	1	0.983642	1	1	0.95318
PA14_22870	1984681	1985211	+	-	hypothetical_protein	core	CDS	Hypoth	0	PA3196	4.70962	-0.302526	-0.354648	-0.0521222	-0.166401	-0.588195	0.765156	0.689206	1	1	0.248245
PA14_22880	1985296	1985508	+	-	putative_Fe-S_protein	other	CDS	Hypoth	0	-	4.91317	-0.142132	-0.0271813	0.114951	-0.201624	-1.25802	0.975168	1	1	1	0.0121847
PA14_22890	1985515	1986519	-	gapA	glyceraldehyde-3-phosphate_dehydrogenase	core	CDS	CCatab	1	PA3195	8.18396	-0.922483	-0.315184	0.607299	-0.475572	-1.17747	0.0389496	0.711698	0.494335	1	0.00334674
PA14_22910	1986649	1988475	+	edd	phosphogluconate_dehydratase	core	CDS	EnergMb	1	PA3194	9.26422	-0.585689	-0.286276	0.299414	-0.283443	-0.438138	0.281371	0.736917	1	1	0.308802
PA14_22930	1988578	1989573	+	glk	glucokinase	core	CDS	CCatab	1	PA3193	8.31034	-0.338821	-0.178865	0.159956	0.10818	-0.107743	0.672446	0.867332	1	1	0.872073
PA14_22940	1989608	1990336	+	gltR	two-component_response_regulator_GltR	core	CDS	TwoComp	1	PA3192	7.21208	-0.399569	-0.308975	0.0905932	0.300656	0.606235	0.609974	0.716083	1	1	0.145968
PA14_22960	1990360	1991781	+	-	putative_two-component_sensor	core	CDS	TwoComp	2	PA3191	6.46869	-0.223795	-0.322615	-0.0988197	0.393565	0.463112	0.845453	0.716083	1	1	0.35127
PA14_22980	1992306	1993568	+	gltB	putative_binding_protein_component_of_ABC_sugar_transporter	core	CDS	SmallTrans	4	PA3190	10.4779	0.0459234	0.00612147	-0.039802	0.119578	0.101587	0.995232	1	1	1	0.881979
PA14_22990	1993669	1994601	+	gltF	putative_permease_of_ABC_sugar_transporter	core	CDS	SmallTrans	2	PA3189	7.45909	0.686249	0.160912	-0.525337	0.531548	0.47667	0.120492	0.88897	0.618964	0.858399	0.23669
PA14_23000	1994594	1995439	+	gltG	putative_permease_of_ABC_sugar_transporter	core	CDS	SmallTrans	2	PA3188	6.92347	0.558595	0.0856217	-0.472973	0.266276	0.0799039	0.318043	0.960734	0.894706	1	0.910145
PA14_23010	1995472	1996632	+	gltK	putative_ATP-binding_component_of_ABC_transporter	core	CDS	SmallTrans	2	PA3187	8.38891	0.456389	0.155023	-0.301366	0.277528	0.130176	0.462903	0.895468	1	1	0.840981
PA14_23030	1996676	1998040	+	oprB	glucose/carbohydrate_outer_membrane_porin_OprB_precursor	core	CDS	SmallTrans	8	PA3186	8.96612	0.297413	-0.0276342	-0.325047	0.165981	0.410444	0.733736	0.996806	1	1	0.326671
PA14_23050	1998255	1999106	+	-	hypothetical_protein	core	CDS	Putative	0	PA3185	8.50733	-0.198352	-0.128884	0.0694677	0.188304	0.197866	0.87313	0.926869	1	1	0.734096
PA14_23060	1999115	1999972	-	hexR	DNA-binding_transcriptional_regulator_HexR	core	CDS	TRs	1	PA3184	5.21431	-0.194273	0.163092	0.357366	-0.515896	-0.00632016	0.888886	0.897503	1	1	0.998577
PA14_23070	2000159	2001628	+	zwf	glucose-6-phosphate_1-dehydrogenase	core	CDS	CCatab	1	PA3183	8.56193	-0.556948	-0.18523	0.371718	-0.167595	0.17721	0.548395	0.891328	1	1	0.812693
PA14_23080	2001615	2002331	+	pgl	6-phosphogluconolactonase	core	CDS	CIM	0	PA3182	7.61276	-0.627236	-0.206777	0.420459	0.280282	0.172602	0.501281	0.880552	1	1	0.83014
PA14_23090	2002349	2003011	+	edaA	keto-hydroxyglutarate-aldolase/keto-deoxy-_phosphogluconate_aldolase	core	CDS	CCatab	1	PA3181	6.33634	-0.654738	-0.41103	0.243708	0.0163335	-0.505084	0.558908	0.743347	1	1	0.497344
PA14_23100	2003101	2003538	-	mutT	hypothetical_protein	core	CDS	DNAetc	0	PA3180	5.86016	0.489671	0.494192	0.0045209	-0.211797	0.0460225	0.479202	0.495423	1	1	0.954131
PA14_23110	2003686	2004846	+	yciL	hypothetical_protein	core	CDS	TranslEtc	1	PA3179	7.36551	-0.184222	-0.444233	-0.260011	-0.109772	-0.0883841	0.882795	0.547034	1	1	0.898431
PA14_23120	2004939	2005316	+	-	hypothetical_protein	core	CDS	Hypoth	0	PA3178	6.42365	-0.338063	-0.053129	0.284934	-0.0283437	0.705316	0.733736	0.983949	1	1	0.159275
PA14_23130	2005423	2006346	-	-	sensory_box_GGDEF_domain-containing_protein	core	CDS	TwoComp	1	PA3177	5.89405	-1.2438	-0.376115	0.867682	-0.419761	-0.0771017	0.0198618	0.688143	0.207442	1	0.926149
PA14_23160	2006575	2007789	-	gltS	\glutamate/sodium_ion_symporter,_GltS\""	core	CDS	SmallTrans	2	PA3176	1.82387	1.15822	1.18233	0.0241089	0.294238	-0.0529052	0.415082	0.438309	1	1	0.979209
PA14_23170	2007828	2008763	-	hutG	formimidoylglutamase	core	CDS	AAsynth	1	PA3175	2.33185	-0.49161	-0.378297	0.113313	0.0755237	-1.65933	0.777909	0.833518	1	1	0.119681
PA14_23190	2008779	2009507	-	-	putative_transcriptional_regulator	core	CDS	TRs	1	PA3174	2.51287	-0.617116	-0.735952	-0.118836	-0.0436805	-0.413272	0.679909	0.587371	1	1	0.699275
PA14_23200	2009666	2010406	-	yciK	short_chain_dehydrogenase	core	CDS	Putative	1	PA3173	5.92646	-0.259668	-0.544745	-0.285077	-0.01346	-1.0692	0.795529	0.418496	1	1	0.0101103
PA14_23210	2010471	2011151	-	-	phosphoglycolate_phosphatase	core	CDS	Putative	1	PA3172	7.45439	-0.135725	-0.295561	-0.159836	-0.110816	-0.268365	0.927676	0.725275	1	1	0.611205
PA14_23220	2011148	2011846	-	ubiG	3-demethylubiquinone-9_3-methyltransferase	core	CDS	Cofactor	1	PA3171	7.56864	-0.171423	0.0322591	0.203682	-0.0235753	-0.609379	0.894466	0.993768	1	1	0.107369
PA14_23240	2011997	2013331	-	-	N-ethylammeline_chlorohydrolase	core	CDS	Putative	1	PA3170	6.23045	-0.277476	-0.14974	0.127735	-0.065275	-0.645002	0.776394	0.90123	1	1	0.13736
PA14_23250	2013441	2014517	+	mtnA	methylthioribose-1-phosphate_isomerase	core	CDS	TranslEtc	1	PA3169	6.22241	-0.226794	-0.213221	0.0135729	-0.119037	0.26091	0.837176	0.833368	1	1	0.644096
PA14_23260	2014754	2017519	+	gyrA	DNA_gyrase_subunit_A	core	CDS	DNAetc	1	PA3168	9.97115	-0.268633	-0.165745	0.102887	0.130808	0.233582	0.777562	0.901482	1	1	0.681246
PA14_23270	2017607	2018692	+	serC	phosphoserine_aminotransferase	core	CDS	AAsynth	1	PA3167	8.30734	-0.267106	-0.339718	-0.0726116	0.29042	0.236741	0.779216	0.647573	1	1	0.672112
PA14_23280	2018692	2019789	+	pheA	chorismate_mutase	core	CDS	AAsynth	1	PA3166	8.26934	-0.169767	-0.227347	-0.0575799	0.164064	0.359008	0.900214	0.814286	1	1	0.415831
PA14_23290	2019858	2020967	+	hisC2	histidinol-phosphate_aminotransferase	core	CDS	AAsynth	1	PA3165	5.91724	-0.100854	-0.253066	-0.152212	0.360924	-0.0245121	0.953386	0.785903	1	1	0.979449
PA14_23310	2020960	2023200	+	-	bifunctional_cyclohexadienyl_dehydrogenase/_3-phosphoshikimate_1-carboxyvinyltransferase	core	CDS	Hypoth	1	PA3164	7.84186	-0.266563	-0.528346	-0.261782	0.0109125	-0.0601407	0.777562	0.345392	1	1	0.945158
PA14_23320	2023200	2023889	+	cmk	cytidylate_kinase	core	CDS	NuclSynth	1	PA3163	6.50444	-0.152956	-0.423382	-0.270426	0.200166	0.22269	0.956322	0.515007	1	1	0.68747
PA14_23330	2024157	2025836	+	rpsA	30S_ribosomal_protein_S1	core	CDS	TranslEtc	1	PA3162	10.649	-0.240348	-0.45583	-0.215481	-0.165523	0.0359629	0.829964	0.569545	1	1	0.967599
PA14_23340	2025973	2026257	+	ihfB	integration_host_factor_subunit_beta	core	CDS	DNAetc	1	PA3161	9.69258	-0.0578534	-0.0134199	0.0444335	-0.318398	0.852223	0.989352	1	1	1	0.0119433
PA14_23350	2026291	2026590	+	orfA	hypothetical_protein	other	CDS	CellEnv	2	-	9.19885	0.197405	0.21265	0.0152455	0.162423	0.775543	0.869527	0.828592	1	1	0.0304223
PA14_23360	2026846	2027928	+	wzz	O-antigen_chain_length_regulator	core	CDS	Hypoth	2	PA3160	8.38601	0.0703071	0.123348	0.053041	0.250315	0.895815	0.978961	0.933572	1	1	0.0553725
PA14_23370	2028084	2029220	+	orfK	putative_UDP-N-acetylglucosamine_2-epimerase	RGP31	CDS	CellEnv	1	PA3148	8.92831	0.155029	0.212752	0.0577231	0.49551	0.536812	0.924657	0.853563	1	1	0.31275
PA14_23380	2029301	2030569	+	orfH	UDP-N-acetyl-D-mannosaminuronate_dehydrogenase	RGP31	CDS	CellEnv	1	PA3159	8.87055	0.0706995	-0.117248	-0.187947	0.27039	0.57108	0.977311	0.932271	1	1	0.176443
PA14_23390	2030647	2031909	+	orfE	putative_polysaccharide_biosynthesis_protein	RGP31	CDS	CellEnv	2	-	8.37725	0.0819689	-0.0790068	-0.160976	0.427461	1.78123	0.974461	0.965021	1	1	0.000365527
PA14_23400	2031887	2033236	+	-	hypothetical_protein	RGP31	CDS	CellEnv	2	-	9.01731	0.0900848	-0.180277	-0.270361	0.824696	2.24873	0.964865	0.868699	1	0.363902	1.11088e-05
PA14_23410	2033233	2034075	+	orfJ	putative_glycosyl_transferase	RGP31	CDS	CellEnv	0	-	7.99111	0.0406419	-0.187539	-0.228181	0.573722	1.67994	0.997313	0.854517	1	0.828757	6.48714e-05
PA14_23420	2034189	2036357	+	-	putative_zinc-binding_dehydrogenase	RGP31	CDS	CellEnv	1	-	10.0895	0.0181197	-0.222631	-0.24075	0.477563	1.29112	1	0.824212	1	1	0.00245727
PA14_23430	2036366	2038018	+	-	putative_heparinase	RGP31	CDS	CellEnv	0	-	9.62203	0.0214232	-0.229219	-0.250642	0.736814	1.61083	1	0.812816	1	0.457662	0.000154038
PA14_23440	2038087	2039199	+	orfL	putative_group_1_glycosyl_transferase	RGP31	CDS	CellEnv	1	-	9.39111	0.119383	-0.184307	-0.30369	0.817978	1.76292	0.941794	0.863301	1	0.315578	6.96447e-05
PA14_23450	2039196	2040149	+	orfM	putative_NAD_dependent_epimerase/dehydratase	RGP31	CDS	CellEnv	1	PA3146	8.89854	0.0132603	-0.273289	-0.286549	0.861214	1.63419	1	0.751279	1	0.156472	6.96447e-05
PA14_23460	2040149	2041165	+	orfN	putative_group_4_glycosyl_transferase	RGP31	CDS	CellEnv	2	PA3145	8.94855	0.141483	-0.0825518	-0.224035	1.15537	2.27619	0.923973	0.962122	1	0.0304093	1.05898e-05
PA14_23470	2041610	2043607	+	wbpM	nucleotide_sugar_epimerase/dehydratase_WbpM	core	CDS	CellEnv	2	PA3141	9.68779	0.216124	-0.2115	-0.427625	0.300476	1.09232	0.851506	0.838654	0.948771	1	0.000495293
PA14_23480	2043798	2044127	+	-	hypothetical_protein	core	CDS	DNAetc	0	PA3140	4.38946	0.326121	0.00732745	-0.318793	-0.236105	0.213829	0.824355	1	1	1	0.829078
PA14_23500	2044344	2045540	-	tyrB	aromatic_amino_acid_aminotransferase	core	CDS	AAsynth	1	PA3139	7.27296	-0.277291	-0.302659	-0.0253672	-0.0680744	-0.950058	0.771294	0.717991	1	1	0.0132275
PA14_23510	2045728	2047740	+	uvrB	excinuclease_ABC_subunit_B	core	CDS	DNAetc	1	PA3138	7.9669	-0.415417	-0.260811	0.154606	-0.0037606	0.20856	0.505212	0.774994	1	1	0.724153
PA14_23520	2047744	2049243	-	-	putative_MFS_transporter	core	CDS	SmallTrans	2	PA3137	2.81018	-0.945467	-0.957783	-0.0123154	-0.00864584	0.919906	0.602319	0.581933	1	1	0.37641
PA14_23530	2049293	2050360	-	mdr	putative_secretion_protein	core	CDS	SmallTrans	2	PA3136	0.884966	0.0172662	0.153263	0.135997	0.436945	-0.918553	1	0.983705	1	1	0.621929
PA14_23540	2050430	2051350	+	act	putative_transcriptional_regulator	core	CDS	TRs	1	PA3135	4.48492	-0.548098	-0.363374	0.184724	0.389532	0.568203	0.557076	0.725754	1	1	0.360821
PA14_23560	2051388	2052872	+	gltX	glutamyl-tRNA_synthetase	core	CDS	TranslEtc	1	PA3134	7.42262	-0.294669	-0.558642	-0.263974	-0.393681	-0.0992857	0.765156	0.436231	1	1	0.887064
PA14_23590	2053723	2054265	+	-	putative_transcriptional_regulator	core	CDS	TRs	1	PA3133	4.1094	0.350458	0.252879	-0.0975794	0.140821	0.148786	0.771294	0.838654	1	1	0.868355
PA14_23610	2054277	2055134	+	-	putative_hydrolase	core	CDS	Putative	0	PA3132	5.54882	0.187637	0.0855809	-0.102056	0.13556	0.146776	0.891384	0.962928	1	1	0.842061
PA14_23620	2055247	2055894	+	kdgA	putative_aldolase	core	CDS	CCatab	1	PA3131	6.00905	-0.22661	-0.285368	-0.0587583	-0.387866	-0.380505	0.837895	0.748237	1	1	0.46028
PA14_23630	2055894	2056331	+	-	hypothetical_protein	core	CDS	FAPOL	0	PA3130	5.10717	-0.104139	-0.0422006	0.0619382	-0.515737	-0.780482	0.956322	0.988903	1	1	0.140564
PA14_23640	2056424	2057383	+	-	hypothetical_protein	core	CDS	TranslEtc	1	PA3129	6.36352	-0.180303	-0.329816	-0.149513	-0.148797	0.433113	0.888886	0.692582	1	1	0.358859
PA14_23650	2057398	2058144	-	ygfF	short_chain_dehydrogenase	core	CDS	Putative	1	PA3128	5.44975	-0.214928	-0.243192	-0.0282639	-0.180096	-0.201459	0.941794	0.797868	1	1	0.898431
PA14_23670	2058161	2058964	-	-	hypothetical_protein	core	CDS	ABresist	0	PA3127	5.60934	-0.207891	-0.107765	0.100126	-0.114038	0.268857	0.857425	0.941996	1	1	0.626321
PA14_23680	2059122	2059571	+	ibpA	heat-shock_protein_IbpA	core	CDS	ChapHsp	1	PA3126	8.58918	0.00884474	0.0870007	0.078156	0.426743	0.0429122	1	0.979861	1	1	0.97675
PA14_23690	2059615	2060943	-	-	putative_secreted_protein	core	CDS	ProtExpo	0	PA3125	2.7057	0.680989	0.24204	-0.438949	-0.144142	-1.04756	0.634599	0.902366	1	1	0.244755
PA14_23700	2061055	2061966	+	-	LysR_family_transcriptional_regulator	core	CDS	TRs	1	PA3124	5.54066	0.109333	0.0129525	-0.0963803	0.0348232	0.183172	1	1	1	1	0.771372
PA14_23720	2062046	2062423	+	-	putative_translation_initiation_inhibitor	core	CDS	TranslEtc	1	PA3123	7.56382	-0.334209	-0.375941	-0.0417313	-0.0220991	-0.881515	0.801692	0.745225	1	1	0.158698
PA14_23730	2062516	2063409	-	-	LysR_family_transcriptional_regulator	core	CDS	TRs	1	PA3122	2.5065	-0.478008	-0.140783	0.337224	-0.287057	-1.08964	0.791672	0.963883	1	1	0.248245
PA14_23750	2063572	2064996	+	leuC	isopropylmalate_isomerase_large_subunit	core	CDS	AAsynth	1	PA3121	6.85216	-0.386523	-0.382779	0.00374369	-0.126888	-0.569929	0.592061	0.588634	1	1	0.124311
PA14_23760	2065008	2065646	+	leuD	isopropylmalate_isomerase_small_subunit	core	CDS	AAsynth	1	PA3120	5.77596	-0.549757	-0.387108	0.162649	-0.250687	-0.968335	0.381648	0.654668	1	1	0.0163531
PA14_23770	2065916	2066479	+	yafE	putative_biotin_synthesis_protein	core	CDS	Cofactor	0	PA3119	4.84407	-0.383086	-0.308623	0.0744637	0.408723	-0.423105	0.631684	0.716633	1	1	0.395964
PA14_23790	2066538	2067620	+	leuB	3-isopropylmalate_dehydrogenase	core	CDS	AAsynth	1	PA3118	6.79564	-0.382183	-0.283226	0.0989566	-0.0898892	-0.447607	0.638797	0.747957	1	1	0.346701
PA14_23800	2067690	2068802	+	asd	aspartate-semialdehyde_dehydrogenase	core	CDS	AAsynth	1	PA3117	8.10843	-0.340348	-0.248053	0.0922953	-0.0410867	0.225045	0.687121	0.790182	1	1	0.68747
PA14_23810	2068904	2069914	+	-	aspartate-semialdehyde_dehydrogenase	core	CDS	AAsynth	1	PA3116	6.37375	-0.556831	-0.336032	0.220799	0.165722	1.04011	0.324232	0.678864	1	1	0.00582325
PA14_23830	2070083	2072857	+	fimV	pilus_assembly_protein	core	CDS	MotAtt	0	PA3115	10.7241	-0.473136	-1.08663	-0.61349	0.347434	0.531923	0.401745	0.00387317	0.229926	1	0.131491
PA14_23840	2072879	2073736	+	truA	tRNA_pseudouridine_synthase_A	core	CDS	TranslEtc	1	PA3114	6.74416	-0.461176	-1.16978	-0.708608	0.451356	0.526681	0.483465	0.0109231	0.184888	1	0.203594
PA14_23850	2073825	2074460	+	trpF	N-(5'-phosphoribosyl)anthranilate_isomerase	core	CDS	AAsynth	1	PA3113	8.24557	-0.130613	-0.146076	-0.0154627	0.396961	0.487506	0.942298	0.916359	1	1	0.185417
PA14_23860	2074729	2075601	+	accD	acetyl-CoA_carboxylase_subunit_beta	core	CDS	FAPOL	1	PA3112	8.30947	-0.0896134	-0.380142	-0.290528	0.233896	-0.182883	0.97445	0.588634	1	1	0.763332
PA14_23880	2075598	2076887	+	folC	folylpolyglutamate_synthetase	core	CDS	Cofactor	1	PA3111	8.48242	-0.214948	-0.385166	-0.170218	0.100493	-0.080363	0.844576	0.595147	1	1	0.91138
PA14_23890	2076891	2077538	+	-	hypothetical_protein	core	CDS	CellDiv	0	PA3110	8.1142	-0.193098	-0.371916	-0.178818	0.192043	0.872818	0.874485	0.627718	1	1	0.0174153
PA14_23900	2077612	2078154	+	cvpA	hypothetical_protein	core	CDS	Membrane	2	PA3109	6.25284	0.0744466	0.308875	0.234429	0.224988	0.381906	0.975168	0.7171	1	1	0.437285
PA14_23920	2078376	2079881	+	purF	amidophosphoribosyltransferase	core	CDS	AAsynth	1	PA3108	7.96443	-0.123602	-0.343905	-0.220304	-0.0531965	-0.198374	0.942298	0.650126	1	1	0.732658
PA14_23930	2079898	2081109	+	metZ	o-succinylhomoserine_sulfhydrylase	core	CDS	AAsynth	1	PA3107	8.01666	-0.0210116	-0.339874	-0.318863	0.0844082	0.268017	1	0.64543	1	1	0.610667
PA14_23950	2081106	2081873	+	-	oxidoreductase	core	CDS	Putative	1	PA3106	6.89686	0.3083	-0.104092	-0.412392	0.34455	0.0928561	0.720051	0.948941	1	1	0.895163
PA14_23970	2081960	2083936	-	xcpQ	general_secretion_pathway_protein_D	core	CDS	ProtExpo	8	PA3105	9.0099	0.235064	-0.0209634	-0.256027	0.383295	0.311144	0.829639	1	1	1	0.555027
PA14_23980	2083941	2084648	-	xcpP	secretion_protein_XcpP	core	CDS	ProtExpo	2	PA3104	8.99053	-0.0739357	-0.0852619	-0.0113262	0.28029	0.788988	0.975168	0.960734	1	1	0.0366306
PA14_23990	2084868	2086376	+	xcpR	general_secretion_pathway_protein_E	core	CDS	ProtExpo	1	PA3103	9.16329	-0.433624	-0.408916	0.0247085	0.17628	0.313768	0.522178	0.559356	1	1	0.514498
PA14_24010	2086376	2087593	+	xcpS	general_secretion_pathway_protein_F	core	CDS	ProtExpo	2	PA3102	8.29455	-0.446571	-0.283624	0.162947	0.471197	0.647614	0.519885	0.742066	1	1	0.0961014
PA14_24020	2087598	2088044	+	xcpT	general_secretion_pathway_protein_G	core	CDS	ProtExpo	2	PA3101	7.73969	-0.228479	-0.14582	0.0826589	0.080384	-0.559943	0.83878	0.909362	1	1	0.228014
PA14_24040	2088051	2088569	+	xcpU	general_secretion_pathway_outer_membrane_protein_H_precursor	core	CDS	ProtExpo	2	PA3100	7.52734	-0.247813	-0.15695	0.0908636	0.175667	-0.601271	0.804646	1	1	1	0.0840542
PA14_24050	2088566	2088955	+	xcpV	general_secretion_pathway_protein_I	core	CDS	ProtExpo	2	PA3099	6.92965	-0.236684	-0.340746	-0.104062	0.327194	-0.10878	0.946172	0.690941	1	1	0.999943
PA14_24060	2088952	2089665	+	xcpW	general_secretion_pathway_protein_J	core	CDS	ProtExpo	2	PA3098	7.92607	-0.235358	-0.221687	0.0136711	0.364672	0.509117	0.820726	0.81927	1	1	0.183034
PA14_24070	2089662	2090663	+	xcpX	general_secretion_pathway_protein_K	core	CDS	ProtExpo	2	PA3097	7.68184	-0.305008	-0.160235	0.144772	0.415236	0.615797	0.74157	0.888039	1	1	0.146663
PA14_24080	2090660	2091808	+	xcpY	general_secretion_pathway_protein_L	core	CDS	ProtExpo	2	PA3096	8.87549	-0.325841	-0.255837	0.0700044	0.333526	0.421901	0.696211	0.77614	1	1	0.329566
PA14_24100	2091810	2092334	+	xcpZ	general_secretion_pathway_protein_M	core	CDS	ProtExpo	2	PA3095	7.75483	-0.300475	-0.252618	0.0478565	0.225172	0.838992	0.732663	0.781232	1	1	0.0153324
PA14_24140	2093120	2094157	-	-	AraC_family_transcriptional_regulator	core	CDS	TRs	1	PA3094	5.8621	0.261874	0.0327228	-0.229151	0.21797	0.669167	0.804717	1	1	1	0.0790268
PA14_24150	2094154	2095272	-	-	hypothetical_protein	core	CDS	Hypoth	0	PA3093	5.43407	-0.00233598	0.0123914	0.0147274	-0.0436359	-0.0190745	1	1	1	1	0.98528
PA14_24170	2095487	2097526	+	fadH1	\2,4-dienoyl-CoA_reductase_FadH1\""	core	CDS	FAPOL	1	PA3092	5.21434	-0.122908	-0.267721	-0.144814	-0.216548	-0.574485	0.950193	0.812331	1	1	0.330297
PA14_24180	2097863	2099302	+	-	hypothetical_protein	core	CDS	Hypoth	1	PA3091	7.9277	-0.443827	-0.528809	-0.0849825	0.359893	-0.033182	0.525949	0.418496	1	1	0.968971
PA14_24190	2099307	2100239	+	-	putative_1-aminocyclopropane-1-carboxylate_deaminase	other	CDS	AAsynth	1	-	5.62071	-0.342964	-0.498442	-0.155478	0.443439	0.0383969	0.721876	0.533052	1	1	0.967104
PA14_24210	2100240	2101205	-	-	hypothetical_protein	core	CDS	Hypoth	1	PA3089	6.0183	-0.263746	-0.183256	0.0804901	0.414776	0.141524	0.802665	0.868699	1	1	0.832249
PA14_24220	2101330	2102217	+	ppnK	inorganic_polyphosphate/ATP-NAD_kinase	core	CDS	Hypoth	1	PA3088	6.72006	0.0895879	-0.0347909	-0.124379	0.15604	0.151649	1	1	1	1	0.979209
PA14_24230	2102217	2103197	+	-	hypothetical_protein	core	CDS	Hypoth	1	PA3087	6.70396	-0.0533923	-0.0995266	-0.0461343	0.0599466	-0.387302	0.992028	0.949296	1	1	0.389201
PA14_24240	2103194	2104054	+	-	hypothetical_protein	core	CDS	Hypoth	2	PA3086	7.19733	-0.0533557	-0.106033	-0.0526774	0.332911	0.676225	0.992028	0.945369	1	1	0.0698647
PA14_24245	2104138	2104401	+	-	hypothetical_protein	core	CDS	Hypoth	0	PA3085	5.95167	-0.0678286	0.112773	0.180602	0.129345	-0.506345	0.981077	0.944758	1	1	0.341749
PA14_24260	2104434	2105234	+	-	hypothetical_protein	core	CDS	Hypoth	1	PA3084	7.35128	-0.282012	-0.148808	0.133204	0.103113	-0.0983342	0.760004	0.903765	1	1	0.887064
PA14_24270	2105253	2107910	+	pepN	aminopeptidase_N	core	CDS	TranslEtc	1	PA3083	8.69905	-0.358331	-0.276824	0.0815073	-0.143143	-0.90765	0.64281	0.74545	1	1	0.0087308
PA14_24290	2108357	2110321	+	gbt	glycine_betaine_transmethylase	core	CDS	AAsynth	8	PA3082	4.74603	-0.75379	-0.77022	-0.0164301	-0.190307	-0.619738	0.348535	0.375686	1	1	0.29782
PA14_24300	2110380	2111747	+	-	hypothetical_protein	core	CDS	Hypoth	0	PA3081	3.47312	-0.0134817	-0.0981618	-0.0846801	-0.00777857	-0.358208	1	0.962122	1	1	0.623525
PA14_24310	2111927	2113024	+	-	BNR/Asp-box_repeat-containing_protein	core	CDS	Hypoth	0	PA3080	5.92736	0.309986	0.249875	-0.060111	-0.0358192	0.204972	0.757228	0.802285	1	1	0.747083
PA14_24330	2113036	2115417	+	-	hypothetical_protein	core	CDS	MotAtt	2	PA3079	6.26813	0.366779	0.285345	-0.0814344	0.285821	0.655652	0.6485	0.742469	1	1	0.110081
PA14_24340	2115489	2116784	-	-	putative_two-component_sensor	core	CDS	TwoComp	2	PA3078	4.57386	-0.418077	-0.806319	-0.388242	-0.122158	0.437289	0.665053	0.254191	1	1	0.411121
PA14_24350	2116781	2117452	-	-	putative_two-component_response_regulator	core	CDS	TwoComp	1	PA3077	3.14673	-0.159394	0.41846	0.577854	-0.681437	-0.245651	0.953714	0.794175	1	1	0.811678
PA14_24360	2117776	2120700	+	-	hypothetical_protein	other	CDS	Hypoth	8	-	4.95723	-0.451572	-0.158357	0.293215	0.0669855	0.305769	0.605427	0.994429	1	1	0.554031
PA14_24370	2120707	2121786	-	-	hypothetical_protein	core	CDS	Hypoth	0	PA3076	6.32719	-0.334141	-0.40858	-0.0744389	0.131052	0.568474	0.680939	0.562624	1	1	0.143836
PA14_24380	2121840	2123471	-	-	hypothetical_protein	core	CDS	Hypoth	0	PA3075	5.89731	-0.545956	-0.60964	-0.0636834	0.421624	0.488488	0.420523	0.369515	1	1	0.301507
PA14_24390	2123468	2125228	-	-	TPR_domain-containing_protein	core	CDS	Putative	2	PA3074	5.66952	-0.189249	-0.270063	-0.0808145	0.335008	0.470019	0.890267	0.790182	1	1	0.377853
PA14_24400	2125225	2126247	-	-	von_Willebrand_factor_type_A_domain-containing_protein	core	CDS	ProtExpo	2	PA3073	4.86989	-0.125259	0.145688	0.270947	0.26755	-0.0241561	0.942298	0.914272	1	1	0.981966
PA14_24410	2126240	2126734	-	-	hypothetical_protein	core	CDS	Hypoth	0	PA3072	4.45511	-0.0520757	-0.249219	-0.197143	0.130379	0.261244	0.999682	0.879969	1	1	0.788489
PA14_24420	2126731	2127669	-	-	hypothetical_protein	core	CDS	Hypoth	1	PA3071	5.95754	-0.0428819	-0.106513	-0.0636307	0.113031	-0.196532	0.997236	0.945622	1	1	0.756155
PA14_24430	2127680	2128660	-	moxR	hypothetical_protein	core	CDS	Putative	1	PA3070	7.21661	-0.168808	0.159695	0.328504	0.297778	0.104264	0.900214	0.893284	1	1	0.882035
PA14_24440	2129153	2129770	+	-	putative_lipoprotein	core	CDS	FAPOL	0	PA3069	5.95228	0.0803567	0.2751	0.194743	0.12258	-0.00793283	1	0.83387	1	1	0.999943
PA14_24445	2130044	2134906	+	gdhB	NAD-dependent_glutamate_dehydrogenase	core	CDS	AAsynth	1	PA3068	11.3699	-0.599147	-0.5031	0.0960475	-0.100259	-0.498383	0.240211	0.429038	1	1	0.210971
PA14_24480	2135468	2138314	+	pelA	hypothetical_protein	core	CDS	Hypoth	0	PA3064	3.24168	-0.602804	-0.549362	0.0534419	0.0758631	-0.165929	0.720265	0.731707	1	1	0.907746
PA14_24490	2138292	2141873	+	pelB	hypothetical_protein	core	CDS	Hypoth	0	PA3063	3.6798	-0.366294	0.0188275	0.385121	0.190093	0.103347	0.746938	1	1	1	0.914214
PA14_24500	2141913	2142431	+	pelC	putative_lipoprotein	core	CDS	Hypoth	8	PA3062	0.712098	0.396155	1.41561	1.01946	-0.185412	-1.08645	0.929728	0.63079	1	1	0.512234
PA14_24510	2142437	2143804	+	pelD	hypothetical_protein	core	CDS	Hypoth	2	PA3061	2.13608	-0.517353	-0.443043	0.0743106	-0.00841501	0.450732	0.77734	0.806198	1	1	0.671678
PA14_24530	2143782	2144771	+	pelE	hypothetical_protein	core	CDS	Hypoth	2	PA3060	1.3717	-0.267949	0.929656	1.19761	0.426024	-1.18768	0.950037	0.709644	1	1	0.56985
PA14_24550	2144768	2146291	+	pelF	hypothetical_protein	core	CDS	Hypoth	1	PA3059	2.57252	-0.749256	-0.726831	0.0224247	0.0894167	0.451258	0.581801	0.588634	1	1	0.643503
PA14_24560	2146293	2147663	+	pelG	hypothetical_protein	core	CDS	Hypoth	2	PA3058	2.01431	0.708313	0.435829	-0.272485	0.30211	1.37645	0.621652	0.7806	1	1	0.112983
PA14_24570	2147704	2147934	-	-	hypothetical_protein	core	CDS	Hypoth	0	PA3057	3.09682	-0.162998	-0.0593084	0.10369	-0.147988	-0.0215227	0.936521	0.986182	1	1	0.990327
PA14_24580	2148060	2148536	+	-	hypothetical_protein	core	CDS	Hypoth	1	PA3056	5.51937	-0.144388	0.13044	0.274828	-0.125927	-0.0333476	0.926574	0.926708	1	1	0.973019
PA14_24590	2148574	2149050	+	-	hypothetical_protein	core	CDS	Hypoth	1	PA3055	6.17734	-0.2549	-0.191694	0.0632064	0.184354	0.499217	0.839197	0.880552	1	1	0.395411
PA14_24600	2149167	2151071	-	-	putative_carboxypeptidase	core	CDS	AAsynth	0	PA3054	5.54105	-0.761274	-0.769194	-0.00791981	0.00297628	-0.362256	0.087462	0.149518	1	1	0.514005
PA14_24610	2151239	2152240	-	-	putative_hydrolytic_enzyme	core	CDS	Putative	0	PA3053	5.14565	0.380116	-0.0350854	-0.415202	-0.345515	-0.639935	0.70946	0.993768	1	1	0.242728
PA14_24620	2152312	2153292	-	-	hypothetical_protein	core	CDS	Hypoth	1	PA3052	6.58227	-0.341869	-0.1434	0.198469	0.41625	-0.326381	0.889788	1	1	1	0.594913
PA14_24630	2153286	2153567	+	-	hypothetical_protein	core	CDS	Hypoth	0	PA3051	4.39728	-0.257055	-0.294525	-0.0374695	0.214474	1.53808	0.875154	0.821862	1	1	0.0148759
PA14_24640	2153624	2154652	+	pyrD	dihydroorotate_dehydrogenase_2	core	CDS	NuclSynth	2	PA3050	6.05415	-0.223745	-0.183005	0.0407399	-0.392694	-0.241689	0.8345	0.863301	1	1	0.658555
PA14_24650	2154740	2154952	-	rmf	ribosome_modulation_factor	core	CDS	TranslEtc	0	PA3049	12.006	-0.284271	0.395247	0.679518	-0.657391	-0.146921	0.756973	0.581715	0.200357	0.532666	0.815949
PA14_24665	2155414	2156517	+	-	hypothetical_protein	other	CDS	Hypoth	1	-	5.96986	-0.490862	-0.313625	0.177237	-0.230436	0.318126	0.557931	0.743347	1	1	0.597499
PA14_24675	2156561	2157592	+	-	hypothetical_protein	core	CDS	Hypoth	1	PA3048	5.70194	-0.621038	-0.580477	0.0405604	0.0673081	0.486335	0.222542	0.345392	1	1	0.25184
PA14_24690	2157662	2159092	-	dacB	putative_D-alanyl-D-alanine_carboxypeptidase	core	CDS	CellEnv	4	PA3047	6.13874	-0.185418	-0.261481	-0.076063	0.550036	0.495588	0.921688	0.844752	1	1	0.468117
PA14_24700	2159403	2159747	+	-	hypothetical_protein	core	CDS	Hypoth	0	PA3046	5.09769	0.240866	-0.0434516	-0.284317	-0.16058	-0.303979	0.830948	0.987136	1	1	0.608641
PA14_24710	2160174	2160797	+	-	putative_two-component_response_regulator	core	CDS	TwoComp	1	PA3045	2.7639	0.952513	0.110248	-0.842264	0.507729	0.886112	0.344184	0.964841	0.824275	1	0.272632
PA14_24720	2160811	2163036	+	-	putative_two-component_sensor	core	CDS	TwoComp	2	PA3044	4.67069	0.216286	0.0115262	-0.20476	0.173158	1.05485	0.94209	1	1	1	0.0187537
PA14_24730	2163047	2164378	-	-	deoxyguanosinetriphosphate_triphosphohydrolase-like_protein	core	CDS	AAsynth	1	PA3043	7.70752	-0.498426	-0.293897	0.204529	-0.0750475	0.0460802	0.441774	0.731046	1	1	0.953304
PA14_24740	2164495	2164818	-	-	hypothetical_protein	core	CDS	Hypoth	0	PA3042	8.9112	-0.626626	-0.0949793	0.531646	-0.0819625	-0.722668	0.16813	0.955687	0.548586	1	0.0312815
PA14_24760	2164832	2165212	-	yqjE	hypothetical_protein	core	CDS	Membrane	2	PA3041	9.97097	-0.710911	-0.344168	0.366743	-0.114113	-0.383563	0.0631595	0.646102	1	1	0.360362
PA14_24770	2165216	2165545	-	-	hypothetical_protein	core	CDS	Hypoth	0	PA3040	9.12191	-0.723013	-0.310617	0.412396	-0.286571	-1.56377	0.176533	0.7171	1	1	0.000330142
PA14_24780	2165841	2167223	+	-	putative_transporter	core	CDS	SmallTrans	2	PA3039	3.26783	-0.985286	-0.842357	0.142928	0.371193	0.621981	0.147493	0.333389	1	1	0.346085
PA14_24790	2167408	2168673	-	opdQ	putative_outer_membrane_porin	core	CDS	SmallTrans	8	PA3038	6.12836	0.350798	-0.183611	-0.534409	-0.705405	-0.658705	0.657841	0.974101	0.646282	0.363902	0.087345
PA14_24820	2169708	2170640	-	-	hypothetical_protein	core	CDS	Putative	0	PA3036	0.927658	-0.0381975	1.071	1.1092	-0.332214	-0.906549	1	0.702264	1	1	0.630075
PA14_24830	2170657	2171253	-	-	putative_glutathione_S-transferase	core	CDS	SmallTrans	1	PA3035	2.3627	-0.707636	-0.224265	0.483371	-0.0618077	-0.330306	0.731494	0.947866	1	1	0.797205
PA14_24840	2171419	2171976	+	-	putative_transcriptional_regulator	core	CDS	TRs	1	PA3034	5.42953	-0.253826	0.0714627	0.325289	0.268945	-0.331108	0.835058	0.971924	1	1	0.599995
PA14_24850	2171983	2172261	+	-	hypothetical_protein	core	CDS	Hypoth	0	PA3033	4.46525	-0.176856	-0.305291	-0.128435	0.219702	-0.522798	0.897996	0.816952	1	1	0.333834
PA14_24860	2172628	2174031	+	snr1	cytochrome_c_Snr1	core	CDS	EnergMb	1	PA3032	7.43892	-0.182731	-0.340636	-0.157905	-0.00594391	-0.518349	0.886641	0.685594	1	1	0.249368
PA14_24880	2174319	2174540	-	-	putative_lipoprotein	core	CDS	FAPOL	0	PA3031	9.97495	-0.0426966	-0.0732943	-0.0305977	-0.202313	0.564328	0.997236	0.96736	1	1	0.144631
PA14_24890	2174672	2175268	-	mobA	molybdopterin-guanine_dinucleotide_biosynthesis_protein_MobA	core	CDS	Cofactor	1	PA3030	3.73099	-0.479313	-0.788456	-0.309143	-0.791525	-0.343835	0.665053	0.394449	1	0.758671	0.637069
PA14_24900	2175335	2175874	+	moaB2	molybdopterin_biosynthetic_protein_B2	core	CDS	Cofactor	1	PA3029	5.8706	-0.464779	-0.353416	0.111362	-0.516004	-1.56424	0.578947	0.696848	1	1	0.00195232
PA14_24910	2175871	2177088	+	moeA2	molybdenum_cofactor_biosynthesis_protein_A2	core	CDS	Cofactor	1	PA3028	7.62074	-0.181444	-0.298815	-0.117371	-0.137973	-0.0273669	0.889788	0.715845	1	1	0.977104
PA14_24920	2177117	2178148	-	-	putative_transcriptional_regulator	core	CDS	TRs	1	PA3027	5.07481	-0.228269	-0.472708	-0.244438	-0.39716	-0.749273	0.843174	0.549158	1	1	0.111578
PA14_24940	2178325	2179920	+	-	hypothetical_protein	core	CDS	EnergMb	1	PA3026	6.12423	-0.463345	-0.198035	0.26531	-0.0648743	-0.342463	0.53283	0.84995	1	1	0.520322
PA14_24950	2180121	2181506	+	glpD2	putative_FAD-dependent_glycerol-3-phosphate_dehydrogenase	core	CDS	EnergMb	1	PA3025	5.79795	-0.366436	-0.329169	0.0372669	0.136874	-0.25807	0.62988	0.680476	1	1	0.71355
PA14_24960	2181527	2183086	+	-	putative_carbohydrate_kinase	core	CDS	CCatab	1	PA3024	6.12724	-0.299529	-0.332241	-0.0327113	0.0958799	0.233244	0.73701	0.680476	1	1	0.670402
PA14_24970	2183161	2184069	+	yegS	lipid_kinase	core	CDS	FAPOL	1	PA3023	7.64382	-0.588307	0.108915	0.697221	0.0297576	0.180983	0.415314	0.946012	0.480688	1	0.783614
PA14_24980	2184172	2184978	+	-	hypothetical_protein	core	CDS	Hypoth	1	PA3022	9.33181	-0.127868	0.0459413	0.173809	-0.163762	0.311778	0.935432	0.986182	1	1	0.554105
PA14_24990	2185022	2185408	-	-	hypothetical_protein	core	CDS	Hypoth	0	PA3021	4.89381	-0.833479	-1.0798	-0.246325	-0.253516	-1.41222	0.324232	0.228434	1	1	0.0277551
PA14_25000	2185465	2187393	-	slt	putative_soluble_lytic_transglycosylase	core	CDS	CellEnv	4	PA3020	7.16142	-0.348472	-0.307269	0.0412033	0.0832891	-0.0996981	0.642813	0.725533	1	1	0.999943
PA14_25020	2187619	2189541	+	uup	ABC_transporter_ATP-binding_protein	core	CDS	SmallTrans	1	PA3019	6.55178	-0.710382	-0.739177	-0.0287947	-0.368353	0.154332	0.184759	0.236352	1	1	0.80681
PA14_25030	2189692	2190378	+	-	hypothetical_protein	core	CDS	Hypoth	1	PA3018	4.34329	-0.0258462	-0.469447	-0.443601	-0.145638	0.338692	1	0.571882	1	1	0.572335
PA14_25040	2190408	2190845	-	-	hypothetical_protein	core	CDS	AdptProt	0	PA3017	7.09204	-0.370663	-0.3515	0.0191628	0.0630593	0.263986	0.624711	0.646717	1	1	0.609736
PA14_25050	2191053	2191487	+	-	hypothetical_protein	core	CDS	Hypoth	0	PA3016	2.92276	-0.498551	-0.287425	0.211127	0.0276269	0.985177	0.730531	0.861765	1	1	0.17636
PA14_25060	2191504	2192322	-	-	hypothetical_protein	core	CDS	Hypoth	0	PA3015	4.24523	-0.0590726	0.0589596	0.118032	-0.348767	-1.38553	0.992302	0.983705	1	1	0.0161673
PA14_25080	2192750	2194897	+	fadB	multifunctional_fatty_acid_oxidation_complex_subunit_alpha	core	CDS	FAPOL	1	PA3014	9.73265	-0.183023	-0.160761	0.0222623	-0.0676755	-0.220381	0.888886	0.889006	1	1	0.702396
PA14_25090	2194928	2196103	+	fadA	3-ketoacyl-CoA_thiolase	core	CDS	FAPOL	1	PA3013	8.99148	-0.306919	-0.362578	-0.0556583	0.0480184	-0.043905	0.746938	0.672421	1	1	0.956798
PA14_25100	2196186	2196560	+	-	hypothetical_protein	core	CDS	Hypoth	0	PA3012	6.42457	-0.269778	-0.0480359	0.221742	0.490915	0.860167	0.802665	0.986182	1	1	0.0678946
PA14_25110	2196651	2199257	+	topA	DNA_topoisomerase_I	core	CDS	DNAetc	1	PA3011	9.89362	-0.376446	-0.418291	-0.0418452	0.0572886	0.664896	0.592922	0.513776	1	1	0.0341443
PA14_25130	2199364	2199882	+	-	hypothetical_protein	core	CDS	Hypoth	0	PA3010	7.59331	-0.265674	-0.340666	-0.0749914	0.173342	0.673289	0.777562	0.653317	1	1	0.0476175
PA14_25140	2200088	2200321	+	-	hypothetical_protein	core	CDS	Hypoth	1	PA3009	5.6949	-0.270106	0.142952	0.413058	1.15696	1.70969	0.815585	0.921037	1	0.144503	0.00164405
PA14_25150	2200343	2200828	-	-	hypothetical_protein	core	CDS	CellDiv	0	PA3008	5.23728	1.53293	0.636947	-0.895988	-0.156568	-0.808891	0.000852258	0.357186	0.109843	1	0.0867024
PA14_25160	2200840	2201454	-	lexA	LexA_repressor	core	CDS	DNAetc	1	PA3007	5.37032	1.23631	0.60276	-0.633549	-0.371235	-1.00564	0.00764632	0.386427	0.560714	1	0.0276399
PA14_25180	2201686	2202387	+	psrA	transcriptional_regulator_PsrA	core	CDS	TRs	1	PA3006	10.0137	-0.134825	0.321238	0.456063	1.50017	1.6905	0.999682	0.962122	1	1	0.411437
PA14_25195	2202589	2203587	+	nagZ	beta-hexosaminidase	core	CDS	Putative	1	PA3005	6.15295	-0.282444	-0.0758774	0.206567	-0.32795	-0.611009	0.765156	0.964841	1	1	0.140564
PA14_25210	2203599	2204336	+	-	5'-methylthioadenosine_phosphorylase	core	CDS	NuclSynth	1	PA3004	6.49141	-0.0879319	-0.116269	-0.028337	-0.341056	-0.121536	0.974461	0.943722	1	1	0.873203
PA14_25220	2204383	2205012	-	-	hypothetical_protein	core	CDS	Hypoth	0	PA3003	6.08605	0.0119331	-0.269325	-0.281258	0.341457	-0.236576	1	0.775026	1	1	0.687465
PA14_25230	2205023	2208469	-	mfd	transcription-repair_coupling_factor	core	CDS	DNAetc	1	PA3002	8.74241	-0.0733117	-0.103278	-0.0299667	0.144841	0.118036	0.979938	0.951728	1	1	0.868011
PA14_25250	2208690	2210075	+	gapA	glyceraldehyde-3-phosphate_dehydrogenase	core	CDS	CCatab	1	PA3001	8.82028	-0.16643	-0.184623	-0.0181923	-0.462072	-0.606559	0.897996	0.861582	1	1	0.109446
PA14_25270	2210177	2211586	+	aroP1	aromatic_amino_acid_transport_protein_AroP1	core	CDS	SmallTrans	2	PA3000	6.23538	-0.22528	-0.378504	-0.153223	0.0850291	0.867376	0.83878	0.64738	1	1	0.0450388
PA14_25280	2211845	2213182	+	nqrA	Na(+)-translocating_NADH-quinone_reductase_subunit_A	core	CDS	EnergMb	1	PA2999	8.14737	-0.129775	-0.245429	-0.115654	-0.07661	0.0565161	0.94311	0.794175	1	1	0.949146
PA14_25305	2213186	2214397	+	nqrB	Na(+)-translocating_NADH-quinone_reductase_subunit_B	core	CDS	EnergMb	2	PA2998	7.63067	-0.258605	-0.268712	-0.0101072	0.107687	0.188615	0.953386	0.910007	1	1	0.949776
PA14_25320	2214390	2215175	+	nqrC	Na(+)-translocating_NADH-quinone_reductase_subunit_C	core	CDS	EnergMb	0	PA2997	6.79763	-0.590291	-0.47721	0.113081	0.0330166	-0.13446	0.337265	0.516659	1	1	0.834258
PA14_25330	2215172	2215846	+	nqrD	Na(+)-translocating_NADH-quinone_reductase_subunit_D	core	CDS	EnergMb	2	PA2996	6.61868	-0.292658	-0.195164	0.0974939	-0.148072	-0.363765	0.754024	0.84995	1	1	0.457569
[truncated: 3,794 more rows]
